# Supplementary material for: A Novel Immune-Prognosis Index Predicts the Benefit of Lung Adenocarcinoma Patients
Source: Front Pharmacol. 2022 May 9;13:818170. doi: 10.3389/fphar.2022.818170 (PMC9124834; doi:10.3389/fphar.2022.818170)
Supplement: Supplementary file 1 [file Table2.xlsx]

## Sheet: A
Table S2A. GO terms of differential immune genes
ONTOLOGY	ID	Description	GeneRatio	BgRatio	pvalue	p.adjust	qvalue	geneID	Count
BP	GO:0007187	G protein-coupled receptor signaling pathway, coupled to cyclic nucleotide second messenger	54/420	256/18670	7.02728e-37	2.98589e-33	1.78567e-33	PF4/MARCO/NOS1/EDN1/FPR1/FPR2/ADRB1/ADRB2/AGTR2/AVPR2/CALCRL/GPER1/NPR3/PTGER4/PTH1R/RXFP1/RXFP2/S1PR1/SSTR1/VIPR1/ADCY8/GRK5/HTR1A/ADM2/AGT/CALCA/CALCB/CHGA/GCG/IAPP/INSL3/NPY/PTH/PTHLH/UCN2/UCN3/CALCR/CRHR1/CRHR2/GALR2/GALR3/GCGR/LGR4/LHCGR/MC2R/MC3R/MC4R/MCHR1/MTNR1A/OPRD1/OPRK1/OPRM1/SSTR5/TSHR	54
BP	GO:0060326	cell chemotaxis	55/420	304/18670	7.44782e-34	1.58229e-30	9.46266e-31	PPBP/CXCL2/PF4/CXCL3/S100A12/SFTPD/IL6/FGF2/CXCR1/CCL14/ACKR4/CCL23/CCL24/EDN1/EDN3/SEMA5A/SLIT2/C5AR1/CX3CR1/EDNRB/FPR2/CXCR2/VEGFD/HBEGF/AGTR1/NR4A1/S1PR1/PRKCQ/DEFB4A/CXCL14/CXCL13/CCL1/S100A7/LBP/TNFSF11/HRG/CCR8/CCL7/CCL25/EDN2/SAA1/SAA2/PLXNB3/CALCA/CHGA/FGF4/GREM1/IL36RN/IL36A/IL37/IL36G/IL23A/MDK/MSTN/SCG2	55
BP	GO:0006959	humoral immune response	58/420	356/18670	4.2601e-33	4.91249e-30	2.93784e-30	CAMP/PPBP/CXCL2/PF4/CXCL3/DEFA3/DEFA4/COLEC10/S100A12/SFTPD/PGLYRP1/IL6/A2M/CTSG/SLC11A1/MASP1/C5AR1/FCN3/FCN1/C8B/C7/C6/PI3/DEFB4A/CXCL13/DEFB1/DEFA6/DEFA5/LCN2/BPIFB2/S100A7/DEFB126/PGLYRP3/PGLYRP4/SPAG11B/IFNB1/BPIFA1/C8G/SPAG11A/BPIFA2/SEMG1/PGC/FGA/SPINK5/HRG/RNASE7/VTN/CRP/CHGA/GALP/IFNE/IFNK/IL36RN/REG1A/TNFRSF21/C8A/C4BPB/CFB	58
BP	GO:0019730	antimicrobial humoral response	38/420	122/18670	4.62461e-33	4.91249e-30	2.93784e-30	CAMP/PPBP/CXCL2/PF4/CXCL3/DEFA3/DEFA4/S100A12/SFTPD/PGLYRP1/CTSG/SLC11A1/PI3/DEFB4A/CXCL13/DEFB1/DEFA6/DEFA5/LCN2/BPIFB2/S100A7/DEFB126/PGLYRP3/PGLYRP4/SPAG11B/BPIFA1/SPAG11A/BPIFA2/SEMG1/PGC/FGA/SPINK5/HRG/RNASE7/CHGA/GALP/IL36RN/REG1A	38
BP	GO:0007188	adenylate cyclase-modulating G protein-coupled receptor signaling pathway	47/420	221/18670	2.46983e-32	2.09886e-29	1.25519e-29	PF4/MARCO/NOS1/EDN1/FPR1/FPR2/ADRB1/ADRB2/AVPR2/CALCRL/GPER1/NPR3/PTGER4/PTH1R/RXFP1/RXFP2/S1PR1/ADCY8/GRK5/HTR1A/ADM2/CALCA/CALCB/CHGA/GCG/IAPP/INSL3/PTH/PTHLH/UCN2/UCN3/CALCR/CRHR1/CRHR2/GALR2/GCGR/LGR4/LHCGR/MC2R/MC3R/MC4R/MCHR1/MTNR1A/OPRD1/OPRK1/OPRM1/TSHR	47
BP	GO:0097529	myeloid leukocyte migration	43/420	210/18670	6.41101e-29	4.54006e-26	2.71512e-26	PPBP/CXCL2/PF4/CXCL3/S100A12/SFTPD/IL6/AGER/CXCR1/CCL14/CCL23/CCL24/EDN1/EDN3/SLIT2/C5AR1/CX3CR1/EDNRB/FPR2/CXCR2/VEGFD/PTGER4/CXCL13/CCL1/S100A7/LBP/TNFSF11/IL17A/CCL7/CCL25/EDN2/SAA1/CALCA/CHGA/GREM1/IL36RN/IL36A/IL37/IL36G/IL23A/MDK/MSTN/SCG2	43
BP	GO:0019932	second-messenger-mediated signaling	58/420	439/18670	4.20934e-28	2.55507e-25	1.52802e-25	PF4/NOS1/CXCR1/ACKR4/EDN1/EDN3/CX3CR1/EDNRB/FPR1/FPR2/CXCR2/NRG1/ADCYAP1R1/ADRB1/ADRB2/AGTR1/AGTR2/CALCRL/GPER1/NPR1/PTGER4/PTH1R/RXFP1/RXFP2/ADCY8/SELE/RCAN1/DEFB1/TNFSF11/CCR8/EDN2/ADM2/AGT/CALCA/CALCB/CHGA/GAL/GCG/GIP/IAPP/INS/NPPB/PTH/PTHLH/UCN2/UCN3/CALCR/CRHR1/GALR2/GCGR/LGR4/LHCGR/MC2R/MC3R/MC4R/NR5A1/OPRM1/TSHR	58
BP	GO:0061844	antimicrobial humoral immune response mediated by antimicrobial peptide	28/420	73/18670	1.42993e-27	7.59472e-25	4.54191e-25	CAMP/PPBP/CXCL2/PF4/CXCL3/DEFA3/DEFA4/S100A12/PGLYRP1/DEFB4A/CXCL13/DEFB1/DEFA6/DEFA5/S100A7/DEFB126/PGLYRP3/PGLYRP4/SPAG11B/BPIFA1/SPAG11A/SEMG1/PGC/SPINK5/HRG/RNASE7/GALP/REG1A	28
BP	GO:0007631	feeding behavior	30/420	101/18670	1.26515e-25	5.58831e-23	3.34201e-23	FOS/AGRP/APLN/PRLH/RETN/CNTFR/GHSR/LEPR/NR4A3/GDF15/ADM2/AGT/GAL/GCG/IAPP/INS/NPY/OXT/PMCH/CRHR1/GALR2/GALR3/MC3R/MC4R/MCHR1/OPRD1/OPRK1/OPRM1/PRLHR/UCHL1	30
BP	GO:0030595	leukocyte chemotaxis	41/420	224/18670	1.31521e-25	5.58831e-23	3.34201e-23	PPBP/CXCL2/PF4/CXCL3/S100A12/SFTPD/IL6/CXCR1/CCL14/CCL23/CCL24/EDN1/EDN3/SLIT2/C5AR1/EDNRB/FPR2/CXCR2/VEGFD/S1PR1/CXCL14/CXCL13/CCL1/S100A7/LBP/TNFSF11/CCL7/CCL25/EDN2/SAA1/CALCA/CHGA/GREM1/IL36RN/IL36A/IL37/IL36G/IL23A/MDK/MSTN/SCG2	41
BP	GO:0051047	positive regulation of secretion	53/420	428/18670	2.35694e-24	9.1042e-22	5.44463e-22	IL6/TLR4/RBP4/TLR8/AGER/IL13/FGR/EDN1/EDN3/EDNRB/APLN/IL33/RETN/TSLP/AGTR2/GPER1/IL1RL1/NPR1/PTGER4/CLEC4E/CLEC6A/ADCY8/FCN1/PRKCE/CCL1/MMP12/PAEP/ORM2/ORM1/TFR2/FGA/TNFSF11/IL17A/SAA1/AGT/AVP/GAL/GCG/GDNF/GIP/INHA/INS/MDK/NPPB/OXT/SPP1/TAC1/UCN3/CRHR1/NR1H4/OPRK1/ACHE/NLRP7	53
BP	GO:0019935	cyclic-nucleotide-mediated signaling	39/420	215/18670	2.98025e-24	1.05526e-21	6.31082e-22	PF4/NOS1/EDNRB/ADCYAP1R1/ADRB1/ADRB2/CALCRL/GPER1/NPR1/PTGER4/PTH1R/RXFP1/RXFP2/ADCY8/DEFB1/ADM2/CALCA/CALCB/CHGA/GAL/GCG/GIP/IAPP/NPPB/PTH/PTHLH/UCN2/UCN3/CALCR/CRHR1/GALR2/GCGR/LGR4/LHCGR/MC2R/MC3R/MC4R/OPRM1/TSHR	39
BP	GO:0032103	positive regulation of response to external stimulus	46/420	323/18670	8.47816e-24	2.77105e-21	1.65719e-21	S100A12/IL6/TLR4/FABP4/FGF2/AGER/CCL14/CCL24/EDN1/EDN3/FGF10/SEMA5A/SLIT2/C5AR1/FPR2/CXCR2/VEGFD/IL17D/IL33/TSLP/AGTR1/GHSR/IL1RL1/PTGER4/S1PR1/CXCL14/CXCL13/CCL1/S100A7/LBP/PGC/TNFSF11/IL17A/HRG/CCL7/EDN2/AGT/ARTN/IL23A/MDK/MSTN/NPY/SCG2/TAC1/OPRM1/TRIM15	46
BP	GO:0050900	leukocyte migration	56/420	499/18670	1.45847e-23	4.42645e-21	2.64717e-21	PPBP/CXCL2/PF4/CXCL3/S100A12/SFTPD/IL6/HMOX1/AGER/CXCR1/CCL14/CCL23/CCL24/OLR1/EDN1/EDN3/SLIT2/C5AR1/CX3CR1/EDNRB/FPR2/CXCR2/VEGFD/IL33/ANGPT1/ANGPT4/PTGER4/S1PR1/TEK/CEACAM8/SELE/CXCL14/CXCL13/CCL1/S100A7/LBP/TNFSF11/IL17A/CCL7/CCL25/EDN2/SAA1/ARTN/CALCA/CHGA/GREM1/IL36RN/IL36A/IL37/IL36G/IL23A/MDK/MSTN/SCG2/TNFRSF18/CEACAM1	56
BP	GO:0007189	adenylate cyclase-activating G protein-coupled receptor signaling pathway	32/420	139/18670	1.89462e-23	5.36684e-21	3.20956e-21	PF4/NOS1/ADRB1/ADRB2/CALCRL/GPER1/PTGER4/PTH1R/RXFP1/RXFP2/ADCY8/ADM2/CALCA/CALCB/CHGA/GCG/IAPP/PTH/PTHLH/UCN2/UCN3/CALCR/CRHR1/GALR2/GCGR/LGR4/LHCGR/MC2R/MC3R/MC4R/OPRM1/TSHR	32
BP	GO:0019933	cAMP-mediated signaling	36/420	187/18670	2.17783e-23	5.78351e-21	3.45874e-21	PF4/NOS1/ADCYAP1R1/ADRB1/ADRB2/CALCRL/GPER1/PTGER4/PTH1R/RXFP1/RXFP2/ADCY8/DEFB1/ADM2/CALCA/CALCB/CHGA/GAL/GCG/GIP/IAPP/PTH/PTHLH/UCN2/UCN3/CALCR/CRHR1/GALR2/GCGR/LGR4/LHCGR/MC2R/MC3R/MC4R/OPRM1/TSHR	36
BP	GO:1903532	positive regulation of secretion by cell	50/420	399/18670	3.03543e-23	7.19879e-21	4.30513e-21	IL6/TLR4/RBP4/TLR8/AGER/IL13/FGR/EDN1/EDN3/APLN/IL33/RETN/TSLP/AGTR2/GPER1/IL1RL1/PTGER4/CLEC4E/CLEC6A/ADCY8/FCN1/PRKCE/CCL1/MMP12/PAEP/ORM2/ORM1/TFR2/FGA/TNFSF11/IL17A/SAA1/AGT/AVP/GAL/GCG/GDNF/GIP/INHA/INS/MDK/OXT/SPP1/TAC1/UCN3/CRHR1/NR1H4/OPRK1/ACHE/NLRP7	50
BP	GO:0097530	granulocyte migration	32/420	141/18670	3.04962e-23	7.19879e-21	4.30513e-21	PPBP/CXCL2/PF4/CXCL3/S100A12/CXCR1/CCL14/CCL23/CCL24/EDN1/EDN3/SLIT2/C5AR1/CXCR2/PTGER4/CXCL13/CCL1/S100A7/LBP/IL17A/CCL7/CCL25/EDN2/SAA1/IL36RN/IL36A/IL37/IL36G/IL23A/MDK/MSTN/SCG2	32
BP	GO:0071621	granulocyte chemotaxis	30/420	123/18670	7.63419e-23	1.70725e-20	1.02099e-20	PPBP/CXCL2/PF4/CXCL3/S100A12/CXCR1/CCL14/CCL23/CCL24/EDN1/EDN3/SLIT2/C5AR1/CXCR2/CXCL13/CCL1/S100A7/LBP/CCL7/CCL25/EDN2/SAA1/IL36RN/IL36A/IL37/IL36G/IL23A/MDK/MSTN/SCG2	30
BP	GO:0042742	defense response to bacterium	45/420	330/18670	1.65278e-22	3.51132e-20	2.09989e-20	CAMP/PPBP/DEFA3/DEFA4/S100A12/SFTPD/PGLYRP1/IL6/TLR4/CTSG/SLC11A1/FGR/C5AR1/FPR2/CLEC4E/SIGLEC11/DEFB4A/CXCL13/DEFB1/DEFA6/DEFA5/LCN2/S100A7/DEFB126/PGLYRP3/PGLYRP4/SPAG11B/LBP/BPIFA1/SPAG11A/BPIFA2/SEMG1/PGC/ISG15/FGA/SPINK5/RNASE7/CRP/CHGA/GALP/IFNE/IL23A/VGF/IL22RA1/NR1H4	45
BP	GO:0043434	response to peptide hormone	51/420	436/18670	2.52836e-22	5.11571e-20	3.05938e-20	PPARG/EDN1/EDNRB/AGRP/CAT/KL/PRLH/RETN/AGTR1/AGTR2/GHR/GHSR/GPER1/NR4A1/NR4A3/TEK/TGFBR3/PRKCQ/ADCY8/SOCS2/EGR1/UMODL1/GDF15/AGT/CSH2/EREG/FGF21/GAL/GALP/GCG/GH2/GIP/IGF2/INS/MSTN/OXT/REG1A/VGF/CRHR1/CRHR2/GCGR/GNRHR/LHCGR/MC4R/NR1H4/NR5A1/OPRK1/PRLR/TSHR/CCNA2/CEACAM1	51
BP	GO:0030593	neutrophil chemotaxis	27/420	104/18670	1.86493e-21	3.60187e-19	2.15404e-19	PPBP/CXCL2/PF4/CXCL3/S100A12/CXCR1/CCL14/CCL23/CCL24/EDN1/EDN3/SLIT2/C5AR1/CXCR2/CXCL13/CCL1/LBP/CCL7/CCL25/EDN2/SAA1/IL36RN/IL36A/IL37/IL36G/IL23A/MDK	27
BP	GO:0050727	regulation of inflammatory response	52/420	485/18670	5.1353e-21	9.4869e-19	5.6735e-19	S100A12/PGLYRP1/IL6/TLR4/A2M/FABP4/AGER/CCL14/CCL24/PPARG/CMA1/C5AR1/EDNRB/FPR2/GPR17/IL17D/IL33/TSLP/AGTR1/CALCRL/GHSR/GPER1/IL1RL1/PTGER4/TEK/SELE/MEFV/C8B/C7/C6/CCL1/MMP9/LBP/C8G/TNFSF11/IL17A/PROC/VTN/SAA1/AGT/IL23A/INS/MDK/TAC1/IL1RL2/IL20RB/IL22RA2/NR1H4/C8A/C4BPB/CFB/NLRP7	52
BP	GO:1990266	neutrophil migration	27/420	118/18670	6.829e-20	1.20902e-17	7.23035e-18	PPBP/CXCL2/PF4/CXCL3/S100A12/CXCR1/CCL14/CCL23/CCL24/EDN1/EDN3/SLIT2/C5AR1/CXCR2/CXCL13/CCL1/LBP/CCL7/CCL25/EDN2/SAA1/IL36RN/IL36A/IL37/IL36G/IL23A/MDK	27
BP	GO:0001819	positive regulation of cytokine production	49/420	464/18670	1.4528e-19	2.46918e-17	1.47666e-17	PF4/IL6/TLR4/TLR8/SLC11A1/HMOX1/AGER/IL13/FGR/C5AR1/GDF2/IL17D/IL33/TSLP/AGTR2/IL1RL1/NR4A3/PTGER4/PRKCQ/CLEC4E/CLEC6A/WNT3A/FCN1/EGR1/CCL1/MMP12/PAEP/IFNL1/LBP/NOX1/ORM2/ORM1/IL17A/CARD11/SAA1/AGT/EREG/IL36RN/IL36A/IL37/IL36G/IL23A/INS/MDK/IL12RB2/IL1RL2/IL20RB/TRIM15/NLRP7	49
BP	GO:0048871	multicellular organismal homeostasis	50/420	485/18670	1.69405e-19	2.76847e-17	1.65564e-17	SFTPD/IL6/TLR4/SFTPA1/SFTPA2/RBP4/FABP5/FABP4/SLC11A1/IL13/EDNRB/APLN/PRLH/ADRB1/ADRB2/AVPR2/IL20RA/LEPR/NPR3/NR4A3/PTH1R/S1PR1/ADCY8/EGR1/TRPV2/AZGP1/LCN2/BPIFA1/MUC4/CST4/TNFSF11/ALB/RAC3/EDN2/AVP/BMP8A/CALCA/FGF21/IAPP/OXT/PTH/SPP1/IL20RB/LGR4/MC3R/MC4R/PRLR/PTH2R/TSHR/ACHE	50
BP	GO:0055074	calcium ion homeostasis	49/420	471/18670	2.73769e-19	4.30832e-17	2.57653e-17	FGF2/NOS1/CXCR1/CCL14/ACKR4/CCL23/IL13/EDN1/EDN3/PROK2/C5AR1/CX3CR1/EDNRB/FPR1/FPR2/GPR17/CXCR2/KL/ADCYAP1R1/AGTR1/GPER1/PTGER4/PTH1R/S1PR1/ADCY8/F2RL3/PRKCE/CXCL13/CCL1/TNFSF11/KNG1/CCR8/CCL7/EDN2/SAA1/AGT/AVP/CALCA/CALCB/IAPP/OXT/PTH/REG1A/TAC1/AVPR1B/CALCR/CRHR1/GALR2/MCHR1	49
BP	GO:0050920	regulation of chemotaxis	34/420	217/18670	3.56428e-19	5.40879e-17	3.23465e-17	IL6/FGF2/AGER/EDN1/EDN3/FGF10/SEMA3G/SEMA5A/SEMA6A/SEMA6D/SLIT2/C5AR1/FPR2/CXCR2/VEGFD/S1PR1/WNT3A/CXCL14/CXCL13/CCL1/S100A7/LBP/HRG/CCL7/EDN2/SEMA3A/SEMA4B/ARTN/FGF4/GREM1/IL23A/MDK/MSTN/SCG2	34
BP	GO:0032496	response to lipopolysaccharide	41/420	330/18670	4.51699e-19	6.48773e-17	3.87989e-17	PPBP/CXCL2/PF4/CXCL3/DEFA3/DEFA4/IL6/TLR4/CTSG/SLC11A1/NOS1/IL13/FOS/EDN1/FGF10/C5AR1/CX3CR1/EDNRB/CSF3/FGFR2/GHSR/PTGER4/SELE/SMAD6/PRKCE/CXCL13/DEFA6/DEFA5/LCN2/S100A7/LBP/IL36RN/IL36A/IL37/IL36G/TAC1/IL12RB2/NR1H4/OPRK1/OPRM1/NLRP7	41
BP	GO:0032102	negative regulation of response to external stimulus	43/420	365/18670	4.58065e-19	6.48773e-17	3.87989e-17	PGLYRP1/FGF2/AGER/PPARG/EDN1/SEMA3G/SEMA5A/SEMA6A/SEMA6D/SLIT2/FPR2/GPR17/CALCRL/GHSR/GPER1/PTGER4/TEK/WNT3A/F11/MEFV/SIGLEC11/CXCL13/PLAU/FABP7/FGA/TMPRSS6/SPINK5/KNG1/PROC/HRG/VTN/SAA1/SEMA3A/SEMA4B/GREM1/INS/MDK/SPP1/IL20RB/IL22RA2/NR1H4/CEACAM1/NLRP7	43
BP	GO:0009755	hormone-mediated signaling pathway	35/420	235/18670	5.64218e-19	7.73343e-17	4.62486e-17	DEFA3/PPARG/AGRP/GHSR/GPER1/NR4A1/NR4A3/PGR/RXFP1/RXFP2/RXRG/SSTR1/CGB3/CGB2/CGB7/LHB/PTH/SST/UCN2/UCN3/CRHR1/CRHR2/GCGR/HNF4A/HNF4G/LGR4/LHCGR/NR0B1/NR1H4/NR1I2/NR2E1/NR5A1/PRLR/SSTR5/TSHR	35
BP	GO:0007204	positive regulation of cytosolic calcium ion concentration	40/420	319/18670	8.94574e-19	1.18783e-16	7.10363e-17	FGF2/NOS1/CXCR1/ACKR4/IL13/EDN1/PROK2/C5AR1/CX3CR1/EDNRB/FPR1/FPR2/GPR17/CXCR2/ADCYAP1R1/AGTR1/GPER1/PTGER4/PTH1R/S1PR1/ADCY8/F2RL3/PRKCE/CXCL13/CCL1/KNG1/CCR8/EDN2/SAA1/AGT/AVP/CALCA/IAPP/OXT/TAC1/AVPR1B/CALCR/CRHR1/GALR2/MCHR1	40
BP	GO:0050663	cytokine secretion	35/420	240/18670	1.12848e-18	1.45301e-16	8.6895e-17	S100A12/TLR4/TLR8/AGER/FGR/IL33/TSLP/AGTR2/ANGPT1/GHSR/IL1RL1/PTGER4/CLEC4E/CLEC6A/FCN1/CCL1/MMP12/PAEP/ORM2/ORM1/NOX5/ISG15/IL17A/CRP/CARD11/SAA1/AGT/IL36RN/INS/MDK/LGR4/NR1H4/TNFRSF21/CARD18/NLRP7	35
BP	GO:0002237	response to molecule of bacterial origin	41/420	343/18670	1.87398e-18	2.34192e-16	1.40055e-16	PPBP/CXCL2/PF4/CXCL3/DEFA3/DEFA4/IL6/TLR4/CTSG/SLC11A1/NOS1/IL13/FOS/EDN1/FGF10/C5AR1/CX3CR1/EDNRB/CSF3/FGFR2/GHSR/PTGER4/SELE/SMAD6/PRKCE/CXCL13/DEFA6/DEFA5/LCN2/S100A7/LBP/IL36RN/IL36A/IL37/IL36G/TAC1/IL12RB2/NR1H4/OPRK1/OPRM1/NLRP7	41
BP	GO:0003018	vascular process in circulatory system	30/420	173/18670	2.49613e-18	3.0303e-16	1.81223e-16	HMOX1/NOS1/EDN1/EDN3/SLIT2/EDNRB/CXCR2/APLN/ADRB1/ADRB2/AGTR1/AGTR2/ANGPT1/AVPR2/GPER1/NPR1/TEK/FGA/KNG1/HTR1A/CRP/EDN2/AGT/AVP/CHGA/INS/NPPB/NTS/AVPR1B/CEACAM1	30
BP	GO:0002791	regulation of peptide secretion	49/420	500/18670	3.3358e-18	3.93717e-16	2.35457e-16	IL6/TLR4/RBP4/TLR8/AGER/IL13/FGR/APLN/IL33/TSLP/AGTR2/ANGPT1/GHSR/GPER1/IL1RL1/PTGER4/CLEC4E/CLEC6A/ADCY8/FCN1/PRKCE/CCL1/MMP12/PAEP/ORM2/ORM1/TFR2/FGA/TNFSF11/IL17A/CRP/SAA1/BMP8A/CHGA/GCG/GIP/IL36RN/INS/MDK/UCN3/HNF4A/LGR4/NR1H4/OPRM1/SSTR5/TNFRSF21/ACHE/CARD18/NLRP7	49
BP	GO:0051480	regulation of cytosolic calcium ion concentration	41/420	357/18670	8.0501e-18	9.24456e-16	5.52857e-16	FGF2/NOS1/CXCR1/ACKR4/IL13/EDN1/PROK2/C5AR1/CX3CR1/EDNRB/FPR1/FPR2/GPR17/CXCR2/ADCYAP1R1/AGTR1/GPER1/PTGER4/PTH1R/S1PR1/ADCY8/F2RL3/PRKCE/CXCL13/CCL1/KNG1/CCR8/EDN2/SAA1/AGT/AVP/CALCA/CALCB/IAPP/OXT/TAC1/AVPR1B/CALCR/CRHR1/GALR2/MCHR1	41
BP	GO:0002793	positive regulation of peptide secretion	37/420	288/18670	8.49026e-18	9.49346e-16	5.67742e-16	IL6/TLR4/RBP4/TLR8/AGER/IL13/FGR/APLN/IL33/TSLP/AGTR2/GPER1/IL1RL1/PTGER4/CLEC4E/CLEC6A/ADCY8/FCN1/PRKCE/CCL1/MMP12/PAEP/ORM2/ORM1/TFR2/FGA/TNFSF11/IL17A/SAA1/GCG/GIP/INS/MDK/UCN3/NR1H4/ACHE/NLRP7	37
BP	GO:0008217	regulation of blood pressure	30/420	182/18670	1.09292e-17	1.19072e-15	7.12092e-16	CTSG/HMOX1/NOS1/PPARG/CMA1/EDN1/EDN3/EDNRB/APLN/ACVRL1/ADRB1/ADRB2/AGTR1/AGTR2/AVPR2/NPR1/NPR3/NOX1/EDN2/ADM2/AGT/AVP/CHGA/NPPB/NPY/OXT/TAC1/AVPR1B/GCGR/MC3R	30
BP	GO:0006874	cellular calcium ion homeostasis	46/420	458/18670	1.47983e-17	1.57195e-15	9.40082e-16	FGF2/NOS1/CXCR1/CCL14/ACKR4/CCL23/IL13/EDN1/EDN3/PROK2/C5AR1/CX3CR1/EDNRB/FPR1/FPR2/GPR17/CXCR2/ADCYAP1R1/AGTR1/GPER1/PTGER4/PTH1R/S1PR1/ADCY8/F2RL3/PRKCE/CXCL13/CCL1/KNG1/CCR8/CCL7/EDN2/SAA1/AGT/AVP/CALCA/CALCB/IAPP/OXT/PTH/TAC1/AVPR1B/CALCR/CRHR1/GALR2/MCHR1	46
BP	GO:0007200	phospholipase C-activating G protein-coupled receptor signaling pathway	23/420	100/18670	3.4976e-17	3.62471e-15	2.1677e-15	EDN1/C5AR1/CX3CR1/EDNRB/FPR1/FPR2/GPR17/CXCR2/AGTR1/NPR3/PTH1R/S1PR1/F2RL3/AGT/CALCA/CHGA/CRHR1/GALR2/LHCGR/MC3R/OPRD1/OPRK1/OPRM1	23
BP	GO:0050708	regulation of protein secretion	46/420	472/18670	4.78692e-17	4.84276e-15	2.89614e-15	IL6/TLR4/RBP4/TLR8/AGER/IL13/FGR/IL33/TSLP/AGTR2/ANGPT1/GHSR/GPER1/IL1RL1/PTGER4/CLEC4E/CLEC6A/ADCY8/FCN1/PRKCE/CCL1/MMP12/PAEP/ORM2/ORM1/FGA/IL17A/CRP/SAA1/BMP8A/CHGA/GCG/GIP/IL36RN/INS/MDK/UCN3/HNF4A/LGR4/NR1H4/OPRM1/SSTR5/TNFRSF21/ACHE/CARD18/NLRP7	46
BP	GO:0072503	cellular divalent inorganic cation homeostasis	47/420	493/18670	5.08686e-17	5.02653e-15	3.00604e-15	FGF2/SLC11A1/NOS1/CXCR1/CCL14/ACKR4/CCL23/IL13/EDN1/EDN3/PROK2/C5AR1/CX3CR1/EDNRB/FPR1/FPR2/GPR17/CXCR2/ADCYAP1R1/AGTR1/GPER1/PTGER4/PTH1R/S1PR1/ADCY8/F2RL3/PRKCE/CXCL13/CCL1/KNG1/CCR8/CCL7/EDN2/SAA1/AGT/AVP/CALCA/CALCB/IAPP/OXT/PTH/TAC1/AVPR1B/CALCR/CRHR1/GALR2/MCHR1	47
BP	GO:1990868	response to chemokine	22/420	97/18670	2.36764e-16	2.23557e-14	1.33695e-14	PPBP/CXCL2/PF4/CXCL3/CXCR1/CCL14/ACKR4/CCL23/CCL24/EDN1/SLIT2/CX3CR1/ACKR1/GPR17/CXCR2/CXCL13/CCL1/CCR8/CCL7/CCL25/REG1A/THPO	22
BP	GO:1990869	cellular response to chemokine	22/420	97/18670	2.36764e-16	2.23557e-14	1.33695e-14	PPBP/CXCL2/PF4/CXCL3/CXCR1/CCL14/ACKR4/CCL23/CCL24/EDN1/SLIT2/CX3CR1/ACKR1/GPR17/CXCR2/CXCL13/CCL1/CCR8/CCL7/CCL25/REG1A/THPO	22
BP	GO:0050714	positive regulation of protein secretion	34/420	268/18670	2.82812e-16	2.61232e-14	1.56226e-14	IL6/TLR4/RBP4/TLR8/AGER/IL13/FGR/IL33/TSLP/AGTR2/GPER1/IL1RL1/PTGER4/CLEC4E/CLEC6A/ADCY8/FCN1/PRKCE/CCL1/MMP12/PAEP/ORM2/ORM1/FGA/IL17A/SAA1/GCG/GIP/INS/MDK/UCN3/NR1H4/ACHE/NLRP7	34
BP	GO:0050921	positive regulation of chemotaxis	25/420	135/18670	3.52553e-16	3.18723e-14	1.90608e-14	IL6/FGF2/AGER/EDN1/EDN3/FGF10/SEMA5A/SLIT2/C5AR1/FPR2/CXCR2/VEGFD/S1PR1/CXCL14/CXCL13/CCL1/S100A7/LBP/CCL7/EDN2/ARTN/IL23A/MDK/MSTN/SCG2	25
BP	GO:0070098	chemokine-mediated signaling pathway	21/420	88/18670	3.7653e-16	3.33307e-14	1.9933e-14	PPBP/CXCL2/PF4/CXCL3/CXCR1/CCL14/ACKR4/CCL23/CCL24/EDN1/SLIT2/CX3CR1/ACKR1/GPR17/CXCR2/CXCL13/CCL1/CCR8/CCL7/CCL25/THPO	21
BP	GO:0050707	regulation of cytokine secretion	30/420	210/18670	6.41633e-16	5.56388e-14	3.32739e-14	TLR4/TLR8/AGER/FGR/IL33/TSLP/AGTR2/ANGPT1/GHSR/IL1RL1/PTGER4/CLEC4E/CLEC6A/FCN1/CCL1/MMP12/PAEP/ORM2/ORM1/IL17A/CRP/SAA1/IL36RN/INS/MDK/LGR4/NR1H4/TNFRSF21/CARD18/NLRP7	30
BP	GO:0046879	hormone secretion	36/420	312/18670	7.70539e-16	6.54804e-14	3.91596e-14	IL6/RBP4/EDN1/EDN3/APLN/LTBP4/RETN/AGTR1/AGTR2/GHSR/GPER1/ADCY8/PRKCE/TFR2/FGA/TNFSF11/HTR1A/AGT/BMP8A/CHGA/GAL/GCG/GIP/IL11/INHA/INS/SPP1/TAC1/UCN3/VGF/CRHR1/HNF4A/MC4R/NR1H4/OPRK1/SSTR5	36
BP	GO:0007218	neuropeptide signaling pathway	22/420	104/18670	1.145e-15	9.5394e-14	5.7049e-14	PROK2/AGRP/SSTR1/GAL/GALP/NPPB/NPY/PMCH/PNOC/PTH2/TAC1/CRHR1/GALR2/GALR3/MC2R/MCHR1/MCHR2/OPRD1/OPRK1/OPRM1/PRLHR/SSTR5	22
BP	GO:0070374	positive regulation of ERK1 and ERK2 cascade	30/420	215/18670	1.23681e-15	1.01061e-13	6.04383e-14	TLR4/FGF2/MARCO/AGER/CCL14/CCL23/CCL24/FGF10/C5AR1/FPR2/BMP2/ANGPT1/FGFR2/FGFR4/GPER1/TEK/CCL1/S100A7/FGA/TNFSF11/CCL7/CCL25/FGF19/FGF20/FGF21/FGF4/GCG/THPO/CALCR/OPRM1	30
BP	GO:0070371	ERK1 and ERK2 cascade	36/420	317/18670	1.27621e-15	1.02313e-13	6.11869e-14	TLR4/FGF2/MARCO/AGER/CCL14/CCL23/CCL24/FGF10/SEMA6A/C5AR1/FPR2/BMP2/ANGPT1/FGFR2/FGFR4/GPER1/PTGER4/TEK/CCL1/S100A7/FGA/TNFSF11/CCL7/CCL25/AGT/AVP/EGF/FGF19/FGF20/FGF21/FGF4/GCG/THPO/CALCR/OPRM1/CEACAM1	36
BP	GO:0035296	regulation of tube diameter	25/420	143/18670	1.45195e-15	1.10166e-13	6.58834e-14	HMOX1/NOS1/EDN1/EDN3/EDNRB/APLN/ADRB1/ADRB2/AGTR1/AGTR2/AVPR2/GPER1/NPR1/FGA/KNG1/HTR1A/CRP/EDN2/AGT/AVP/CHGA/INS/NPPB/NTS/AVPR1B	25
BP	GO:0050880	regulation of blood vessel size	25/420	143/18670	1.45195e-15	1.10166e-13	6.58834e-14	HMOX1/NOS1/EDN1/EDN3/EDNRB/APLN/ADRB1/ADRB2/AGTR1/AGTR2/AVPR2/GPER1/NPR1/FGA/KNG1/HTR1A/CRP/EDN2/AGT/AVP/CHGA/INS/NPPB/NTS/AVPR1B	25
BP	GO:0097746	regulation of blood vessel diameter	25/420	143/18670	1.45195e-15	1.10166e-13	6.58834e-14	HMOX1/NOS1/EDN1/EDN3/EDNRB/APLN/ADRB1/ADRB2/AGTR1/AGTR2/AVPR2/GPER1/NPR1/FGA/KNG1/HTR1A/CRP/EDN2/AGT/AVP/CHGA/INS/NPPB/NTS/AVPR1B	25
BP	GO:0035150	regulation of tube size	25/420	144/18670	1.72111e-15	1.28298e-13	7.67269e-14	HMOX1/NOS1/EDN1/EDN3/EDNRB/APLN/ADRB1/ADRB2/AGTR1/AGTR2/AVPR2/GPER1/NPR1/FGA/KNG1/HTR1A/CRP/EDN2/AGT/AVP/CHGA/INS/NPPB/NTS/AVPR1B	25
BP	GO:0009914	hormone transport	36/420	322/18670	2.0925e-15	1.53294e-13	9.16752e-14	IL6/RBP4/EDN1/EDN3/APLN/LTBP4/RETN/AGTR1/AGTR2/GHSR/GPER1/ADCY8/PRKCE/TFR2/FGA/TNFSF11/HTR1A/AGT/BMP8A/CHGA/GAL/GCG/GIP/IL11/INHA/INS/SPP1/TAC1/UCN3/VGF/CRHR1/HNF4A/MC4R/NR1H4/OPRK1/SSTR5	36
BP	GO:0051897	positive regulation of protein kinase B signaling	27/420	176/18670	3.10166e-15	2.23372e-13	1.33585e-13	FGF2/FGF10/SEMA5A/CX3CR1/CSF3/HBEGF/KL/NRG1/ANGPT1/ENG/FGFR2/FGFR4/TEK/GDF15/TNFSF11/EGF/EREG/FGF19/FGF20/FGF3/FGF4/FGF5/IAPP/IGF2/INS/THPO/CALCR	27
BP	GO:0001818	negative regulation of cytokine production	34/420	296/18670	5.79617e-15	4.10465e-13	2.45473e-13	SFTPD/PGLYRP1/IL6/TLR4/TLR8/SLC11A1/HMOX1/AGER/IL13/CX3CR1/IL33/ANGPT1/GHSR/IL1RL1/PTGER4/MEFV/PGLYRP3/PGLYRP4/IFNL1/LBP/IFNB1/ORM1/ISG15/IL36RN/IL23A/INHA/IL20RB/LGR4/NR1H4/TNFRSF21/TRAIP/CARD18/CEACAM1/NLRP7	34
BP	GO:0046883	regulation of hormone secretion	32/420	266/18670	1.01121e-14	7.04367e-13	4.21237e-13	RBP4/EDN1/EDN3/APLN/RETN/AGTR1/AGTR2/GHSR/GPER1/ADCY8/PRKCE/TFR2/FGA/TNFSF11/HTR1A/AGT/BMP8A/CHGA/GAL/GCG/GIP/IL11/INHA/INS/SPP1/TAC1/UCN3/CRHR1/HNF4A/NR1H4/OPRK1/SSTR5	32
BP	GO:0018108	peptidyl-tyrosine phosphorylation	37/420	363/18670	1.6117e-14	1.10454e-12	6.60552e-13	IL6/IL13/FGR/FGF10/BDNF/CSF3/HBEGF/NRG1/TSLP/ANGPT1/ANGPT4/FGFR2/FGFR4/GHR/TEK/TIE1/WNT3A/PRKCE/IFNL1/HRG/VTN/AGT/CSH2/EGF/EREG/GH2/GREM1/IGF2/IL11/IL23A/CRLF1/IL12RB2/IL22RA2/IL31RA/PRLR/TNFRSF18/CBLC	37
BP	GO:1901653	cellular response to peptide	38/420	385/18670	1.972e-14	1.33001e-12	7.95391e-13	TLR4/AGER/PPARG/EDN1/FPR2/KL/ADRB2/AGTR1/AGTR2/GHR/GHSR/GPER1/NR4A1/NR4A3/PRKCQ/ADCY8/SOCS2/UMODL1/GDF15/AGT/CSH2/FGF21/GCG/GH2/IGF2/INS/MSTN/REG1A/CRHR1/CRHR2/GCGR/GNRHR/LHCGR/NR1H4/PRLR/TSHR/CCNA2/CEACAM1	38
BP	GO:0018212	peptidyl-tyrosine modification	37/420	366/18670	2.08879e-14	1.38676e-12	8.29331e-13	IL6/IL13/FGR/FGF10/BDNF/CSF3/HBEGF/NRG1/TSLP/ANGPT1/ANGPT4/FGFR2/FGFR4/GHR/TEK/TIE1/WNT3A/PRKCE/IFNL1/HRG/VTN/AGT/CSH2/EGF/EREG/GH2/GREM1/IGF2/IL11/IL23A/CRLF1/IL12RB2/IL22RA2/IL31RA/PRLR/TNFRSF18/CBLC	37
BP	GO:0051896	regulation of protein kinase B signaling	30/420	244/18670	3.94633e-14	2.57968e-12	1.54274e-12	FGF2/FGF10/SEMA5A/CX3CR1/CSF3/HBEGF/KL/NRG1/ANGPT1/ENG/FGFR2/FGFR4/GPER1/TEK/GDF15/TNFSF11/EGF/EREG/FGF19/FGF20/FGF3/FGF4/FGF5/IAPP/IGF2/INS/MSTN/THPO/CALCR/XDH	30
BP	GO:0002685	regulation of leukocyte migration	27/420	196/18670	4.70414e-14	3.02847e-12	1.81113e-12	IL6/HMOX1/AGER/CCL24/EDN1/EDN3/SLIT2/C5AR1/CX3CR1/FPR2/CXCR2/VEGFD/IL33/PTGER4/CXCL14/CXCL13/CCL1/S100A7/LBP/CCL7/CCL25/EDN2/GREM1/IL23A/MDK/MSTN/TNFRSF18	27
BP	GO:0060389	pathway-restricted SMAD protein phosphorylation	17/420	65/18670	4.87749e-14	3.0932e-12	1.84984e-12	BMP15/BMP2/GDF10/GDF2/LEFTY2/ACVRL1/ENG/TGFBR2/TGFBR3/SMAD6/GDF15/BMP8A/DKK1/GREM1/INHA/INHBE/MSTN	17
BP	GO:0001667	ameboidal-type cell migration	41/420	461/18670	6.03153e-14	3.76882e-12	2.25389e-12	FGF2/HMOX1/PPARG/EDN1/EDN3/FGF10/SEMA3G/SEMA5A/SEMA6A/SEMA6D/SLIT2/EDNRB/GDF2/HBEGF/ACVRL1/AGTR2/ANGPT1/ANGPT4/NR4A1/TEK/TGFBR2/PRKCE/CXCL13/S100P/S100A2/MMP9/HRG/SEMA3A/SEMA4B/AGT/CER1/FGF19/FGF4/GDNF/GREM1/INSL3/SCG2/TAC1/NR2E1/PAK3/CEACAM1	41
BP	GO:0071375	cellular response to peptide hormone stimulus	34/420	321/18670	6.4106e-14	3.94763e-12	2.36082e-12	PPARG/EDN1/KL/AGTR1/AGTR2/GHR/GHSR/GPER1/NR4A1/NR4A3/PRKCQ/ADCY8/SOCS2/UMODL1/GDF15/AGT/CSH2/FGF21/GCG/GH2/IGF2/INS/MSTN/REG1A/CRHR1/CRHR2/GCGR/GNRHR/LHCGR/NR1H4/PRLR/TSHR/CCNA2/CEACAM1	34
BP	GO:0050829	defense response to Gram-negative bacterium	19/420	88/18670	7.01575e-14	4.25856e-12	2.54677e-12	CAMP/DEFA3/DEFA4/IL6/TLR4/CTSG/SLC11A1/DEFB4A/DEFB1/DEFA6/DEFA5/S100A7/DEFB126/LBP/RNASE7/CHGA/GALP/IL23A/IL22RA1	19
BP	GO:1901342	regulation of vasculature development	39/420	422/18670	7.49488e-14	4.48532e-12	2.68238e-12	PF4/IL6/FGF2/HMOX1/CCL24/PPARG/CMA1/PROK2/SEMA5A/SEMA6A/C5AR1/CX3CR1/CXCR2/VEGFD/GDF2/ACVRL1/AGTR1/ANGPT4/ENG/GHSR/GPER1/NPR1/TEK/TGFBR2/TIE1/EGR1/C6/CXCL13/SPINK5/HRG/ADM2/AGT/MDK/NPPB/ANGPTL3/ANGPTL4/NR2E1/CEACAM1/XDH	39
BP	GO:0050730	regulation of peptidyl-tyrosine phosphorylation	30/420	256/18670	1.42523e-13	8.41086e-12	5.02999e-12	IL6/IL13/FGF10/BDNF/CSF3/HBEGF/NRG1/TSLP/ANGPT1/ANGPT4/GHR/WNT3A/PRKCE/IFNL1/HRG/VTN/AGT/CSH2/EGF/EREG/GH2/GREM1/IGF2/IL11/IL23A/CRLF1/IL22RA2/IL31RA/TNFRSF18/CBLC	30
BP	GO:0035813	regulation of renal sodium excretion	11/420	21/18670	1.88971e-13	1.09991e-11	6.57786e-12	EDN1/EDNRB/AGTR1/AGTR2/AVPR2/NPR1/AGT/AVP/NPPB/OXT/TAC1	11
BP	GO:0050731	positive regulation of peptidyl-tyrosine phosphorylation	26/420	192/18670	2.11167e-13	1.2125e-11	7.25119e-12	IL6/IL13/FGF10/BDNF/CSF3/HBEGF/NRG1/TSLP/ANGPT1/ANGPT4/GHR/WNT3A/IFNL1/VTN/AGT/CSH2/EGF/EREG/GH2/GREM1/IGF2/IL11/IL23A/CRLF1/IL31RA/TNFRSF18	26
BP	GO:0070372	regulation of ERK1 and ERK2 cascade	32/420	300/18670	2.96726e-13	1.68105e-11	1.00533e-11	TLR4/FGF2/MARCO/AGER/CCL14/CCL23/CCL24/FGF10/SEMA6A/C5AR1/FPR2/BMP2/ANGPT1/FGFR2/FGFR4/GPER1/TEK/CCL1/S100A7/FGA/TNFSF11/CCL7/CCL25/FGF19/FGF20/FGF21/FGF4/GCG/THPO/CALCR/OPRM1/CEACAM1	32
BP	GO:0050886	endocrine process	18/420	84/18670	3.69862e-13	2.06782e-11	1.23663e-11	CTSG/CMA1/EDN1/EDN3/APLN/RETN/AGTR1/AGTR2/AVPR2/NOX1/EDN2/AGT/GAL/INHA/TAC1/AVPR1B/CRHR1/OPRK1	18
BP	GO:0045765	regulation of angiogenesis	36/420	383/18670	4.32311e-13	2.38557e-11	1.42666e-11	PF4/IL6/FGF2/HMOX1/CCL24/PPARG/CMA1/PROK2/SEMA5A/SEMA6A/C5AR1/CX3CR1/CXCR2/VEGFD/GDF2/ACVRL1/AGTR1/ANGPT4/ENG/GHSR/NPR1/TEK/TGFBR2/TIE1/C6/CXCL13/SPINK5/HRG/ADM2/AGT/MDK/NPPB/ANGPTL3/ANGPTL4/NR2E1/CEACAM1	36
BP	GO:0043491	protein kinase B signaling	30/420	269/18670	5.26781e-13	2.86961e-11	1.71613e-11	FGF2/FGF10/SEMA5A/CX3CR1/CSF3/HBEGF/KL/NRG1/ANGPT1/ENG/FGFR2/FGFR4/GPER1/TEK/GDF15/TNFSF11/EGF/EREG/FGF19/FGF20/FGF3/FGF4/FGF5/IAPP/IGF2/INS/MSTN/THPO/CALCR/XDH	30
BP	GO:0050715	positive regulation of cytokine secretion	22/420	139/18670	6.21521e-13	3.34284e-11	1.99913e-11	TLR4/TLR8/AGER/FGR/IL33/TSLP/AGTR2/IL1RL1/PTGER4/CLEC4E/CLEC6A/FCN1/CCL1/MMP12/PAEP/ORM2/ORM1/IL17A/SAA1/INS/MDK/NLRP7	22
BP	GO:0035812	renal sodium excretion	11/420	23/18670	6.95598e-13	3.69449e-11	2.20944e-11	EDN1/EDNRB/AGTR1/AGTR2/AVPR2/NPR1/AGT/AVP/NPPB/OXT/TAC1	11
BP	GO:0019731	antibacterial humoral response	14/420	46/18670	8.54023e-13	4.45682e-11	2.66533e-11	CAMP/DEFA3/DEFA4/SFTPD/CTSG/DEFB1/DEFA6/DEFA5/BPIFA1/SEMG1/PGC/FGA/SPINK5/RNASE7	14
BP	GO:0051048	negative regulation of secretion	28/420	238/18670	8.60106e-13	4.45682e-11	2.66533e-11	TLR8/HMOX1/EDN1/IL33/NRG1/AGTR2/ANGPT1/AVPR2/GHSR/PTGER4/BMP8A/CHGA/EGF/IL11/IL36RN/INHA/INS/OXT/CRHR1/LGR4/NR1H4/OPRK1/OPRM1/TNFRSF21/TRIM9/CARD18/CEACAM1/NLRP7	28
BP	GO:0071222	cellular response to lipopolysaccharide	26/420	205/18670	9.97653e-13	5.10726e-11	3.05432e-11	PPBP/CXCL2/PF4/CXCL3/DEFA3/DEFA4/IL6/TLR4/CTSG/CX3CR1/EDNRB/CSF3/GHSR/PRKCE/CXCL13/DEFA6/DEFA5/LCN2/LBP/IL36RN/IL36A/IL37/IL36G/NR1H4/OPRK1/NLRP7	26
BP	GO:0002697	regulation of immune effector process	39/420	458/18670	1.01266e-12	5.12236e-11	3.06335e-11	PGLYRP1/IL6/TLR4/A2M/RBP4/IL7R/HMOX1/AGER/IL13/FGR/C5AR1/IL33/ANGPT1/NR4A3/SH2D1B/C8B/C7/C6/CD1A/RAET1L/MMP12/PGLYRP3/PGLYRP4/IFNL1/LBP/IFNB1/C8G/PGC/SPINK5/VTN/IL23A/INS/CRHR1/IL20RB/TRIM15/C8A/C4BPB/CFB/CEACAM1	39
BP	GO:0044062	regulation of excretion	11/420	24/18670	1.25841e-12	6.29056e-11	3.76198e-11	EDN1/EDNRB/AGTR1/AGTR2/AVPR2/NPR1/AGT/AVP/NPPB/OXT/TAC1	11
BP	GO:0071674	mononuclear cell migration	18/420	90/18670	1.30243e-12	6.43493e-11	3.84832e-11	S100A12/IL6/AGER/CCL14/CCL23/CCL24/SLIT2/C5AR1/FPR2/CCL1/S100A7/TNFSF11/CCL7/CCL25/CALCA/GREM1/MDK/MSTN	18
BP	GO:0023061	signal release	39/420	462/18670	1.32942e-12	6.49276e-11	3.8829e-11	IL6/RBP4/EDN1/EDN3/APLN/LTBP4/RETN/AGTR1/AGTR2/GHSR/GPER1/ADCY8/PRKCE/TFR2/FGA/TNFSF11/HTR1A/AGT/BMP8A/CHGA/GAL/GCG/GIP/IL11/INHA/INS/SPP1/TAC1/UCN3/VGF/CRHR1/HNF4A/MC4R/NR1H4/OPRK1/OPRM1/SSTR5/PRKCG/TRIM9	39
BP	GO:0050918	positive chemotaxis	16/420	68/18670	1.63392e-12	7.88924e-11	4.71804e-11	COLEC10/FGF2/AGER/FGF10/SEMA5A/FPR2/VEGFD/ANGPT1/S1PR1/DEFB4A/SAA1/SAA2/PLXNB3/ARTN/GDNF/SCG2	16
BP	GO:0071219	cellular response to molecule of bacterial origin	26/420	212/18670	2.18862e-12	1.04488e-10	6.24876e-11	PPBP/CXCL2/PF4/CXCL3/DEFA3/DEFA4/IL6/TLR4/CTSG/CX3CR1/EDNRB/CSF3/GHSR/PRKCE/CXCL13/DEFA6/DEFA5/LCN2/LBP/IL36RN/IL36A/IL37/IL36G/NR1H4/OPRK1/NLRP7	26
BP	GO:1904018	positive regulation of vasculature development	27/420	230/18670	2.34066e-12	1.10505e-10	6.6086e-11	FGF2/HMOX1/CCL24/CMA1/SEMA5A/C5AR1/CX3CR1/CXCR2/VEGFD/GDF2/ACVRL1/AGTR1/ANGPT4/ENG/GHSR/GPER1/TEK/TGFBR2/TIE1/EGR1/C6/ADM2/MDK/ANGPTL3/ANGPTL4/NR2E1/CEACAM1	27
BP	GO:0097696	STAT cascade	23/420	166/18670	3.25482e-12	1.51975e-10	9.08864e-11	IL6/IL7R/IL13/TSLP/GHR/SOCS2/IFNL1/IFNB1/IFNL2/AGT/CSH2/EGF/GH2/IFNE/IFNK/IL23A/IFNL3/THPO/CRLF1/IL22RA2/IL31RA/PRLR/TNFRSF18	23
BP	GO:0001906	cell killing	23/420	168/18670	4.19652e-12	1.93816e-10	1.15909e-10	KIR3DL1/CAMP/PF4/DEFA3/DEFA4/S100A12/PGLYRP1/CTSG/IL7R/AGER/IL13/CD1A/RAET1L/DEFB4A/DEFA6/DEFA5/PGLYRP3/PGLYRP4/SEMG1/HRG/CHGA/IL23A/CEACAM1	23
BP	GO:0002526	acute inflammatory response	26/420	220/18670	5.16469e-12	2.34163e-10	1.40038e-10	IL6/A2M/PPARG/C5AR1/EDNRB/CXCR2/C8B/C7/C6/LBP/C8G/ORM2/ORM1/TFR2/TNFSF11/VTN/CRP/SAA1/SAA2/INS/TAC1/IL20RB/OPRM1/C8A/C4BPB/CFB	26
BP	GO:0031640	killing of cells of other organism	15/420	62/18670	5.29058e-12	2.34163e-10	1.40038e-10	CAMP/PF4/DEFA3/DEFA4/S100A12/PGLYRP1/CTSG/DEFB4A/DEFA6/DEFA5/PGLYRP3/PGLYRP4/SEMG1/HRG/CHGA	15
BP	GO:0044364	disruption of cells of other organism	15/420	62/18670	5.29058e-12	2.34163e-10	1.40038e-10	CAMP/PF4/DEFA3/DEFA4/S100A12/PGLYRP1/CTSG/DEFB4A/DEFA6/DEFA5/PGLYRP3/PGLYRP4/SEMG1/HRG/CHGA	15
BP	GO:0060393	regulation of pathway-restricted SMAD protein phosphorylation	15/420	62/18670	5.29058e-12	2.34163e-10	1.40038e-10	BMP15/BMP2/GDF10/GDF2/LEFTY2/ACVRL1/ENG/SMAD6/GDF15/BMP8A/DKK1/GREM1/INHA/INHBE/MSTN	15
BP	GO:0009620	response to fungus	14/420	52/18670	5.56947e-12	2.43966e-10	1.459e-10	DEFA3/DEFA4/S100A12/TLR4/CTSG/PTX3/CLEC6A/DEFA6/DEFA5/IL17A/HRG/RNASE7/CHGA/IL36RN	14
BP	GO:0002683	negative regulation of immune system process	38/420	463/18670	6.14456e-12	2.66411e-10	1.59323e-10	PF4/SFTPD/PGLYRP1/TLR4/A2M/IL7R/HMOX1/PPARG/SLIT2/GPR17/CXCR2/IL17D/IL33/ANGPT1/GPER1/IL1RL1/PTGER4/ZBTB16/MMP12/PGLYRP3/PGLYRP4/IFNL1/IFNB1/SPINK5/CCL25/GAL/GREM1/INHA/INS/MDK/IL20RB/IL31RA/LGR4/TNFRSF21/C4BPB/HOXA9/CEACAM1/HMGB3	38
BP	GO:0001659	temperature homeostasis	23/420	173/18670	7.79392e-12	3.34509e-10	2.00048e-10	TLR4/FABP5/FABP4/IL13/EDNRB/APLN/ADRB1/ADRB2/LEPR/NPR3/EGR1/TRPV2/LCN2/TNFSF11/EDN2/FGF21/OXT/LGR4/MC3R/PRLR/PTH2R/TSHR/ACHE	23
BP	GO:0002690	positive regulation of leukocyte chemotaxis	17/420	87/18670	8.21159e-12	3.4891e-10	2.08661e-10	IL6/EDN1/EDN3/C5AR1/FPR2/CXCR2/VEGFD/CXCL14/CXCL13/CCL1/S100A7/LBP/CCL7/EDN2/IL23A/MDK/MSTN	17
BP	GO:0002687	positive regulation of leukocyte migration	20/420	128/18670	9.05452e-12	3.80918e-10	2.27802e-10	IL6/AGER/CCL24/EDN1/EDN3/C5AR1/FPR2/CXCR2/VEGFD/CXCL14/CXCL13/CCL1/S100A7/LBP/CCL7/EDN2/IL23A/MDK/MSTN/TNFRSF18	20
BP	GO:0002688	regulation of leukocyte chemotaxis	19/420	114/18670	9.32201e-12	3.88326e-10	2.32232e-10	IL6/EDN1/EDN3/SLIT2/C5AR1/FPR2/CXCR2/VEGFD/CXCL14/CXCL13/CCL1/S100A7/LBP/CCL7/EDN2/GREM1/IL23A/MDK/MSTN	19
BP	GO:0050830	defense response to Gram-positive bacterium	18/420	101/18670	1.02229e-11	4.2172e-10	2.52204e-10	CAMP/DEFA3/DEFA4/PGLYRP1/IL6/CTSG/FGR/C5AR1/DEFB4A/DEFB1/DEFA6/DEFA5/PGLYRP3/PGLYRP4/LBP/RNASE7/CRP/CHGA	18
BP	GO:0045088	regulation of innate immune response	37/420	452/18670	1.27735e-11	5.21872e-10	3.12098e-10	SFTPD/PGLYRP1/COLEC12/TLR4/A2M/SFTPA1/SFTPA2/TLR8/MARCO/PPARG/FGR/FPR2/SH2D1B/CLEC4E/CLEC6A/FCN1/PRKCE/RAET1L/MMP12/PGLYRP3/PGLYRP4/MUC5AC/LBP/IFNB1/MUC4/FGA/CARD11/EREG/IFNK/INS/LGR4/NR1H4/NCR2/PAK3/TRIM15/CEACAM1/HMGB3	37
BP	GO:0046887	positive regulation of hormone secretion	20/420	131/18670	1.4049e-11	5.68514e-10	3.39992e-10	RBP4/EDN1/EDN3/APLN/RETN/GPER1/ADCY8/PRKCE/TFR2/FGA/TNFSF11/GAL/GCG/GIP/INHA/INS/SPP1/TAC1/UCN3/NR1H4	20
BP	GO:0048771	tissue remodeling	23/420	179/18670	1.59153e-11	6.37963e-10	3.81525e-10	IL6/AGER/FGF10/ACVRL1/ADRB2/AGTR2/IL20RA/LEPR/PTH1R/S1PR1/TNFSF11/HRG/AGT/CALCA/GREM1/IAPP/IL23A/MDK/PTH/SPP1/LGR4/MC4R/CEACAM1	23
BP	GO:0050673	epithelial cell proliferation	36/420	434/18670	1.67939e-11	6.66892e-10	3.98825e-10	FGF2/HMOX1/CCL24/PPARG/FGF10/SEMA5A/C5AR1/EDNRB/APLN/BMP2/VEGFD/GDF2/ACVRL1/AGTR1/FGFR2/GHSR/NR4A1/NR4A3/PGR/TEK/TGFBR3/WNT3A/MMP12/FABP7/NOX5/TNFSF11/PLXNB3/EREG/MDK/REG1A/SCG2/SLURP1/LGR4/SCN5A/CEACAM1/XDH	36
BP	GO:0097305	response to alcohol	26/420	233/18670	1.92105e-11	7.55791e-10	4.5199e-10	RBP4/IL13/PPARG/FOS/SLIT2/CAT/CSF3/ADCYAP1R1/FGFR2/PTGER4/TGFBR2/TGFBR3/ADCY8/SPI1/PRKCE/CCL7/TNC/AVP/MSTN/OXT/PTH/UCN3/CRHR1/HTR3A/OPRK1/OPRM1	26
BP	GO:0071216	cellular response to biotic stimulus	26/420	236/18670	2.56695e-11	1.00064e-09	5.98418e-10	PPBP/CXCL2/PF4/CXCL3/DEFA3/DEFA4/IL6/TLR4/CTSG/CX3CR1/EDNRB/CSF3/GHSR/PRKCE/CXCL13/DEFA6/DEFA5/LCN2/LBP/IL36RN/IL36A/IL37/IL36G/NR1H4/OPRK1/NLRP7	26
BP	GO:0033002	muscle cell proliferation	26/420	239/18670	3.41392e-11	1.31871e-09	7.88633e-10	IL6/RBP4/FGF2/HMOX1/IL13/PPARG/EDN1/APLN/HBEGF/OGN/ANGPT1/CALCRL/FGFR2/GPER1/NPR1/NPR3/NR4A3/S1PR1/TGFBR2/TGFBR3/MMP9/NOX1/AGT/EREG/FGF20/MSTN	26
BP	GO:0045766	positive regulation of angiogenesis	24/420	204/18670	3.80669e-11	1.45717e-09	8.7144e-10	FGF2/HMOX1/CCL24/CMA1/SEMA5A/C5AR1/CX3CR1/CXCR2/VEGFD/GDF2/ACVRL1/AGTR1/ANGPT4/ENG/GHSR/TEK/TGFBR2/TIE1/C6/ADM2/MDK/ANGPTL3/ANGPTL4/NR2E1	24
BP	GO:0003044	regulation of systemic arterial blood pressure mediated by a chemical signal	13/420	49/18670	3.95714e-11	1.50124e-09	8.97794e-10	CTSG/CMA1/EDN1/EDN3/ADRB1/ADRB2/AGTR1/AGTR2/AVPR2/NOX1/EDN2/AGT/AVPR1B	13
BP	GO:0050832	defense response to fungus	12/420	40/18670	4.54332e-11	1.70837e-09	1.02167e-09	DEFA3/DEFA4/S100A12/CTSG/CLEC6A/DEFA6/DEFA5/IL17A/HRG/RNASE7/CHGA/IL36RN	12
BP	GO:0050679	positive regulation of epithelial cell proliferation	24/420	206/18670	4.68258e-11	1.74529e-09	1.04374e-09	FGF2/HMOX1/CCL24/FGF10/SEMA5A/C5AR1/APLN/BMP2/VEGFD/GDF2/ACVRL1/AGTR1/FGFR2/GHSR/NR4A1/NR4A3/TEK/WNT3A/MMP12/PLXNB3/MDK/REG1A/SCG2/SCN5A	24
BP	GO:0007259	JAK-STAT cascade	21/420	156/18670	5.05135e-11	1.86637e-09	1.11615e-09	IL6/IL13/TSLP/GHR/SOCS2/IFNL1/IFNB1/IFNL2/AGT/CSH2/EGF/GH2/IFNE/IFNK/IL23A/IFNL3/CRLF1/IL22RA2/IL31RA/PRLR/TNFRSF18	21
BP	GO:0007171	activation of transmembrane receptor protein tyrosine kinase activity	8/420	13/18670	7.16018e-11	2.62272e-09	1.56848e-09	NRG1/NRG3/ADRB2/ANGPT1/ANGPT4/EGF/GREM1/PRLR	8
BP	GO:1903531	negative regulation of secretion by cell	24/420	211/18670	7.7721e-11	2.82253e-09	1.68798e-09	TLR8/HMOX1/EDN1/IL33/AGTR2/ANGPT1/GHSR/PTGER4/BMP8A/CHGA/IL11/IL36RN/INHA/INS/CRHR1/LGR4/NR1H4/OPRK1/OPRM1/TNFRSF21/TRIM9/CARD18/CEACAM1/NLRP7	24
BP	GO:0045926	negative regulation of growth	26/420	249/18670	8.55e-11	3.07873e-09	1.84119e-09	RBP4/PPARG/SEMA3G/SEMA5A/SEMA6A/SEMA6D/SLIT2/GDF2/ACVRL1/ADRB1/ADRB2/AGTR2/NPR1/TGFBR2/WNT3A/SOCS2/GDF15/HRG/SEMA3A/SEMA4B/AGT/GAL/MSTN/NPPB/SPP1/HNF4A	26
BP	GO:0055078	sodium ion homeostasis	13/420	52/18670	9.00062e-11	3.21375e-09	1.92194e-09	EDN1/EDNRB/AGTR1/AGTR2/AVPR2/NPR1/C7/AGT/AVP/NPPB/OXT/TAC1/MC3R	13
BP	GO:0030072	peptide hormone secretion	26/420	250/18670	9.34747e-11	3.29382e-09	1.96982e-09	IL6/RBP4/EDN1/EDN3/APLN/LTBP4/GHSR/GPER1/ADCY8/PRKCE/TFR2/FGA/TNFSF11/BMP8A/CHGA/GAL/GCG/GIP/INS/UCN3/VGF/CRHR1/HNF4A/MC4R/NR1H4/SSTR5	26
BP	GO:0001558	regulation of cell growth	34/420	416/18670	9.37991e-11	3.29382e-09	1.96982e-09	PPARG/EDN1/SEMA3G/SEMA5A/SEMA6A/SEMA6D/SLIT2/BDNF/GDF2/HBEGF/LTBP4/NRG3/ACVRL1/AGTR1/AGTR2/NPR1/PAK5/PRKCQ/WNT3A/SOCS2/TRPV2/CRABP2/HRG/SEMA3A/SEMA4B/AGT/AVP/GAL/INS/NPPB/REG1A/SPP1/HNF4A/CEACAM1	34
BP	GO:0010631	epithelial cell migration	31/420	351/18670	9.51017e-11	3.31219e-09	1.98081e-09	FGF2/HMOX1/PPARG/EDN1/FGF10/SEMA5A/SLIT2/GDF2/HBEGF/ACVRL1/AGTR2/ANGPT1/ANGPT4/NR4A1/TEK/TGFBR2/PRKCE/CXCL13/S100P/S100A2/MMP9/HRG/SEMA3A/AGT/FGF4/GREM1/INSL3/SCG2/TAC1/NR2E1/CEACAM1	31
BP	GO:1904892	regulation of STAT cascade	20/420	146/18670	1.06268e-10	3.60541e-09	2.15617e-09	IL6/IL7R/IL13/TSLP/GHR/SOCS2/IFNL1/IFNB1/AGT/CSH2/EGF/GH2/IFNE/IFNK/IL23A/CRLF1/IL22RA2/IL31RA/PRLR/TNFRSF18	20
BP	GO:0051222	positive regulation of protein transport	34/420	418/18670	1.06688e-10	3.60541e-09	2.15617e-09	IL6/TLR4/RBP4/TLR8/AGER/IL13/FGR/IL33/TSLP/AGTR2/GPER1/IL1RL1/PTGER4/CLEC4E/CLEC6A/ADCY8/FCN1/PRKCE/CCL1/MMP12/PAEP/ORM2/ORM1/FGA/IL17A/SAA1/GCG/GIP/INS/MDK/UCN3/NR1H4/ACHE/NLRP7	34
BP	GO:0034103	regulation of tissue remodeling	16/420	88/18670	1.06697e-10	3.60541e-09	2.15617e-09	IL6/AGER/IL20RA/LEPR/S1PR1/TNFSF11/HRG/AGT/CALCA/GREM1/IAPP/IL23A/MDK/SPP1/MC4R/CEACAM1	16
BP	GO:1903034	regulation of response to wounding	22/420	179/18670	1.06915e-10	3.60541e-09	2.15617e-09	TLR4/DUOX1/FGF2/AGER/EDN1/HBEGF/TGFBR2/PRKCQ/F11/PRKCE/PLAU/DUOX2/FGA/TMPRSS6/KNG1/PROC/HRG/VTN/INSL3/MDK/SPP1/CEACAM1	22
BP	GO:0090132	epithelium migration	31/420	354/18670	1.17788e-10	3.94081e-09	2.35675e-09	FGF2/HMOX1/PPARG/EDN1/FGF10/SEMA5A/SLIT2/GDF2/HBEGF/ACVRL1/AGTR2/ANGPT1/ANGPT4/NR4A1/TEK/TGFBR2/PRKCE/CXCL13/S100P/S100A2/MMP9/HRG/SEMA3A/AGT/FGF4/GREM1/INSL3/SCG2/TAC1/NR2E1/CEACAM1	31
BP	GO:0001503	ossification	33/420	398/18670	1.23035e-10	4.08419e-09	2.44249e-09	IL6/FGR/BMP2/CAT/GDF10/GDF2/KL/ADRB2/FGFR2/PTGER4/PTH1R/S1PR1/TEK/ZBTB16/WNT3A/SMAD6/ISG15/TNFSF11/TNC/AMELX/BMP8A/CER1/DKK1/GREM1/IGF2/MDK/OXT/PTH/PTHLH/SPP1/TAC1/LGR4/ACHE	33
BP	GO:0061041	regulation of wound healing	20/420	148/18670	1.36473e-10	4.49514e-09	2.68826e-09	TLR4/DUOX1/FGF2/AGER/EDN1/HBEGF/TGFBR2/PRKCQ/F11/PRKCE/PLAU/DUOX2/FGA/TMPRSS6/KNG1/PROC/HRG/VTN/INSL3/CEACAM1	20
BP	GO:0050678	regulation of epithelial cell proliferation	32/420	378/18670	1.39767e-10	4.56824e-09	2.73197e-09	FGF2/HMOX1/CCL24/PPARG/FGF10/SEMA5A/C5AR1/EDNRB/APLN/BMP2/VEGFD/GDF2/ACVRL1/AGTR1/FGFR2/GHSR/NR4A1/NR4A3/PGR/TEK/TGFBR3/WNT3A/MMP12/PLXNB3/EREG/MDK/REG1A/SCG2/SLURP1/SCN5A/CEACAM1/XDH	32
BP	GO:0002548	monocyte chemotaxis	14/420	65/18670	1.4715e-10	4.77282e-09	2.85432e-09	S100A12/IL6/CCL14/CCL23/CCL24/SLIT2/FPR2/CCL1/S100A7/TNFSF11/CCL7/CCL25/CALCA/GREM1	14
BP	GO:0035815	positive regulation of renal sodium excretion	8/420	14/18670	1.63796e-10	5.27248e-09	3.15313e-09	EDN1/EDNRB/AGTR2/NPR1/AGT/NPPB/OXT/TAC1	8
BP	GO:0098801	regulation of renal system process	11/420	35/18670	1.68317e-10	5.37729e-09	3.21581e-09	EDN1/EDNRB/AGTR1/AGTR2/AVPR2/NPR1/AGT/AVP/NPPB/OXT/TAC1	11
BP	GO:0060259	regulation of feeding behavior	10/420	27/18670	1.78873e-10	5.64584e-09	3.37641e-09	AGRP/RETN/GHSR/LEPR/NR4A3/INS/CRHR1/MC3R/MC4R/OPRK1	10
BP	GO:0090130	tissue migration	31/420	360/18670	1.79381e-10	5.64584e-09	3.37641e-09	FGF2/HMOX1/PPARG/EDN1/FGF10/SEMA5A/SLIT2/GDF2/HBEGF/ACVRL1/AGTR2/ANGPT1/ANGPT4/NR4A1/TEK/TGFBR2/PRKCE/CXCL13/S100P/S100A2/MMP9/HRG/SEMA3A/AGT/FGF4/GREM1/INSL3/SCG2/TAC1/NR2E1/CEACAM1	31
BP	GO:0070661	leukocyte proliferation	28/420	298/18670	1.90729e-10	5.95886e-09	3.56361e-09	SFTPD/IL6/TLR4/SLC11A1/IL7R/AGER/IL13/FGF10/IL33/IL5RA/NPR3/TGFBR2/PRKCQ/WNT3A/IFNB1/TNFSF11/CD79A/CARD11/GAL/GREM1/IFNE/IFNK/IGF2/IL23A/PTH/TAC1/IL20RB/TNFRSF21	28
BP	GO:0048660	regulation of smooth muscle cell proliferation	21/420	169/18670	2.32297e-10	7.20461e-09	4.30861e-09	IL6/FGF2/HMOX1/IL13/PPARG/EDN1/APLN/HBEGF/OGN/CALCRL/FGFR2/GPER1/NPR1/NPR3/NR4A3/S1PR1/TGFBR2/MMP9/NOX1/AGT/EREG	21
BP	GO:0050729	positive regulation of inflammatory response	20/420	153/18670	2.505e-10	7.70704e-09	4.60908e-09	S100A12/IL6/TLR4/FABP4/CCL14/CCL24/IL17D/IL33/TSLP/AGTR1/IL1RL1/PTGER4/CCL1/LBP/TNFSF11/IL17A/AGT/IL23A/MDK/TAC1	20
BP	GO:0046425	regulation of JAK-STAT cascade	19/420	137/18670	2.52125e-10	7.70704e-09	4.60908e-09	IL6/IL13/TSLP/GHR/SOCS2/IFNL1/IFNB1/AGT/CSH2/EGF/GH2/IFNE/IFNK/IL23A/CRLF1/IL22RA2/IL31RA/PRLR/TNFRSF18	19
BP	GO:0048659	smooth muscle cell proliferation	21/420	171/18670	2.89925e-10	8.79921e-09	5.26224e-09	IL6/FGF2/HMOX1/IL13/PPARG/EDN1/APLN/HBEGF/OGN/CALCRL/FGFR2/GPER1/NPR1/NPR3/NR4A3/S1PR1/TGFBR2/MMP9/NOX1/AGT/EREG	21
BP	GO:0042698	ovulation cycle	14/420	69/18670	3.43672e-10	1.03565e-08	6.19354e-09	PTX3/SLIT2/RETN/PGR/EGR1/AMH/EREG/MDK/MSTN/LHCGR/NR5A1/OPRK1/OPRM1/MMP7	14
BP	GO:0032755	positive regulation of interleukin-6 production	16/420	96/18670	4.14084e-10	1.23904e-08	7.40993e-09	IL6/TLR4/TLR8/AGER/IL17D/IL33/TSLP/PAEP/LBP/IL17A/EREG/IL36RN/IL36A/IL37/IL36G/IL1RL2	16
BP	GO:0010862	positive regulation of pathway-restricted SMAD protein phosphorylation	12/420	48/18670	4.81472e-10	1.43061e-08	8.55557e-09	BMP15/BMP2/GDF10/GDF2/LEFTY2/ACVRL1/ENG/GDF15/BMP8A/INHA/INHBE/MSTN	12
BP	GO:0097756	negative regulation of blood vessel diameter	15/420	84/18670	5.36172e-10	1.58208e-08	9.4614e-09	EDN1/EDN3/EDNRB/APLN/AGTR1/AVPR2/FGA/HTR1A/CRP/EDN2/AGT/AVP/CHGA/INS/AVPR1B	15
BP	GO:0032609	interferon-gamma production	17/420	113/18670	6.14863e-10	1.80176e-08	1.07752e-08	PGLYRP1/TLR4/TLR8/SLC11A1/IL33/AVPR2/IL1RL1/PGLYRP3/PGLYRP4/IFNL1/ISG15/IL36RN/IL23A/INHA/IL12RB2/IL20RB/NR1H4	17
BP	GO:0045089	positive regulation of innate immune response	31/420	381/18670	7.27503e-10	2.11723e-08	1.26618e-08	SFTPD/PGLYRP1/COLEC12/TLR4/SFTPA1/SFTPA2/TLR8/MARCO/FPR2/SH2D1B/CLEC4E/CLEC6A/FCN1/PRKCE/RAET1L/MMP12/PGLYRP3/PGLYRP4/MUC5AC/LBP/IFNB1/MUC4/FGA/CARD11/EREG/IFNK/LGR4/NR1H4/PAK3/TRIM15/HMGB3	31
BP	GO:0031667	response to nutrient levels	36/420	499/18670	8.19913e-10	2.36994e-08	1.41731e-08	HMOX1/PPARG/CAT/PRLH/ADRB1/ADRB2/GHSR/SSTR1/TGFBR2/LCN2/GDF15/ALB/TNC/AMELX/BMP8A/CSH2/FGF21/GALP/GAST/GH2/GIP/NPY/OXT/PTH/REG1A/SPP1/SST/UCN2/UCN3/VGF/GCGR/MC4R/NR1H4/OPRM1/PRKCG/MMP7	36
BP	GO:0001990	regulation of systemic arterial blood pressure by hormone	11/420	40/18670	8.42843e-10	2.40352e-08	1.43739e-08	CTSG/CMA1/EDN1/EDN3/AGTR1/AGTR2/AVPR2/NOX1/EDN2/AGT/AVPR1B	11
BP	GO:0019835	cytolysis	11/420	40/18670	8.42843e-10	2.40352e-08	1.43739e-08	PF4/PGLYRP1/C8B/C7/C6/PGLYRP3/PGLYRP4/LBP/C8G/HRG/C8A	11
BP	GO:0035821	modification of morphology or physiology of other organism	20/420	164/18670	8.76513e-10	2.48287e-08	1.48484e-08	CLEC4M/CAMP/PF4/DEFA3/DEFA4/S100A12/SFTPD/PGLYRP1/CTSG/PTX3/DEFB4A/DEFA6/DEFA5/PGLYRP3/PGLYRP4/SEMG1/HRG/RNASE7/CHGA/REG1A	20
BP	GO:0032649	regulation of interferon-gamma production	16/420	101/18670	9.02308e-10	2.53901e-08	1.51842e-08	PGLYRP1/TLR4/TLR8/SLC11A1/IL33/IL1RL1/PGLYRP3/PGLYRP4/IFNL1/ISG15/IL36RN/IL23A/INHA/IL12RB2/IL20RB/NR1H4	16
BP	GO:0060485	mesenchyme development	26/420	278/18670	9.53254e-10	2.66472e-08	1.5936e-08	IL6/EDN1/EDN3/FGF10/SEMA3G/SEMA5A/SEMA6A/SEMA6D/EDNRB/BMP2/NRG1/ACVRL1/ENG/FGFR2/TGFBR2/TGFBR3/WNT3A/SEMA3A/SEMA4B/AMELX/AMH/CER1/FGF19/GDNF/GREM1/MDK	26
BP	GO:0031348	negative regulation of defense response	24/420	239/18670	1.02289e-09	2.84069e-08	1.69883e-08	PGLYRP1/A2M/AGER/PPARG/FPR2/GPR17/CALCRL/GHSR/GPER1/PTGER4/TEK/MEFV/SIGLEC11/MMP12/SPINK5/PROC/SAA1/INS/MDK/IL20RB/IL22RA2/NR1H4/CEACAM1/NLRP7	24
BP	GO:1904951	positive regulation of establishment of protein localization	34/420	456/18670	1.05813e-09	2.91949e-08	1.74596e-08	IL6/TLR4/RBP4/TLR8/AGER/IL13/FGR/IL33/TSLP/AGTR2/GPER1/IL1RL1/PTGER4/CLEC4E/CLEC6A/ADCY8/FCN1/PRKCE/CCL1/MMP12/PAEP/ORM2/ORM1/FGA/IL17A/SAA1/GCG/GIP/INS/MDK/UCN3/NR1H4/ACHE/NLRP7	34
BP	GO:0007588	excretion	13/420	63/18670	1.18544e-09	3.24962e-08	1.94339e-08	HMOX1/EDN1/EDNRB/AGTR1/AGTR2/AVPR2/NPR1/AGT/AVP/MDK/NPPB/OXT/TAC1	13
BP	GO:0050777	negative regulation of immune response	19/420	150/18670	1.21544e-09	3.31052e-08	1.97981e-08	PGLYRP1/A2M/IL7R/HMOX1/PPARG/GPR17/IL33/ANGPT1/IL1RL1/MMP12/PGLYRP3/PGLYRP4/IFNL1/IFNB1/SPINK5/INS/IL20RB/C4BPB/CEACAM1	19
BP	GO:0016049	cell growth	35/420	484/18670	1.33842e-09	3.62227e-08	2.16624e-08	PPARG/EDN1/SEMA3G/SEMA5A/SEMA6A/SEMA6D/SLIT2/BDNF/GDF2/HBEGF/LTBP4/NRG3/ACVRL1/AGTR1/AGTR2/NPR1/TGFBR2/PAK5/PRKCQ/WNT3A/SOCS2/TRPV2/CRABP2/HRG/SEMA3A/SEMA4B/AGT/AVP/GAL/INS/NPPB/REG1A/SPP1/HNF4A/CEACAM1	35
BP	GO:0048638	regulation of developmental growth	29/420	347/18670	1.41536e-09	3.80624e-08	2.27626e-08	RBP4/FGF2/EDN1/SEMA3G/SEMA5A/SEMA6A/SEMA6D/BDNF/PRLH/ADRB1/ADRB2/FGFR2/GHR/GHSR/TGFBR2/TGFBR3/WNT3A/SOCS2/TRPV2/CRABP2/GDF15/SEMA3A/SEMA4B/FGF20/GAL/IGF2/MSTN/REG1A/SPP1	29
BP	GO:0046849	bone remodeling	15/420	90/18670	1.46594e-09	3.91748e-08	2.34279e-08	IL6/ADRB2/IL20RA/LEPR/PTH1R/S1PR1/TNFSF11/CALCA/GREM1/IAPP/MDK/PTH/SPP1/LGR4/MC4R	15
BP	GO:0032675	regulation of interleukin-6 production	19/420	152/18670	1.52484e-09	4.04942e-08	2.42169e-08	IL6/TLR4/TLR8/AGER/IL17D/IL33/TSLP/GHSR/PAEP/LBP/ORM1/IL17A/EREG/IL36RN/IL36A/IL37/IL36G/IL1RL2/NR1H4	19
BP	GO:0042755	eating behavior	10/420	33/18670	1.7393e-09	4.59025e-08	2.74513e-08	AGRP/PRLH/GHSR/GDF15/IAPP/OXT/OPRD1/OPRK1/OPRM1/UCHL1	10
BP	GO:0040013	negative regulation of locomotion	31/420	396/18670	1.85609e-09	4.86822e-08	2.91137e-08	FGF2/HMOX1/PPARG/SEMA3G/SEMA5A/SEMA6A/SEMA6D/SLIT2/CX3CR1/GDF2/IL33/NRG1/NRG3/ACVRL1/AGTR2/ANGPT4/ENG/GHSR/PTGER4/TIE1/WNT3A/CXCL13/SEMG1/HRG/CCL25/SEMA3A/SEMA4B/PLXNB3/GREM1/SLURP1/TRIM15	31
BP	GO:1990845	adaptive thermogenesis	19/420	154/18670	1.90588e-09	4.96816e-08	2.97113e-08	TLR4/FABP5/FABP4/IL13/ADRB1/ADRB2/LEPR/NPR3/TRPV2/LCN2/BMP8A/FGF21/OXT/LGR4/MC4R/PRLR/PTH2R/TSHR/ACHE	19
BP	GO:0001894	tissue homeostasis	23/420	227/18670	1.92667e-09	4.99172e-08	2.98523e-08	SFTPD/IL6/TLR4/SFTPA1/SFTPA2/RBP4/PRLH/ADRB2/IL20RA/PTH1R/S1PR1/AZGP1/MUC4/CST4/TNFSF11/ALB/RAC3/CALCA/IAPP/PTH/SPP1/IL20RB/MC4R	23
BP	GO:0003073	regulation of systemic arterial blood pressure	15/420	93/18670	2.35136e-09	6.05511e-08	3.62117e-08	CTSG/CMA1/EDN1/EDN3/ADRB1/ADRB2/AGTR1/AGTR2/AVPR2/NOX1/EDN2/AGT/AVP/NPPB/AVPR1B	15
BP	GO:0032147	activation of protein kinase activity	28/420	333/18670	2.39128e-09	6.1208e-08	3.66046e-08	TLR4/FGF2/SLC11A1/FGF10/PROK2/C5AR1/FPR1/BMP2/NRG1/NRG3/ADRB2/ANGPT1/ANGPT4/GHR/TGFBR2/PAK5/ADCY8/GDF15/TNFSF11/SAA1/AGT/CALCA/EGF/GREM1/IL23A/INS/PRLR/PAK3	28
BP	GO:0010632	regulation of epithelial cell migration	26/420	291/18670	2.52827e-09	6.43272e-08	3.84699e-08	FGF2/HMOX1/PPARG/EDN1/FGF10/SEMA5A/SLIT2/GDF2/HBEGF/ACVRL1/AGTR2/ANGPT1/ANGPT4/TEK/TGFBR2/PRKCE/CXCL13/MMP9/HRG/SEMA3A/AGT/FGF4/INSL3/TAC1/NR2E1/CEACAM1	26
BP	GO:0045471	response to ethanol	17/420	125/18670	3.03449e-09	7.67474e-08	4.58977e-08	RBP4/IL13/CAT/CSF3/ADCYAP1R1/FGFR2/SPI1/PRKCE/CCL7/TNC/AVP/MSTN/PTH/CRHR1/HTR3A/OPRK1/OPRM1	17
BP	GO:0110110	positive regulation of animal organ morphogenesis	14/420	81/18670	3.17075e-09	7.97191e-08	4.76749e-08	EDN1/FGF10/BMP2/AGTR2/ENG/FGFR2/TGFBR2/WNT3A/AGT/AMELX/DKK1/GDNF/MDK/LGR4	14
BP	GO:0032689	negative regulation of interferon-gamma production	10/420	35/18670	3.31359e-09	8.28202e-08	4.95294e-08	PGLYRP1/TLR4/IL33/IL1RL1/PGLYRP3/PGLYRP4/IL36RN/INHA/IL20RB/NR1H4	10
BP	GO:0051271	negative regulation of cellular component movement	30/420	384/18670	3.58141e-09	8.89907e-08	5.32196e-08	FGF2/HMOX1/PPARG/SEMA3G/SEMA5A/SEMA6A/SEMA6D/SLIT2/CX3CR1/GDF2/IL33/NRG1/NRG3/ACVRL1/AGTR2/ANGPT4/ENG/PTGER4/TGFBR3/TIE1/WNT3A/CXCL13/SEMG1/HRG/CCL25/SEMA3A/SEMA4B/PLXNB3/GREM1/SLURP1	30
BP	GO:0048545	response to steroid hormone	30/420	385/18670	3.80475e-09	9.39906e-08	5.62097e-08	DEFA3/IL6/PPARG/FOS/EDN1/SLIT2/AGTR2/ENG/GHSR/GPER1/NR4A1/NR4A3/PGR/RXRG/TGFBR2/MDK/MSTN/OXT/SPP1/SST/UCN3/CALCR/HNF4A/HNF4G/NR0B1/NR1H4/NR1I2/NR2E1/NR5A1/SSTR5	30
BP	GO:0032635	interleukin-6 production	19/420	161/18670	4.04584e-09	9.93686e-08	5.94259e-08	IL6/TLR4/TLR8/AGER/IL17D/IL33/TSLP/GHSR/PAEP/LBP/ORM1/IL17A/EREG/IL36RN/IL36A/IL37/IL36G/IL1RL2/NR1H4	19
BP	GO:0019216	regulation of lipid metabolic process	31/420	410/18670	4.25898e-09	1.04002e-07	6.2197e-08	FABP5/FGF2/PPARG/FGR/FPR2/BMP2/AGTR1/FGFR4/GHSR/GPER1/NR4A3/TEK/SOCS2/EGR1/PRKCE/AGT/AVP/CGA/FGF19/FGF21/GAL/GIP/INS/ANGPTL3/ANGPTL4/HNF4A/NR1H4/NR5A1/TNFRSF21/PDK1/CEACAM1	31
BP	GO:0001938	positive regulation of endothelial cell proliferation	16/420	112/18670	4.28354e-09	1.04004e-07	6.21983e-08	FGF2/HMOX1/CCL24/SEMA5A/APLN/BMP2/VEGFD/GDF2/ACVRL1/AGTR1/GHSR/NR4A1/TEK/PLXNB3/MDK/SCG2	16
BP	GO:0048640	negative regulation of developmental growth	16/420	113/18670	4.88869e-09	1.18023e-07	7.05819e-08	RBP4/SEMA3G/SEMA5A/SEMA6A/SEMA6D/ADRB1/ADRB2/TGFBR2/WNT3A/SOCS2/GDF15/SEMA3A/SEMA4B/GAL/MSTN/SPP1	16
BP	GO:0048762	mesenchymal cell differentiation	22/420	219/18670	5.10404e-09	1.22526e-07	7.32748e-08	IL6/EDN1/EDN3/FGF10/SEMA3G/SEMA5A/SEMA6A/SEMA6D/EDNRB/BMP2/NRG1/ENG/FGFR2/TGFBR2/TGFBR3/SEMA3A/SEMA4B/AMELX/FGF19/GDNF/GREM1/MDK	22
BP	GO:0006953	acute-phase response	11/420	47/18670	5.51147e-09	1.31563e-07	7.86794e-08	IL6/EDNRB/LBP/ORM2/ORM1/TFR2/TNFSF11/CRP/SAA1/SAA2/INS	11
BP	GO:0050795	regulation of behavior	13/420	71/18670	5.58922e-09	1.32674e-07	7.93436e-08	PTGDS/AGRP/RETN/GHSR/LEPR/NR4A3/HTR1A/INS/MDK/CRHR1/MC3R/MC4R/OPRK1	13
BP	GO:0046850	regulation of bone remodeling	11/420	48/18670	7.00688e-09	1.65401e-07	9.89158e-08	IL6/IL20RA/LEPR/S1PR1/TNFSF11/CALCA/GREM1/IAPP/MDK/SPP1/MC4R	11
BP	GO:0048661	positive regulation of smooth muscle cell proliferation	15/420	101/18670	7.60142e-09	1.78444e-07	1.06716e-07	IL6/FGF2/HMOX1/IL13/EDN1/HBEGF/CALCRL/FGFR2/NR4A3/S1PR1/TGFBR2/MMP9/NOX1/AGT/EREG	15
BP	GO:0071774	response to fibroblast growth factor	18/420	150/18670	7.96852e-09	1.86034e-07	1.11255e-07	ANOS1/FGF2/FGF10/APLN/KL/FGFR2/FGFR4/NR4A1/TRIM71/CXCL13/TNC/FGF19/FGF20/FGF21/FGF3/FGF4/FGF5/PTH	18
BP	GO:0007190	activation of adenylate cyclase activity	10/420	38/18670	8.03325e-09	1.86521e-07	1.11546e-07	ADRB1/ADRB2/AVPR2/RXFP1/RXFP2/ADCY8/CRHR1/LGR4/LHCGR/TSHR	10
BP	GO:0051781	positive regulation of cell division	14/420	87/18670	8.31993e-09	1.92127e-07	1.14899e-07	PPBP/FGF2/CAT/VEGFD/FGFR2/PRKCE/EREG/FGF3/FGF4/FGF5/GKN1/IGF2/MDK/SSTR5	14
BP	GO:0050728	negative regulation of inflammatory response	19/420	169/18670	9.10308e-09	2.09076e-07	1.25035e-07	PGLYRP1/AGER/PPARG/FPR2/GPR17/CALCRL/GHSR/GPER1/PTGER4/TEK/MEFV/PROC/SAA1/INS/MDK/IL20RB/IL22RA2/NR1H4/NLRP7	19
BP	GO:0007193	adenylate cyclase-inhibiting G protein-coupled receptor signaling pathway	14/420	89/18670	1.12705e-08	2.57464e-07	1.53973e-07	MARCO/EDN1/FPR2/NPR3/RXFP2/S1PR1/ADCY8/HTR1A/INSL3/MCHR1/MTNR1A/OPRD1/OPRK1/OPRM1	14
BP	GO:1903035	negative regulation of response to wounding	14/420	90/18670	1.30766e-08	2.97126e-07	1.77692e-07	FGF2/AGER/EDN1/F11/PLAU/FGA/TMPRSS6/KNG1/PROC/HRG/VTN/MDK/SPP1/CEACAM1	14
BP	GO:1904894	positive regulation of STAT cascade	14/420	92/18670	1.74979e-08	3.95471e-07	2.36506e-07	IL6/IL7R/IL13/TSLP/GHR/IFNL1/AGT/CSH2/GH2/IL23A/CRLF1/IL31RA/PRLR/TNFRSF18	14
BP	GO:0106106	cold-induced thermogenesis	17/420	143/18670	2.39601e-08	5.35824e-07	3.20442e-07	TLR4/FABP5/FABP4/IL13/ADRB1/ADRB2/LEPR/NPR3/TRPV2/LCN2/FGF21/OXT/LGR4/PRLR/PTH2R/TSHR/ACHE	17
BP	GO:0120161	regulation of cold-induced thermogenesis	17/420	143/18670	2.39601e-08	5.35824e-07	3.20442e-07	TLR4/FABP5/FABP4/IL13/ADRB1/ADRB2/LEPR/NPR3/TRPV2/LCN2/FGF21/OXT/LGR4/PRLR/PTH2R/TSHR/ACHE	17
BP	GO:0042116	macrophage activation	14/420	95/18670	2.66989e-08	5.93946e-07	3.55201e-07	IL6/TLR4/TLR8/SLC11A1/AGER/IL13/C5AR1/FPR2/IL33/IL1RL1/PRKCE/LBP/EDN2/IL31RA	14
BP	GO:0120162	positive regulation of cold-induced thermogenesis	14/420	97/18670	3.50669e-08	7.76038e-07	4.64098e-07	FABP5/FABP4/IL13/ADRB1/ADRB2/LEPR/TRPV2/LCN2/FGF21/OXT/PRLR/PTH2R/TSHR/ACHE	14
BP	GO:0044060	regulation of endocrine process	10/420	44/18670	3.73748e-08	8.21272e-07	4.9115e-07	APLN/RETN/AGTR1/AGTR2/AGT/GAL/INHA/TAC1/CRHR1/OPRK1	10
BP	GO:1903706	regulation of hemopoiesis	32/420	475/18670	3.74975e-08	8.21272e-07	4.9115e-07	PF4/PGLYRP1/TLR4/IL7R/AGER/FOS/CSF3/IL17D/NR4A3/TGFBR2/PRKCQ/ZBTB16/TRIM58/SPI1/PGLYRP3/PGLYRP4/IFNL1/IFNB1/ISG15/SPINK5/TNFSF11/IL17A/CARD11/IL23A/INHA/MDK/THPO/IL1RL2/TNFRSF18/HOXA9/CEACAM1/HMGB3	32
BP	GO:0030308	negative regulation of cell growth	19/420	186/18670	4.37711e-08	9.5376e-07	5.70382e-07	PPARG/SEMA3G/SEMA5A/SEMA6A/SEMA6D/SLIT2/GDF2/ACVRL1/AGTR2/NPR1/WNT3A/HRG/SEMA3A/SEMA4B/AGT/GAL/NPPB/SPP1/HNF4A	19
BP	GO:0032612	interleukin-1 production	15/420	115/18670	4.59683e-08	9.96528e-07	5.95959e-07	TLR4/TLR8/AGER/CMA1/CX3CR1/GHSR/MEFV/EGR1/ORM2/ORM1/SAA1/NR1H4/CARD18/CEACAM1/NLRP7	15
BP	GO:0060395	SMAD protein signal transduction	12/420	70/18670	4.70265e-08	1.01429e-06	6.06582e-07	FOS/BMP15/BMP2/GDF10/GDF2/LEFTY2/GDF15/BMP8A/INHA/INHBE/MSTN/HNF4A	12
BP	GO:0048754	branching morphogenesis of an epithelial tube	17/420	150/18670	4.90577e-08	1.05276e-06	6.29587e-07	FGF2/EDN1/FGF10/SLIT2/BMP2/GDF2/AGTR2/ENG/FGFR2/PGR/TGFBR2/TNC/AGT/EGF/GDNF/MDK/LGR4	17
BP	GO:0007548	sex differentiation	23/420	270/18670	5.17772e-08	1.10553e-06	6.61148e-07	RBP4/PTX3/FGF10/SLIT2/BMP15/RETN/ADCYAP1R1/CNTFR/PGR/RXFP2/UMODL1/SEMA3A/AMH/EREG/INHA/LHB/VGF/HNF4A/LGR4/LHCGR/NR0B1/NR5A1/HOXA9	23
BP	GO:1904036	negative regulation of epithelial cell apoptotic process	10/420	46/18670	5.89837e-08	1.25311e-06	7.49404e-07	HMOX1/IL13/SEMA5A/ANGPT1/TEK/FGA/FGF21/MDK/SCG2/ANGPTL4	10
BP	GO:1902105	regulation of leukocyte differentiation	23/420	272/18670	5.93053e-08	1.25367e-06	7.49741e-07	PF4/PGLYRP1/TLR4/IL7R/AGER/FOS/TGFBR2/ZBTB16/PGLYRP3/PGLYRP4/IFNL1/IFNB1/SPINK5/TNFSF11/IL17A/CARD11/IL23A/INHA/MDK/IL1RL2/TNFRSF18/CEACAM1/HMGB3	23
BP	GO:0051249	regulation of lymphocyte activation	32/420	485/18670	6.07731e-08	1.27834e-06	7.64493e-07	SFTPD/PGLYRP1/IL6/TLR4/IL7R/AGER/IL13/FGF10/TGFBR2/PRKCQ/ZBTB16/WNT3A/PGLYRP3/PGLYRP4/IFNL1/IFNB1/SPINK5/TNFSF11/CARD11/GAL/IGF2/IL23A/INHA/MDK/TAC1/IL1RL2/IL20RB/TNFRSF18/TNFRSF21/PAK3/CEACAM1/HMGB3	32
BP	GO:0043542	endothelial cell migration	23/420	273/18670	6.34382e-08	1.32783e-06	7.94088e-07	FGF2/HMOX1/PPARG/EDN1/SEMA5A/SLIT2/GDF2/ACVRL1/AGTR2/ANGPT1/ANGPT4/NR4A1/TEK/CXCL13/S100P/S100A2/HRG/AGT/FGF4/GREM1/SCG2/NR2E1/CEACAM1	23
BP	GO:0001935	endothelial cell proliferation	19/420	191/18670	6.70721e-08	1.39527e-06	8.34419e-07	FGF2/HMOX1/CCL24/PPARG/SEMA5A/APLN/BMP2/VEGFD/GDF2/ACVRL1/AGTR1/GHSR/NR4A1/TEK/NOX5/PLXNB3/MDK/SCG2/XDH	19
BP	GO:0001823	mesonephros development	14/420	102/18670	6.73169e-08	1.39527e-06	8.34419e-07	FGF2/FGF10/SLIT2/BMP2/CAT/AGTR2/FGFR2/ZBTB16/SMAD6/AGT/CER1/GDNF/CRLF1/LGR4	14
BP	GO:0097755	positive regulation of blood vessel diameter	11/420	59/18670	6.94903e-08	1.43332e-06	8.57177e-07	HMOX1/NOS1/EDNRB/APLN/ADRB1/ADRB2/AGTR2/GPER1/KNG1/AGT/INS	11
BP	GO:1903522	regulation of blood circulation	24/420	297/18670	7.21825e-08	1.48133e-06	8.85888e-07	DES/AGER/NOS1/EDN1/EDN3/APLN/HBEGF/ADRB1/AGTR1/AGTR2/AVPR2/NPR1/FGA/KCNH2/EDN2/SEMA3A/AGT/AVP/CHGA/OXT/TAC1/AVPR1B/MC3R/SCN5A	24
BP	GO:0043270	positive regulation of ion transport	23/420	275/18670	7.25151e-08	1.48133e-06	8.85888e-07	NOS1/IL13/EDN1/EDN3/ADCYAP1R1/ADRB2/GPER1/F2RL3/TRPV2/TNFSF11/KCNH2/AGT/AVP/GAL/GCG/GDNF/OXT/CALCR/GALR2/HTR3A/MCHR1/OPRK1/SCN5A	23
BP	GO:0060986	endocrine hormone secretion	10/420	47/18670	7.34357e-08	1.49296e-06	8.92842e-07	APLN/RETN/AGTR1/AGTR2/AGT/GAL/INHA/TAC1/CRHR1/OPRK1	10
BP	GO:0032652	regulation of interleukin-1 production	14/420	103/18670	7.63312e-08	1.54443e-06	9.23626e-07	TLR4/TLR8/AGER/CX3CR1/GHSR/MEFV/EGR1/ORM2/ORM1/SAA1/NR1H4/CARD18/CEACAM1/NLRP7	14
BP	GO:0002698	negative regulation of immune effector process	15/420	120/18670	8.18978e-08	1.64921e-06	9.86287e-07	PGLYRP1/A2M/IL7R/HMOX1/IL33/ANGPT1/PGLYRP3/PGLYRP4/IFNL1/IFNB1/SPINK5/INS/IL20RB/C4BPB/CEACAM1	15
BP	GO:0046427	positive regulation of JAK-STAT cascade	13/420	89/18670	9.37255e-08	1.87849e-06	1.1234e-06	IL6/IL13/TSLP/GHR/IFNL1/AGT/CSH2/GH2/IL23A/CRLF1/IL31RA/PRLR/TNFRSF18	13
BP	GO:0001936	regulation of endothelial cell proliferation	18/420	176/18670	9.75373e-08	1.94571e-06	1.1636e-06	FGF2/HMOX1/CCL24/PPARG/SEMA5A/APLN/BMP2/VEGFD/GDF2/ACVRL1/AGTR1/GHSR/NR4A1/TEK/PLXNB3/MDK/SCG2/XDH	18
BP	GO:2000831	regulation of steroid hormone secretion	7/420	19/18670	1.10656e-07	2.19708e-06	1.31393e-06	RETN/AGTR1/AGTR2/AGT/GAL/TAC1/CRHR1	7
BP	GO:0042089	cytokine biosynthetic process	15/420	123/18670	1.14167e-07	2.25625e-06	1.34932e-06	SFTPD/IL6/TLR4/TLR8/HMOX1/AGER/CMA1/CX3CR1/GHSR/PRKCQ/EGR1/LBP/CARD11/EREG/INHA	15
BP	GO:0002673	regulation of acute inflammatory response	17/420	159/18670	1.16043e-07	2.28271e-06	1.36514e-06	IL6/A2M/PPARG/C5AR1/EDNRB/C8B/C7/C6/C8G/TNFSF11/VTN/INS/TAC1/IL20RB/C8A/C4BPB/CFB	17
BP	GO:0045453	bone resorption	11/420	62/18670	1.18782e-07	2.32584e-06	1.39093e-06	IL6/ADRB2/IL20RA/PTH1R/S1PR1/TNFSF11/CALCA/IAPP/PTH/SPP1/MC4R	11
BP	GO:0042310	vasoconstriction	12/420	76/18670	1.2141e-07	2.35557e-06	1.40871e-06	EDN1/EDN3/EDNRB/APLN/AGTR1/AVPR2/FGA/HTR1A/EDN2/AGT/AVP/AVPR1B	12
BP	GO:0061045	negative regulation of wound healing	12/420	76/18670	1.2141e-07	2.35557e-06	1.40871e-06	FGF2/AGER/EDN1/F11/PLAU/FGA/TMPRSS6/KNG1/PROC/HRG/VTN/CEACAM1	12
BP	GO:0042107	cytokine metabolic process	15/420	124/18670	1.27247e-07	2.45759e-06	1.46973e-06	SFTPD/IL6/TLR4/TLR8/HMOX1/AGER/CMA1/CX3CR1/GHSR/PRKCQ/EGR1/LBP/CARD11/EREG/INHA	15
BP	GO:1902668	negative regulation of axon guidance	8/420	28/18670	1.28545e-07	2.47144e-06	1.47801e-06	SEMA3G/SEMA5A/SEMA6A/SEMA6D/SLIT2/WNT3A/SEMA3A/SEMA4B	8
BP	GO:0030098	lymphocyte differentiation	26/420	353/18670	1.31122e-07	2.50963e-06	1.50085e-06	PGLYRP1/IL6/IL7R/LEPR/PTGER4/TGFBR2/CLEC4E/ZBTB16/EGR1/SPI1/PGLYRP3/PGLYRP4/IFNL1/IFNB1/SPINK5/CD79A/CARD11/IFNE/IFNK/IL11/IL23A/INHA/MDK/IL1RL2/TNFRSF18/HMGB3	26
BP	GO:0090092	regulation of transmembrane receptor protein serine/threonine kinase signaling pathway	21/420	241/18670	1.35176e-07	2.57561e-06	1.54031e-06	FGF10/BMP15/BMP2/GDF10/GDF2/LEFTY2/LTBP4/ACVRL1/ENG/TGFBR2/TGFBR3/SMAD6/GDF15/TMPRSS6/BMP8A/CER1/DKK1/GREM1/INHA/INHBE/MSTN	21
BP	GO:0044344	cellular response to fibroblast growth factor stimulus	16/420	143/18670	1.45696e-07	2.76366e-06	1.65277e-06	ANOS1/FGF2/FGF10/APLN/KL/FGFR2/FGFR4/NR4A1/TRIM71/CXCL13/FGF19/FGF20/FGF21/FGF3/FGF4/FGF5	16
BP	GO:0044706	multi-multicellular organism process	20/420	222/18670	1.56628e-07	2.95783e-06	1.76889e-06	FOS/EDN1/AGRP/GHSR/PGR/TGFBR2/MMP9/SEMG1/AGT/CALCA/GIP/OXT/PNOC/PTHLH/SPP1/TAC1/CRHR1/PRLHR/PRLR/MMP7	20
BP	GO:0002251	organ or tissue specific immune response	9/420	39/18670	1.57845e-07	2.96763e-06	1.77475e-06	CAMP/DEFA3/DEFA4/IL6/DEFB1/DEFA6/DEFA5/BPIFA1/IFNL2	9
BP	GO:0061138	morphogenesis of a branching epithelium	18/420	182/18670	1.62537e-07	3.04238e-06	1.81945e-06	FGF2/EDN1/FGF10/SLIT2/BMP2/GDF2/AGTR2/ENG/FGFR2/PGR/TGFBR2/SEMA3A/TNC/AGT/EGF/GDNF/MDK/LGR4	18
BP	GO:0050922	negative regulation of chemotaxis	11/420	64/18670	1.66901e-07	3.11037e-06	1.86011e-06	SEMA3G/SEMA5A/SEMA6A/SEMA6D/SLIT2/WNT3A/CXCL13/HRG/SEMA3A/SEMA4B/GREM1	11
BP	GO:0030193	regulation of blood coagulation	12/420	79/18670	1.88587e-07	3.49916e-06	2.09262e-06	TLR4/EDN1/PRKCQ/F11/PLAU/FGA/TMPRSS6/KNG1/PROC/HRG/VTN/CEACAM1	12
BP	GO:0034764	positive regulation of transmembrane transport	19/420	204/18670	1.90576e-07	3.52069e-06	2.1055e-06	NOS1/IL13/EDN3/ADRB2/GPER1/NR4A3/F2RL3/KCNH2/AGT/FGF19/FGF21/GAL/GIP/INS/PTH/CALCR/GALR2/HTR3A/OPRK1	19
BP	GO:0045834	positive regulation of lipid metabolic process	16/420	146/18670	1.94568e-07	3.57887e-06	2.14029e-06	FGF2/PPARG/FGR/FPR2/AGTR1/GHSR/NR4A3/TEK/PRKCE/AGT/AVP/CGA/FGF21/INS/ANGPTL3/NR1H4	16
BP	GO:0090287	regulation of cellular response to growth factor stimulus	23/420	292/18670	2.14659e-07	3.9314e-06	2.35112e-06	FGF2/FGF10/SEMA6A/SLIT2/APLN/GDF2/LTBP4/ACVRL1/AGTR2/ENG/TGFBR2/TGFBR3/SMAD6/CXCL13/TMPRSS6/HRG/VTN/AGT/CER1/DKK1/FGF4/GREM1/XDH	23
BP	GO:1900046	regulation of hemostasis	12/420	80/18670	2.17415e-07	3.96478e-06	2.37108e-06	TLR4/EDN1/PRKCQ/F11/PLAU/FGA/TMPRSS6/KNG1/PROC/HRG/VTN/CEACAM1	12
BP	GO:0006898	receptor-mediated endocytosis	24/420	316/18670	2.29069e-07	4.15946e-06	2.48751e-06	SFTPD/COLEC12/MSR1/MARCO/MASP1/CXCR1/FPR2/CXCR2/APLN/ADRB2/ANGPT1/CALCRL/TGFBR2/WNT3A/SELE/TFR2/VTN/ALB/SAA1/DKK1/EGF/GREM1/ACHE/CEACAM1	24
BP	GO:0090277	positive regulation of peptide hormone secretion	13/420	96/18670	2.33335e-07	4.21889e-06	2.52304e-06	RBP4/APLN/GPER1/ADCY8/PRKCE/TFR2/FGA/TNFSF11/GCG/GIP/INS/UCN3/NR1H4	13
BP	GO:0030195	negative regulation of blood coagulation	10/420	53/18670	2.45162e-07	4.41396e-06	2.6397e-06	EDN1/F11/PLAU/FGA/TMPRSS6/KNG1/PROC/HRG/VTN/CEACAM1	10
BP	GO:0042110	T cell activation	30/420	464/18670	2.46302e-07	4.41578e-06	2.64079e-06	SFTPD/IL6/SLC11A1/IL7R/AGER/LEPR/PTGER4/TGFBR2/PRKCQ/CLEC4E/ZBTB16/EGR1/IFNL1/IFNB1/SPINK5/TNFSF11/CARD11/IFNE/IFNK/IGF2/IL23A/INS/MDK/IL1RL2/IL20RB/PRLR/TNFRSF18/TNFRSF21/PAK3/CEACAM1	30
BP	GO:0014032	neural crest cell development	12/420	81/18670	2.50104e-07	4.43458e-06	2.65203e-06	EDN1/EDN3/SEMA3G/SEMA5A/SEMA6A/SEMA6D/EDNRB/NRG1/SEMA3A/SEMA4B/FGF19/GDNF	12
BP	GO:0046651	lymphocyte proliferation	22/420	272/18670	2.50351e-07	4.43458e-06	2.65203e-06	SFTPD/IL6/TLR4/SLC11A1/IL7R/AGER/IL13/FGF10/TGFBR2/PRKCQ/WNT3A/IFNB1/CD79A/CARD11/GAL/IFNE/IFNK/IGF2/IL23A/TAC1/IL20RB/TNFRSF21	22
BP	GO:0007599	hemostasis	25/420	341/18670	2.50482e-07	4.43458e-06	2.65203e-06	PF4/IL6/TLR4/A2M/EDN1/AVPR2/PRKCQ/WNT3A/F11/FLI1/F2RL3/PRKCE/PLAU/IFNB1/FGA/TMPRSS6/KNG1/PROC/HRG/VTN/SAA1/HNF4A/PRKCG/C4BPB/CEACAM1	25
BP	GO:0048511	rhythmic process	23/420	295/18670	2.57626e-07	4.54214e-06	2.71636e-06	PTGDS/PTX3/PPARG/PROK2/SLIT2/AGRP/RETN/PGR/EGR1/AMH/EREG/MDK/MSTN/HNF4A/LGR4/LHCGR/MC3R/MTNR1A/NR5A1/OPRK1/OPRM1/PRKCG/MMP7	23
BP	GO:0008543	fibroblast growth factor receptor signaling pathway	14/420	114/18670	2.77041e-07	4.84422e-06	2.89702e-06	ANOS1/FGF2/FGF10/APLN/KL/FGFR2/FGFR4/TRIM71/FGF19/FGF20/FGF21/FGF3/FGF4/FGF5	14
BP	GO:0042035	regulation of cytokine biosynthetic process	14/420	114/18670	2.77041e-07	4.84422e-06	2.89702e-06	SFTPD/IL6/TLR4/TLR8/HMOX1/AGER/CX3CR1/GHSR/PRKCQ/EGR1/LBP/CARD11/EREG/INHA	14
BP	GO:0032943	mononuclear cell proliferation	22/420	274/18670	2.84098e-07	4.94726e-06	2.95864e-06	SFTPD/IL6/TLR4/SLC11A1/IL7R/AGER/IL13/FGF10/TGFBR2/PRKCQ/WNT3A/IFNB1/CD79A/CARD11/GAL/IFNE/IFNK/IGF2/IL23A/TAC1/IL20RB/TNFRSF21	22
BP	GO:0032642	regulation of chemokine production	12/420	82/18670	2.871e-07	4.97913e-06	2.9777e-06	IL6/TLR4/HMOX1/AGER/ACKR1/IL33/TSLP/IL1RL1/MEFV/EGR1/LBP/NR1H4	12
BP	GO:1900047	negative regulation of hemostasis	10/420	54/18670	2.94905e-07	5.09371e-06	3.04622e-06	EDN1/F11/PLAU/FGA/TMPRSS6/KNG1/PROC/HRG/VTN/CEACAM1	10
BP	GO:0002758	innate immune response-activating signal transduction	23/420	298/18670	3.08402e-07	5.29533e-06	3.16679e-06	SFTPD/PGLYRP1/COLEC12/TLR4/SFTPA1/SFTPA2/TLR8/MARCO/CLEC4E/CLEC6A/FCN1/PRKCE/PGLYRP3/PGLYRP4/MUC5AC/LBP/MUC4/FGA/CARD11/LGR4/NR1H4/PAK3/TRIM15	23
BP	GO:0046660	female sex differentiation	14/420	115/18670	3.09071e-07	5.29533e-06	3.16679e-06	RBP4/PTX3/FGF10/SLIT2/BMP15/RETN/ADCYAP1R1/PGR/UMODL1/AMH/EREG/INHA/VGF/NR5A1	14
BP	GO:0042445	hormone metabolic process	20/420	232/18670	3.19951e-07	5.45973e-06	3.26511e-06	RBP4/DUOX1/CTSG/CMA1/BMP2/GHR/EGR1/CRABP2/CRABP1/DUOX2/PCSK2/PCSK1/CGA/CGB3/GAL/LHB/SPP1/NR5A1/PRLHR/ACHE	20
BP	GO:0042509	regulation of tyrosine phosphorylation of STAT protein	12/420	83/18670	3.2889e-07	5.58981e-06	3.3429e-06	IL6/IL13/TSLP/GHR/IFNL1/CSH2/GH2/IL23A/CRLF1/IL22RA2/IL31RA/TNFRSF18	12
BP	GO:0035809	regulation of urine volume	7/420	22/18670	3.53264e-07	5.95642e-06	3.56215e-06	EDN1/EDNRB/AVPR2/NPR1/NPR3/NPPB/OXT	7
BP	GO:0035929	steroid hormone secretion	7/420	22/18670	3.53264e-07	5.95642e-06	3.56215e-06	RETN/AGTR1/AGTR2/AGT/GAL/TAC1/CRHR1	7
BP	GO:0062013	positive regulation of small molecule metabolic process	16/420	153/18670	3.71299e-07	6.23578e-06	3.72922e-06	NOS1/PPARG/ADCYAP1R1/GHSR/GPER1/NR4A3/PTH1R/PRKCE/AVP/EGF/GCG/IGF2/INS/PTH/LHCGR/NR1H4	16
BP	GO:0050818	regulation of coagulation	12/420	84/18670	3.76007e-07	6.28997e-06	3.76163e-06	TLR4/EDN1/PRKCQ/F11/PLAU/FGA/TMPRSS6/KNG1/PROC/HRG/VTN/CEACAM1	12
BP	GO:0055024	regulation of cardiac muscle tissue development	13/420	100/18670	3.78926e-07	6.31394e-06	3.77596e-06	RBP4/FGF2/EDN1/BMP2/NRG1/FGFR2/TGFBR2/TGFBR3/WNT3A/DKK1/FGF20/FGF3/GREM1	13
BP	GO:0007178	transmembrane receptor protein serine/threonine kinase signaling pathway	25/420	349/18670	3.87254e-07	6.42751e-06	3.84388e-06	FOS/FGF10/BMP15/BMP2/GDF10/GDF2/LEFTY2/LTBP4/ACVRL1/ENG/TGFBR2/TGFBR3/SMAD6/EGR1/GDF15/TMPRSS6/AMH/BMP8A/CER1/DKK1/GREM1/INHA/INHBE/MSTN/HNF4A	25
BP	GO:0055067	monovalent inorganic cation homeostasis	16/420	154/18670	4.05943e-07	6.71148e-06	4.0137e-06	SLC11A1/EDN1/EDNRB/AGTR1/AGTR2/AVPR2/NPR1/C7/NOX1/KCNH2/AGT/AVP/NPPB/OXT/TAC1/MC3R	16
BP	GO:0046677	response to antibiotic	24/420	327/18670	4.2796e-07	7.00516e-06	4.18934e-06	IL6/RBP4/HMOX1/IL13/EDN1/CAT/CSF3/ADCYAP1R1/FGFR2/NR4A3/ADCY8/EGR1/SPI1/PRKCE/LCN2/CCL7/TNC/AVP/MSTN/PTH/CRHR1/HTR3A/OPRK1/OPRM1	24
BP	GO:0014031	mesenchymal cell development	12/420	85/18670	4.29033e-07	7.00516e-06	4.18934e-06	EDN1/EDN3/SEMA3G/SEMA5A/SEMA6A/SEMA6D/EDNRB/NRG1/SEMA3A/SEMA4B/FGF19/GDNF	12
BP	GO:0048864	stem cell development	12/420	85/18670	4.29033e-07	7.00516e-06	4.18934e-06	EDN1/EDN3/SEMA3G/SEMA5A/SEMA6A/SEMA6D/EDNRB/NRG1/SEMA3A/SEMA4B/FGF19/GDNF	12
BP	GO:0010517	regulation of phospholipase activity	11/420	70/18670	4.30301e-07	7.00516e-06	4.18934e-06	FGF2/C5AR1/BDNF/ADCYAP1R1/AGTR1/FGFR2/SELE/AGT/PTH/ANGPTL3/AVPR1B	11
BP	GO:0071622	regulation of granulocyte chemotaxis	9/420	44/18670	4.78004e-07	7.75206e-06	4.636e-06	EDN1/SLIT2/C5AR1/CXCR2/S100A7/LBP/IL23A/MDK/MSTN	9
BP	GO:0007260	tyrosine phosphorylation of STAT protein	12/420	86/18670	4.88605e-07	7.89385e-06	4.7208e-06	IL6/IL13/TSLP/GHR/IFNL1/CSH2/GH2/IL23A/CRLF1/IL22RA2/IL31RA/TNFRSF18	12
BP	GO:0001763	morphogenesis of a branching structure	18/420	196/18670	4.93253e-07	7.93875e-06	4.74766e-06	FGF2/EDN1/FGF10/SLIT2/BMP2/GDF2/AGTR2/ENG/FGFR2/PGR/TGFBR2/SEMA3A/TNC/AGT/EGF/GDNF/MDK/LGR4	18
BP	GO:0042531	positive regulation of tyrosine phosphorylation of STAT protein	11/420	71/18670	4.99022e-07	7.97417e-06	4.76884e-06	IL6/IL13/TSLP/GHR/IFNL1/CSH2/GH2/IL23A/CRLF1/IL31RA/TNFRSF18	11
BP	GO:0001755	neural crest cell migration	10/420	57/18670	5.01084e-07	7.97417e-06	4.76884e-06	EDN3/SEMA3G/SEMA5A/SEMA6A/SEMA6D/EDNRB/SEMA3A/SEMA4B/FGF19/GDNF	10
BP	GO:0050819	negative regulation of coagulation	10/420	57/18670	5.01084e-07	7.97417e-06	4.76884e-06	EDN1/F11/PLAU/FGA/TMPRSS6/KNG1/PROC/HRG/VTN/CEACAM1	10
BP	GO:2000352	negative regulation of endothelial cell apoptotic process	8/420	33/18670	5.2029e-07	8.24893e-06	4.93315e-06	IL13/SEMA5A/ANGPT1/TEK/FGA/FGF21/SCG2/ANGPTL4	8
BP	GO:1905952	regulation of lipid localization	16/420	157/18670	5.28151e-07	8.34242e-06	4.98906e-06	IL6/MSR1/PPARG/EDN1/RETN/AGTR1/AGTR2/TNFSF11/CRP/AGT/EGF/GAL/OXT/SPP1/TAC1/CRHR1	16
BP	GO:0002221	pattern recognition receptor signaling pathway	18/420	197/18670	5.31808e-07	8.36909e-06	5.00501e-06	SFTPD/PGLYRP1/COLEC12/TLR4/SFTPA1/SFTPA2/TLR8/MARCO/CLEC4E/FCN1/PRKCE/PGLYRP3/PGLYRP4/LBP/FGA/LGR4/NR1H4/TRIM15	18
BP	GO:0015850	organic hydroxy compound transport	21/420	262/18670	5.45641e-07	8.55509e-06	5.11625e-06	RBP4/MSR1/NOS1/PPARG/AGTR1/AGTR2/GHSR/HTR1A/AGT/CHGA/EGF/FGF20/GAL/GDNF/OXT/SPP1/TAC1/CRHR1/NR1H4/OPRK1/CEACAM1	21
BP	GO:0048608	reproductive structure development	28/420	431/18670	5.68205e-07	8.87611e-06	5.30823e-06	RBP4/PTX3/PPARG/FGF10/SLIT2/BMP15/RETN/FGFR2/GHSR/PGR/RXFP2/UMODL1/SEMA3A/TNC/AMH/EREG/IGF2/INHA/LHB/NDP/SPP1/VGF/LGR4/LHCGR/MC2R/NR0B1/NR5A1/HOXA9	28
BP	GO:0007586	digestion	15/420	139/18670	5.72994e-07	8.88703e-06	5.31476e-06	TLR4/RBP4/FGF10/GHSR/NPR3/PGC/MUC4/ADM2/GKN1/OXT/SST/TAC1/UCN2/UCN3/OPRK1	15
BP	GO:0072376	protein activation cascade	18/420	198/18670	5.73087e-07	8.88703e-06	5.31476e-06	COLEC10/A2M/MASP1/C5AR1/FCN3/F11/FCN1/C8B/C7/C6/C8G/FGA/KNG1/VTN/CRP/C8A/C4BPB/CFB	18
BP	GO:0019229	regulation of vasoconstriction	10/420	58/18670	5.93458e-07	9.16946e-06	5.48366e-06	EDN1/EDN3/APLN/AGTR1/AVPR2/FGA/EDN2/AGT/AVP/AVPR1B	10
BP	GO:0090100	positive regulation of transmembrane receptor protein serine/threonine kinase signaling pathway	13/420	104/18670	6.0098e-07	9.25204e-06	5.53305e-06	BMP15/BMP2/GDF10/GDF2/LEFTY2/ACVRL1/ENG/TGFBR3/GDF15/BMP8A/INHA/INHBE/MSTN	13
BP	GO:1904035	regulation of epithelial cell apoptotic process	12/420	88/18670	6.30214e-07	9.66708e-06	5.78126e-06	IL6/HMOX1/IL13/SEMA5A/ANGPT1/GPER1/TEK/FGA/FGF21/MDK/SCG2/ANGPTL4	12
BP	GO:0048732	gland development	28/420	434/18670	6.52661e-07	9.93964e-06	5.94425e-06	HMOX1/FGF10/APLN/BMP2/NRG1/NRG3/FGFR2/PGR/TGFBR2/TGFBR3/WNT3A/SOCS2/TNFSF11/VTN/SEMA3A/TNC/EGF/IGF2/MDK/REG1A/CRHR1/HNF4A/NR0B1/NR5A1/PRLR/HOXA9/CEACAM1/XDH	28
BP	GO:0061458	reproductive system development	28/420	434/18670	6.52661e-07	9.93964e-06	5.94425e-06	RBP4/PTX3/PPARG/FGF10/SLIT2/BMP15/RETN/FGFR2/GHSR/PGR/RXFP2/UMODL1/SEMA3A/TNC/AMH/EREG/IGF2/INHA/LHB/NDP/SPP1/VGF/LGR4/LHCGR/MC2R/NR0B1/NR5A1/HOXA9	28
BP	GO:0033138	positive regulation of peptidyl-serine phosphorylation	13/420	105/18670	6.72095e-07	1.0199e-05	6.09939e-06	IL6/NOS1/CSF3/ANGPT1/WNT3A/IFNB1/AVP/GCG/IFNE/IFNK/IL11/CALCR/OPRD1	13
BP	GO:0050709	negative regulation of protein secretion	15/420	141/18670	6.89377e-07	1.04241e-05	6.23396e-06	TLR8/IL33/ANGPT1/GHSR/PTGER4/BMP8A/CHGA/IL36RN/INS/LGR4/NR1H4/OPRM1/TNFRSF21/CARD18/NLRP7	15
BP	GO:0010518	positive regulation of phospholipase activity	10/420	59/18670	7.0039e-07	1.0553e-05	6.31109e-06	FGF2/C5AR1/BDNF/ADCYAP1R1/AGTR1/FGFR2/SELE/AGT/PTH/AVPR1B	10
BP	GO:0070663	regulation of leukocyte proliferation	19/420	222/18670	7.05096e-07	1.05686e-05	6.32039e-06	SFTPD/IL6/TLR4/AGER/IL13/FGF10/IL5RA/TGFBR2/PRKCQ/WNT3A/CARD11/GAL/GREM1/IGF2/IL23A/PTH/TAC1/IL20RB/TNFRSF21	19
BP	GO:0032602	chemokine production	12/420	89/18670	7.13823e-07	1.05686e-05	6.32039e-06	IL6/TLR4/HMOX1/AGER/ACKR1/IL33/TSLP/IL1RL1/MEFV/EGR1/LBP/NR1H4	12
BP	GO:0022602	ovulation cycle process	9/420	46/18670	7.13858e-07	1.05686e-05	6.32039e-06	PTX3/SLIT2/RETN/PGR/AMH/EREG/MSTN/LHCGR/NR5A1	9
BP	GO:0050919	negative chemotaxis	9/420	46/18670	7.13858e-07	1.05686e-05	6.32039e-06	SEMA3G/SEMA5A/SEMA6A/SEMA6D/SLIT2/NRG1/NRG3/SEMA3A/SEMA4B	9
BP	GO:0071675	regulation of mononuclear cell migration	9/420	46/18670	7.13858e-07	1.05686e-05	6.32039e-06	AGER/SLIT2/C5AR1/FPR2/CCL1/S100A7/GREM1/MDK/MSTN	9
BP	GO:1901214	regulation of neuron death	23/420	313/18670	7.30805e-07	1.07819e-05	6.44796e-06	TLR4/HMOX1/IL13/FOS/C5AR1/CX3CR1/BDNF/CSF3/ANGPT1/CNTFR/NR4A3/WNT3A/EGR1/CHGA/DKK1/FGF20/FGF21/GDNF/MDK/CRHR1/CRLF1/PRKCG/PAK3	23
BP	GO:0007159	leukocyte cell-cell adhesion	24/420	337/18670	7.36427e-07	1.08273e-05	6.47509e-06	CLEC4M/SFTPD/IL6/IL7R/AGER/CX3CR1/NR4A3/TGFBR2/PRKCQ/ZBTB16/SELE/IFNL1/IFNB1/TNFSF11/CCL25/CARD11/IGF2/IL23A/MDK/IL1RL2/IL20RB/TNFRSF21/PAK3/CEACAM1	24
BP	GO:0045444	fat cell differentiation	19/420	223/18670	7.55068e-07	1.1063e-05	6.61609e-06	IL6/FABP4/PPARG/FGF10/BMP2/GDF10/PRLH/RETN/ADRB1/ADRB2/GPER1/NR4A1/NR4A3/ZBTB16/WNT3A/SMAD6/GRK5/IL11/INS	19
BP	GO:0014033	neural crest cell differentiation	12/420	90/18670	8.07128e-07	1.17852e-05	7.04795e-06	EDN1/EDN3/SEMA3G/SEMA5A/SEMA6A/SEMA6D/EDNRB/NRG1/SEMA3A/SEMA4B/FGF19/GDNF	12
BP	GO:2000846	regulation of corticosteroid hormone secretion	6/420	16/18670	8.27359e-07	1.20392e-05	7.19987e-06	AGTR1/AGTR2/AGT/GAL/TAC1/CRHR1	6
BP	GO:0031214	biomineral tissue development	16/420	163/18670	8.77093e-07	1.27193e-05	7.60662e-06	FGR/BMP2/KL/ADRB2/FGFR2/PTH1R/S1PR1/ISG15/AMBN/AMELX/CER1/GREM1/PTH/PTHLH/SPP1/LGR4	16
BP	GO:0050817	coagulation	24/420	342/18670	9.57772e-07	1.38421e-05	8.27806e-06	PF4/IL6/TLR4/A2M/EDN1/PRKCQ/WNT3A/F11/F2RL3/PRKCE/PLAU/IFNB1/SEMG1/FGA/TMPRSS6/KNG1/PROC/HRG/VTN/SAA1/HNF4A/PRKCG/C4BPB/CEACAM1	24
BP	GO:0032868	response to insulin	21/420	272/18670	1.00577e-06	1.44864e-05	8.6634e-06	PPARG/AGRP/CAT/KL/PRLH/RETN/GHSR/PRKCQ/SOCS2/EGR1/AGT/GAL/GALP/IGF2/INS/MSTN/VGF/MC4R/NR1H4/OPRK1/CEACAM1	21
BP	GO:0002218	activation of innate immune response	23/420	319/18670	1.01538e-06	1.45755e-05	8.71664e-06	SFTPD/PGLYRP1/COLEC12/TLR4/SFTPA1/SFTPA2/TLR8/MARCO/CLEC4E/CLEC6A/FCN1/PRKCE/PGLYRP3/PGLYRP4/MUC5AC/LBP/MUC4/FGA/CARD11/LGR4/NR1H4/PAK3/TRIM15	23
BP	GO:0050890	cognition	22/420	296/18670	1.05426e-06	1.50827e-05	9.01997e-06	AGER/FOS/C5AR1/CX3CR1/BDNF/GHSR/SHC3/PAK5/ADCY8/AGT/DKK1/GIP/INS/MDK/OXT/TAC1/CRHR1/GALR2/GALR3/LHCGR/OPRK1/PRKCG	22
BP	GO:0002385	mucosal immune response	8/420	36/18670	1.06886e-06	1.51893e-05	9.08375e-06	CAMP/DEFA3/DEFA4/DEFB1/DEFA6/DEFA5/BPIFA1/IFNL2	8
BP	GO:0042554	superoxide anion generation	8/420	36/18670	1.06886e-06	1.51893e-05	9.08375e-06	DUOX1/EDN1/FPR2/NOX1/NOX5/DUOX2/CRP/AGT	8
BP	GO:0002446	neutrophil mediated immunity	30/420	499/18670	1.13435e-06	1.60662e-05	9.60815e-06	CAMP/PPBP/DEFA4/S100A12/PGLYRP1/IL6/FABP5/CTSG/SLC11A1/PTX3/CXCR1/FGR/OLR1/C5AR1/FPR1/FPR2/CXCR2/CAT/RETN/FCGR3B/CEACAM8/FCN1/LCN2/S100P/S100A7/MMP9/PLAU/ORM2/ORM1/CEACAM1	30
BP	GO:0007589	body fluid secretion	12/420	93/18670	1.15523e-06	1.63076e-05	9.75252e-06	EDN1/FGF10/APLN/NPR1/NPR3/SOCS2/PRKCE/NPPB/TAC1/OPRK1/PRLR/XDH	12
BP	GO:0090276	regulation of peptide hormone secretion	18/420	208/18670	1.17831e-06	1.65235e-05	9.88165e-06	RBP4/APLN/GHSR/GPER1/ADCY8/PRKCE/TFR2/FGA/TNFSF11/BMP8A/CHGA/GCG/GIP/INS/UCN3/HNF4A/NR1H4/SSTR5	18
BP	GO:1901215	negative regulation of neuron death	18/420	208/18670	1.17831e-06	1.65235e-05	9.88165e-06	HMOX1/IL13/C5AR1/CX3CR1/BDNF/CSF3/ANGPT1/CNTFR/NR4A3/WNT3A/CHGA/FGF20/FGF21/GDNF/MDK/CRHR1/CRLF1/PRKCG	18
BP	GO:0009743	response to carbohydrate	19/420	230/18670	1.20558e-06	1.68504e-05	1.00771e-05	COLEC12/AGER/CMA1/CAT/PRLH/CALCRL/GPER1/TGFBR2/ADCY8/EGR1/PRKCE/FGF21/GCG/GIP/OXT/UCN3/HNF4A/NR1H4/OPRK1	19
BP	GO:0035930	corticosteroid hormone secretion	6/420	17/18670	1.25442e-06	1.74459e-05	1.04333e-05	AGTR1/AGTR2/AGT/GAL/TAC1/CRHR1	6
BP	GO:0048843	negative regulation of axon extension involved in axon guidance	7/420	26/18670	1.26051e-06	1.74459e-05	1.04333e-05	SEMA3G/SEMA5A/SEMA6A/SEMA6D/WNT3A/SEMA3A/SEMA4B	7
BP	GO:0071624	positive regulation of granulocyte chemotaxis	7/420	26/18670	1.26051e-06	1.74459e-05	1.04333e-05	EDN1/C5AR1/CXCR2/S100A7/LBP/IL23A/MDK	7
BP	GO:1904019	epithelial cell apoptotic process	13/420	111/18670	1.27972e-06	1.76475e-05	1.05538e-05	IL6/HMOX1/IL13/SEMA5A/ANGPT1/GPER1/TEK/TGFBR2/FGA/FGF21/MDK/SCG2/ANGPTL4	13
BP	GO:0002792	negative regulation of peptide secretion	15/420	148/18670	1.28338e-06	1.76475e-05	1.05538e-05	TLR8/IL33/ANGPT1/GHSR/PTGER4/BMP8A/CHGA/IL36RN/INS/LGR4/NR1H4/OPRM1/TNFRSF21/CARD18/NLRP7	15
BP	GO:0070997	neuron death	24/420	348/18670	1.3034e-06	1.78649e-05	1.06839e-05	TLR4/HMOX1/IL13/FOS/C5AR1/CX3CR1/BDNF/CSF3/ANGPT1/CNTFR/NR4A3/WNT3A/EGR1/CHGA/DKK1/FGF20/FGF21/GDNF/MDK/CRHR1/CRLF1/TNFRSF21/PRKCG/PAK3	24
BP	GO:0048846	axon extension involved in axon guidance	8/420	37/18670	1.33712e-06	1.82097e-05	1.08901e-05	SEMA3G/SEMA5A/SEMA6A/SEMA6D/SLIT2/WNT3A/SEMA3A/SEMA4B	8
BP	GO:1902284	neuron projection extension involved in neuron projection guidance	8/420	37/18670	1.33712e-06	1.82097e-05	1.08901e-05	SEMA3G/SEMA5A/SEMA6A/SEMA6D/SLIT2/WNT3A/SEMA3A/SEMA4B	8
BP	GO:2000146	negative regulation of cell motility	24/420	349/18670	1.37105e-06	1.86121e-05	1.11307e-05	FGF2/HMOX1/PPARG/SEMA6D/SLIT2/CX3CR1/GDF2/IL33/NRG1/NRG3/ACVRL1/AGTR2/ANGPT4/ENG/PTGER4/TIE1/CXCL13/SEMG1/HRG/CCL25/SEMA3A/PLXNB3/GREM1/SLURP1	24
BP	GO:0045619	regulation of lymphocyte differentiation	16/420	169/18670	1.42223e-06	1.92454e-05	1.15094e-05	PGLYRP1/IL7R/TGFBR2/ZBTB16/PGLYRP3/PGLYRP4/IFNL1/IFNB1/SPINK5/CARD11/IL23A/INHA/MDK/IL1RL2/TNFRSF18/HMGB3	16
BP	GO:0048247	lymphocyte chemotaxis	10/420	64/18670	1.5276e-06	2.06057e-05	1.23229e-05	CCL14/CCL23/CCL24/CXCL14/CXCL13/CCL1/S100A7/CCL7/CCL25/SAA1	10
BP	GO:0045785	positive regulation of cell adhesion	26/420	403/18670	1.64782e-06	2.2157e-05	1.32507e-05	IL6/IL7R/AGER/ANGPT1/NR4A3/TEK/TGFBR2/PRKCQ/ZBTB16/WNT3A/PRKCE/CXCL13/FGA/TNFSF11/HRG/VTN/CCL25/RAC3/CARD11/SAA1/IGF2/IL23A/MDK/IL1RL2/TNFRSF18/PAK3	26
BP	GO:0060560	developmental growth involved in morphogenesis	19/420	235/18670	1.66436e-06	2.22294e-05	1.3294e-05	FGF10/SEMA3G/SEMA5A/SEMA6A/SEMA6D/SLIT2/BDNF/FGFR2/S1PR1/TGFBR2/WNT3A/TRPV2/CRABP2/SEMA3A/SEMA4B/TNC/GAL/REG1A/SPP1	19
BP	GO:0002021	response to dietary excess	7/420	27/18670	1.66891e-06	2.22294e-05	1.3294e-05	PRLH/ADRB1/ADRB2/GDF15/BMP8A/VGF/MC4R	7
BP	GO:0035902	response to immobilization stress	7/420	27/18670	1.66891e-06	2.22294e-05	1.3294e-05	PPARG/FOS/GAL/REG1A/UCN3/CRHR1/NR0B1	7
BP	GO:0007565	female pregnancy	17/420	192/18670	1.70208e-06	2.26005e-05	1.35159e-05	FOS/AGRP/GHSR/PGR/TGFBR2/MMP9/AGT/CALCA/GIP/OXT/PNOC/PTHLH/SPP1/CRHR1/PRLHR/PRLR/MMP7	17
BP	GO:0030282	bone mineralization	13/420	114/18670	1.73735e-06	2.29969e-05	1.3753e-05	FGR/BMP2/KL/ADRB2/FGFR2/PTH1R/S1PR1/ISG15/CER1/GREM1/PTH/PTHLH/LGR4	13
BP	GO:0001655	urogenital system development	23/420	330/18670	1.81438e-06	2.39419e-05	1.43181e-05	RBP4/FGF2/FGF10/SLIT2/CXCR2/BMP2/CAT/AGTR1/AGTR2/ANGPT1/FGFR2/TEK/ZBTB16/SMAD6/EGR1/MMP9/TNC/AGT/AMH/CER1/GDNF/CRLF1/LGR4	23
BP	GO:0001657	ureteric bud development	12/420	97/18670	1.8231e-06	2.39825e-05	1.43424e-05	FGF2/SLIT2/BMP2/CAT/AGTR2/FGFR2/SMAD6/AGT/CER1/GDNF/CRLF1/LGR4	12
BP	GO:0002696	positive regulation of leukocyte activation	25/420	380/18670	1.84425e-06	2.41859e-05	1.4464e-05	IL6/TLR4/IL7R/AGER/IL13/FGR/FGF10/IL33/TSLP/IL1RL1/NR4A3/TGFBR2/PRKCQ/ZBTB16/WNT3A/LBP/TNFSF11/CARD11/IGF2/IL23A/MDK/TAC1/CRHR1/IL1RL2/PAK3	25
BP	GO:0043312	neutrophil degranulation	29/420	485/18670	1.91418e-06	2.50257e-05	1.49662e-05	CAMP/PPBP/DEFA4/S100A12/PGLYRP1/FABP5/CTSG/SLC11A1/PTX3/CXCR1/FGR/OLR1/C5AR1/FPR1/FPR2/CXCR2/CAT/RETN/FCGR3B/CEACAM8/FCN1/LCN2/S100P/S100A7/MMP9/PLAU/ORM2/ORM1/CEACAM1	29
BP	GO:0045807	positive regulation of endocytosis	15/420	153/18670	1.95522e-06	2.54839e-05	1.52403e-05	SFTPD/SFTPA1/SFTPA2/SLC11A1/PTX3/PPARG/FPR2/APLN/ANGPT1/WNT3A/SELE/TFR2/VTN/EGF/GREM1	15
BP	GO:0051607	defense response to virus	19/420	238/18670	2.0106e-06	2.61254e-05	1.56239e-05	DEFA3/IL6/TLR8/IL33/FCN3/MMP12/IFNL1/IFNB1/BPIFA1/IFNL2/ISG15/MX2/IFNE/IFNK/IL23A/IFNL3/OPRK1/TRIM15/APOBEC3B	19
BP	GO:0060191	regulation of lipase activity	12/420	98/18670	2.03586e-06	2.62133e-05	1.56765e-05	FGF2/C5AR1/BDNF/ADCYAP1R1/AGTR1/FGFR2/SELE/AGT/PTH/ANGPTL3/ANGPTL4/AVPR1B	12
BP	GO:0072163	mesonephric epithelium development	12/420	98/18670	2.03586e-06	2.62133e-05	1.56765e-05	FGF2/SLIT2/BMP2/CAT/AGTR2/FGFR2/SMAD6/AGT/CER1/GDNF/CRLF1/LGR4	12
BP	GO:0072164	mesonephric tubule development	12/420	98/18670	2.03586e-06	2.62133e-05	1.56765e-05	FGF2/SLIT2/BMP2/CAT/AGTR2/FGFR2/SMAD6/AGT/CER1/GDNF/CRLF1/LGR4	12
BP	GO:0051091	positive regulation of DNA-binding transcription factor activity	20/420	261/18670	2.04399e-06	2.62384e-05	1.56915e-05	S100A12/IL6/TLR4/AGER/PPARG/EDN1/CX3CR1/CAT/CSF3/PRKCQ/ADCY8/WNT3A/TNFSF11/CARD11/AGT/AMH/INS/NDP/OPRD1/TRIM15	20
BP	GO:0002283	neutrophil activation involved in immune response	29/420	488/18670	2.16299e-06	2.76823e-05	1.6555e-05	CAMP/PPBP/DEFA4/S100A12/PGLYRP1/FABP5/CTSG/SLC11A1/PTX3/CXCR1/FGR/OLR1/C5AR1/FPR1/FPR2/CXCR2/CAT/RETN/FCGR3B/CEACAM8/FCN1/LCN2/S100P/S100A7/MMP9/PLAU/ORM2/ORM1/CEACAM1	29
BP	GO:0030336	negative regulation of cell migration	23/420	334/18670	2.22542e-06	2.83958e-05	1.69817e-05	FGF2/HMOX1/PPARG/SEMA6D/SLIT2/CX3CR1/GDF2/IL33/NRG1/NRG3/ACVRL1/AGTR2/ANGPT4/ENG/PTGER4/TIE1/CXCL13/HRG/CCL25/SEMA3A/PLXNB3/GREM1/SLURP1	23
BP	GO:0002695	negative regulation of leukocyte activation	16/420	175/18670	2.25575e-06	2.86966e-05	1.71616e-05	SFTPD/PGLYRP1/HMOX1/GPER1/PGLYRP3/PGLYRP4/IFNL1/IFNB1/GAL/INHA/MDK/IL20RB/IL31RA/TNFRSF21/CEACAM1/HMGB3	16
BP	GO:0051673	membrane disruption in other organism	5/420	11/18670	2.32461e-06	2.94843e-05	1.76327e-05	DEFA3/DEFA4/DEFA6/DEFA5/RNASE7	5
BP	GO:0042108	positive regulation of cytokine biosynthetic process	10/420	67/18670	2.3552e-06	2.97834e-05	1.78115e-05	IL6/TLR4/TLR8/HMOX1/AGER/PRKCQ/EGR1/LBP/CARD11/EREG	10
BP	GO:0042593	glucose homeostasis	19/420	241/18670	2.42096e-06	3.05242e-05	1.82546e-05	RBP4/FABP5/AGER/PPARG/CMA1/FGFR4/GPER1/LEPR/ADCY8/PRKCE/FGF21/GCG/INS/VGF/GCGR/HNF4A/NR1H4/OPRK1/SSTR5	19
BP	GO:0007596	blood coagulation	23/420	336/18670	2.46136e-06	3.09418e-05	1.85043e-05	PF4/IL6/TLR4/A2M/EDN1/PRKCQ/WNT3A/F11/F2RL3/PRKCE/PLAU/IFNB1/FGA/TMPRSS6/KNG1/PROC/HRG/VTN/SAA1/HNF4A/PRKCG/C4BPB/CEACAM1	23
BP	GO:0045124	regulation of bone resorption	8/420	40/18670	2.51069e-06	3.13762e-05	1.87641e-05	IL6/IL20RA/S1PR1/TNFSF11/CALCA/IAPP/SPP1/MC4R	8
BP	GO:0071526	semaphorin-plexin signaling pathway	8/420	40/18670	2.51069e-06	3.13762e-05	1.87641e-05	SEMA3G/SEMA5A/SEMA6A/SEMA6D/SEMA3A/SEMA4B/PLXNB3/GDNF	8
BP	GO:0033500	carbohydrate homeostasis	19/420	242/18670	2.57375e-06	3.207e-05	1.9179e-05	RBP4/FABP5/AGER/PPARG/CMA1/FGFR4/GPER1/LEPR/ADCY8/PRKCE/FGF21/GCG/INS/VGF/GCGR/HNF4A/NR1H4/OPRK1/SSTR5	19
BP	GO:0030509	BMP signaling pathway	15/420	157/18670	2.70356e-06	3.35889e-05	2.00874e-05	BMP15/BMP2/GDF2/ACVRL1/ENG/TGFBR3/SMAD6/EGR1/GDF15/TMPRSS6/AMH/BMP8A/CER1/DKK1/GREM1	15
BP	GO:0002027	regulation of heart rate	12/420	101/18670	2.8116e-06	3.46275e-05	2.07085e-05	EDN1/EDN3/ADRB1/AGTR2/KCNH2/EDN2/SEMA3A/AGT/OXT/TAC1/MC3R/SCN5A	12
BP	GO:0032611	interleukin-1 beta production	12/420	101/18670	2.8116e-06	3.46275e-05	2.07085e-05	TLR4/TLR8/AGER/CMA1/CX3CR1/GHSR/MEFV/EGR1/ORM2/ORM1/CARD18/NLRP7	12
BP	GO:0046545	development of primary female sexual characteristics	12/420	101/18670	2.8116e-06	3.46275e-05	2.07085e-05	PTX3/SLIT2/BMP15/RETN/ADCYAP1R1/PGR/UMODL1/AMH/EREG/INHA/VGF/NR5A1	12
BP	GO:0030099	myeloid cell differentiation	26/420	416/18670	2.95269e-06	3.626e-05	2.16848e-05	PF4/TLR4/PPARG/FOS/CSF3/NR4A3/TGFBR2/TGFBR3/PRKCQ/ZBTB16/TRIM58/FLI1/SPI1/MMP9/ISG15/TNFSF11/IL17A/IL11/IL23A/INHA/THPO/IL31RA/HOXA9/CEACAM1/HMGB3/UBD	26
BP	GO:0003014	renal system process	13/420	120/18670	3.1086e-06	3.7967e-05	2.27056e-05	EDN1/EDNRB/AGTR1/AGTR2/AVPR2/NPR1/NPR3/ADCY8/AGT/AVP/NPPB/OXT/TAC1	13
BP	GO:0033135	regulation of peptidyl-serine phosphorylation	14/420	139/18670	3.11849e-06	3.7967e-05	2.27056e-05	IL6/NOS1/CSF3/ANGPT1/WNT3A/IFNB1/AVP/DKK1/GCG/IFNE/IFNK/IL11/CALCR/OPRD1	14
BP	GO:0070665	positive regulation of leukocyte proliferation	14/420	139/18670	3.11849e-06	3.7967e-05	2.27056e-05	IL6/TLR4/AGER/IL13/FGF10/IL5RA/TGFBR2/PRKCQ/WNT3A/CARD11/IGF2/IL23A/PTH/TAC1	14
BP	GO:0045137	development of primary sexual characteristics	18/420	223/18670	3.19533e-06	3.87913e-05	2.31986e-05	PTX3/SLIT2/BMP15/RETN/ADCYAP1R1/PGR/RXFP2/UMODL1/SEMA3A/AMH/EREG/INHA/LHB/VGF/LHCGR/NR0B1/NR5A1/HOXA9	18
BP	GO:0042119	neutrophil activation	29/420	498/18670	3.22362e-06	3.90232e-05	2.33373e-05	CAMP/PPBP/DEFA4/S100A12/PGLYRP1/FABP5/CTSG/SLC11A1/PTX3/CXCR1/FGR/OLR1/C5AR1/FPR1/FPR2/CXCR2/CAT/RETN/FCGR3B/CEACAM8/FCN1/LCN2/S100P/S100A7/MMP9/PLAU/ORM2/ORM1/CEACAM1	29
BP	GO:0072001	renal system development	21/420	293/18670	3.29681e-06	3.97959e-05	2.37993e-05	RBP4/FGF2/FGF10/SLIT2/CXCR2/BMP2/CAT/AGTR1/AGTR2/ANGPT1/FGFR2/TEK/ZBTB16/SMAD6/EGR1/MMP9/AGT/CER1/GDNF/CRLF1/LGR4	21
BP	GO:0010959	regulation of metal ion transport	25/420	394/18670	3.5141e-06	4.21792e-05	2.52246e-05	AHNAK/NOS1/IL13/EDN3/ADCYAP1R1/ADRB2/GPER1/F2RL3/TRPV2/PRKCE/BPIFA1/SEMG1/KCNH2/AGT/EGF/GAL/GCG/PTH/CALCR/CRHR1/GALR2/MCHR1/OPRD1/OPRK1/SCN5A	25
BP	GO:0050867	positive regulation of cell activation	25/420	394/18670	3.5141e-06	4.21792e-05	2.52246e-05	IL6/TLR4/IL7R/AGER/IL13/FGR/FGF10/IL33/TSLP/IL1RL1/NR4A3/TGFBR2/PRKCQ/ZBTB16/WNT3A/LBP/TNFSF11/CARD11/IGF2/IL23A/MDK/TAC1/CRHR1/IL1RL2/PAK3	25
BP	GO:0090022	regulation of neutrophil chemotaxis	7/420	30/18670	3.60922e-06	4.31989e-05	2.58344e-05	EDN1/SLIT2/C5AR1/CXCR2/LBP/IL23A/MDK	7
BP	GO:0030278	regulation of ossification	17/420	203/18670	3.64739e-06	4.3533e-05	2.60343e-05	IL6/BMP2/GDF10/KL/ADRB2/FGFR2/PTGER4/S1PR1/ZBTB16/SMAD6/ISG15/DKK1/GREM1/MDK/OXT/PTH/TAC1	17
BP	GO:0007620	copulation	6/420	20/18670	3.70978e-06	4.40303e-05	2.63317e-05	EDNRB/PI3/SEMG1/AVP/OXT/TAC1	6
BP	GO:0034104	negative regulation of tissue remodeling	6/420	20/18670	3.70978e-06	4.40303e-05	2.63317e-05	IL6/AGER/AGT/CALCA/GREM1/IAPP	6
BP	GO:0019233	sensory perception of pain	12/420	104/18670	3.83708e-06	4.54143e-05	2.71594e-05	FABP5/EDN1/PROK2/EDNRB/GIP/IAPP/OXT/TAC1/OPRD1/OPRK1/OPRM1/UCHL1	12
BP	GO:0008228	opsonization	5/420	12/18670	3.91142e-06	4.61657e-05	2.76087e-05	SFTPA1/PTX3/LBP/CRP/C4BPB	5
BP	GO:0030879	mammary gland development	14/420	143/18670	4.36077e-06	5.13266e-05	3.06951e-05	FGF10/APLN/NRG1/NRG3/FGFR2/PGR/TGFBR2/WNT3A/SOCS2/TNFSF11/EGF/PRLR/HOXA9/XDH	14
BP	GO:0010863	positive regulation of phospholipase C activity	8/420	43/18670	4.4627e-06	5.23812e-05	3.13258e-05	FGF2/C5AR1/BDNF/ADCYAP1R1/SELE/AGT/PTH/AVPR1B	8
BP	GO:0007202	activation of phospholipase C activity	7/420	31/18670	4.57222e-06	5.33719e-05	3.19183e-05	C5AR1/BDNF/ADCYAP1R1/SELE/AGT/PTH/AVPR1B	7
BP	GO:0034694	response to prostaglandin	7/420	31/18670	4.57222e-06	5.33719e-05	3.19183e-05	PPARG/EDN1/PTGER4/TGFBR3/PRKCE/TNC/OXT	7
BP	GO:0060193	positive regulation of lipase activity	10/420	72/18670	4.6075e-06	5.36364e-05	3.20764e-05	FGF2/C5AR1/BDNF/ADCYAP1R1/AGTR1/FGFR2/SELE/AGT/PTH/AVPR1B	10
BP	GO:0010594	regulation of endothelial cell migration	18/420	229/18670	4.64298e-06	5.39017e-05	3.22351e-05	FGF2/HMOX1/PPARG/EDN1/SEMA5A/SLIT2/GDF2/ACVRL1/AGTR2/ANGPT1/ANGPT4/TEK/CXCL13/HRG/AGT/FGF4/NR2E1/CEACAM1	18
BP	GO:0014821	phasic smooth muscle contraction	6/420	21/18670	5.09545e-06	5.88331e-05	3.51843e-05	EDN1/EDN3/EDNRB/GHSR/EDN2/GDNF	6
BP	GO:0032674	regulation of interleukin-5 production	6/420	21/18670	5.09545e-06	5.88331e-05	3.51843e-05	IL33/TSLP/IL1RL1/IL5RA/IFNL1/TNFRSF21	6
BP	GO:0009615	response to virus	22/420	326/18670	5.12129e-06	5.89712e-05	3.52669e-05	DEFA3/IL6/TLR8/FGR/IL33/FCN3/LCN2/MMP12/IFNL1/IFNB1/BPIFA1/DUOX2/IFNL2/ISG15/MX2/IFNE/IFNK/IL23A/IFNL3/OPRK1/TRIM15/APOBEC3B	22
BP	GO:0022407	regulation of cell-cell adhesion	25/420	403/18670	5.22442e-06	5.97729e-05	3.57463e-05	SFTPD/IL6/IL7R/AGER/BMP2/NR4A3/TGFBR2/PRKCQ/ZBTB16/WNT3A/CXCL13/IFNL1/IFNB1/FGA/TNFSF11/CCL25/CARD11/IGF2/IL23A/MDK/IL1RL2/IL20RB/TNFRSF21/PAK3/CEACAM1	25
BP	GO:0033555	multicellular organismal response to stress	10/420	73/18670	5.23312e-06	5.97729e-05	3.57463e-05	NOS1/EDNRB/ADCYAP1R1/ADRB1/HTR1A/MDK/TAC1/CRHR1/NR2E1/PRKCG	10
BP	GO:1903524	positive regulation of blood circulation	10/420	73/18670	5.23312e-06	5.97729e-05	3.57463e-05	EDN1/EDN3/APLN/ADRB1/AVPR2/FGA/EDN2/AVP/CHGA/AVPR1B	10
BP	GO:0001822	kidney development	20/420	278/18670	5.33232e-06	6.07427e-05	3.63263e-05	FGF2/FGF10/SLIT2/CXCR2/BMP2/CAT/AGTR1/AGTR2/ANGPT1/FGFR2/TEK/ZBTB16/SMAD6/EGR1/MMP9/AGT/CER1/GDNF/CRLF1/LGR4	20
BP	GO:1902667	regulation of axon guidance	8/420	44/18670	5.34819e-06	6.07605e-05	3.6337e-05	SEMA3G/SEMA5A/SEMA6A/SEMA6D/SLIT2/WNT3A/SEMA3A/SEMA4B	8
BP	GO:0090288	negative regulation of cellular response to growth factor stimulus	15/420	166/18670	5.39523e-06	6.11316e-05	3.65588e-05	SEMA6A/SLIT2/APLN/AGTR2/TGFBR2/TGFBR3/SMAD6/CXCL13/TMPRSS6/HRG/AGT/CER1/DKK1/GREM1/XDH	15
BP	GO:0032722	positive regulation of chemokine production	9/420	58/18670	5.43584e-06	6.14279e-05	3.67361e-05	IL6/TLR4/HMOX1/AGER/IL33/TSLP/IL1RL1/EGR1/LBP	9
BP	GO:0015844	monoamine transport	11/420	90/18670	5.52992e-06	6.21604e-05	3.71741e-05	NOS1/AGTR2/GHSR/HTR1A/AGT/CHGA/FGF20/GDNF/OXT/CRHR1/OPRK1	11
BP	GO:0032651	regulation of interleukin-1 beta production	11/420	90/18670	5.52992e-06	6.21604e-05	3.71741e-05	TLR4/TLR8/AGER/CX3CR1/GHSR/MEFV/EGR1/ORM2/ORM1/CARD18/NLRP7	11
BP	GO:0016485	protein processing	22/420	328/18670	5.64775e-06	6.33174e-05	3.7866e-05	A2M/CTSG/CMA1/C5AR1/F11/C8B/C7/C6/PLAU/C8G/FGA/PCSK2/PCSK1/VTN/CGA/CGB3/LHB/C8A/CARD18/C4BPB/CFB/NLRP7	22
BP	GO:0042311	vasodilation	7/420	32/18670	5.73988e-06	6.40125e-05	3.82818e-05	NOS1/EDNRB/ADRB1/ADRB2/AGTR2/KNG1/AGT	7
BP	GO:0048841	regulation of axon extension involved in axon guidance	7/420	32/18670	5.73988e-06	6.40125e-05	3.82818e-05	SEMA3G/SEMA5A/SEMA6A/SEMA6D/WNT3A/SEMA3A/SEMA4B	7
BP	GO:0007611	learning or memory	19/420	256/18670	5.85184e-06	6.4804e-05	3.87551e-05	AGER/FOS/CX3CR1/BDNF/GHSR/SHC3/PAK5/ADCY8/AGT/DKK1/GIP/MDK/OXT/TAC1/CRHR1/GALR2/GALR3/OPRK1/PRKCG	19
BP	GO:1903037	regulation of leukocyte cell-cell adhesion	21/420	304/18670	5.85623e-06	6.4804e-05	3.87551e-05	SFTPD/IL6/IL7R/AGER/NR4A3/TGFBR2/PRKCQ/ZBTB16/IFNL1/IFNB1/TNFSF11/CCL25/CARD11/IGF2/IL23A/MDK/IL1RL2/IL20RB/TNFRSF21/PAK3/CEACAM1	21
BP	GO:0032368	regulation of lipid transport	13/420	127/18670	5.85661e-06	6.4804e-05	3.87551e-05	PPARG/EDN1/RETN/AGTR1/AGTR2/TNFSF11/AGT/EGF/GAL/OXT/SPP1/TAC1/CRHR1	13
BP	GO:0050710	negative regulation of cytokine secretion	10/420	74/18670	5.93099e-06	6.52869e-05	3.90439e-05	TLR8/ANGPT1/GHSR/PTGER4/IL36RN/LGR4/NR1H4/TNFRSF21/CARD18/NLRP7	10
BP	GO:1903036	positive regulation of response to wounding	10/420	74/18670	5.93099e-06	6.52869e-05	3.90439e-05	TLR4/DUOX1/HBEGF/TGFBR2/PRKCE/DUOX2/HRG/VTN/INSL3/MDK	10
BP	GO:0001867	complement activation, lectin pathway	5/420	13/18670	6.23871e-06	6.84269e-05	4.09217e-05	COLEC10/A2M/MASP1/FCN3/FCN1	5
BP	GO:0051302	regulation of cell division	15/420	168/18670	6.24844e-06	6.84269e-05	4.09217e-05	PPBP/FGF2/CAT/VEGFD/FGFR2/PRKCE/EREG/FGF3/FGF4/FGF5/GKN1/IGF2/MDK/SSTR5/PLK1	15
BP	GO:0048588	developmental cell growth	18/420	234/18670	6.27476e-06	6.85094e-05	4.09711e-05	EDN1/SEMA3G/SEMA5A/SEMA6A/SEMA6D/SLIT2/BDNF/AGTR2/TGFBR2/WNT3A/TRPV2/CRABP2/SEMA3A/SEMA4B/AGT/GAL/REG1A/SPP1	18
BP	GO:2000351	regulation of endothelial cell apoptotic process	9/420	59/18670	6.28823e-06	6.85094e-05	4.09711e-05	IL13/SEMA5A/ANGPT1/GPER1/TEK/FGA/FGF21/SCG2/ANGPTL4	9
BP	GO:1900274	regulation of phospholipase C activity	8/420	45/18670	6.37791e-06	6.92384e-05	4.1407e-05	FGF2/C5AR1/BDNF/ADCYAP1R1/SELE/AGT/PTH/AVPR1B	8
BP	GO:0002576	platelet degranulation	13/420	128/18670	6.38773e-06	6.92384e-05	4.1407e-05	PPBP/PF4/A2M/VEGFD/LEFTY2/ORM2/ORM1/FGA/KNG1/HRG/ALB/EGF/IGF2	13
BP	GO:0043406	positive regulation of MAP kinase activity	19/420	258/18670	6.54662e-06	7.07802e-05	4.2329e-05	S100A12/TLR4/FGF2/AGER/EDN1/EDN3/FGF10/PROK2/C5AR1/FPR1/BMP2/NRG1/GHR/GDF15/TNFSF11/SAA1/DKK1/EGF/PAK3	19
BP	GO:0032634	interleukin-5 production	6/420	22/18670	6.87377e-06	7.41286e-05	4.43315e-05	IL33/TSLP/IL1RL1/IL5RA/IFNL1/TNFRSF21	6
BP	GO:0006939	smooth muscle contraction	12/420	110/18670	6.91579e-06	7.43929e-05	4.44896e-05	EDN1/EDN3/PROK2/EDNRB/ADRB2/CALCRL/GHSR/GPER1/EDN2/AGT/GDNF/OXT	12
BP	GO:0016486	peptide hormone processing	7/420	33/18670	7.14516e-06	7.66661e-05	4.58491e-05	CTSG/CMA1/PCSK2/PCSK1/CGA/CGB3/LHB	7
BP	GO:0071772	response to BMP	15/420	170/18670	7.21985e-06	7.70783e-05	4.60955e-05	BMP15/BMP2/GDF2/ACVRL1/ENG/TGFBR3/SMAD6/EGR1/GDF15/TMPRSS6/AMH/BMP8A/CER1/DKK1/GREM1	15
BP	GO:0071773	cellular response to BMP stimulus	15/420	170/18670	7.21985e-06	7.70783e-05	4.60955e-05	BMP15/BMP2/GDF2/ACVRL1/ENG/TGFBR3/SMAD6/EGR1/GDF15/TMPRSS6/AMH/BMP8A/CER1/DKK1/GREM1	15
BP	GO:0043112	receptor metabolic process	16/420	192/18670	7.4883e-06	7.97438e-05	4.76896e-05	CXCR1/PPARG/EDN1/CXCR2/APLN/NRG1/ANGPT1/CALCRL/WNT3A/SELE/DKK1/EGF/FGF21/GREM1/ACHE/CEACAM1	16
BP	GO:0045776	negative regulation of blood pressure	8/420	46/18670	7.57034e-06	8.03183e-05	4.80332e-05	NOS1/APLN/ADRB1/ADRB2/AGTR2/ADM2/NPPB/OXT	8
BP	GO:0031623	receptor internalization	12/420	111/18670	7.59895e-06	8.03183e-05	4.80332e-05	CXCR1/CXCR2/APLN/ANGPT1/CALCRL/WNT3A/SELE/DKK1/EGF/GREM1/ACHE/CEACAM1	12
BP	GO:0072676	lymphocyte migration	12/420	111/18670	7.59895e-06	8.03183e-05	4.80332e-05	CCL14/CCL23/CCL24/S1PR1/CXCL14/CXCL13/CCL1/S100A7/CCL7/CCL25/SAA1/ARTN	12
BP	GO:0010634	positive regulation of epithelial cell migration	15/420	171/18670	7.75421e-06	8.17559e-05	4.88929e-05	FGF2/HMOX1/EDN1/FGF10/SEMA5A/HBEGF/ANGPT1/ANGPT4/TEK/TGFBR2/PRKCE/MMP9/AGT/INSL3/TAC1	15
BP	GO:1901654	response to ketone	16/420	193/18670	7.99991e-06	8.41377e-05	5.03173e-05	PPARG/FOS/EDN1/SLIT2/AGTR2/GHSR/PTGER4/TGFBR3/ADCY8/PRKCE/TNC/AVP/MSTN/OXT/SPP1/UCN3	16
BP	GO:0002460	adaptive immune response based on somatic recombination of immune receptors built from immunoglobulin superfamily domains	23/420	361/18670	8.08632e-06	8.48365e-05	5.07352e-05	IL6/TLR4/TLR8/SLC11A1/IL7R/AGER/IL33/IL1RL1/PRKCQ/C8B/C7/C6/CD1A/RAET1L/CXCL13/IFNB1/C8G/CRP/IL23A/IL20RB/C8A/C4BPB/CEACAM1	23
BP	GO:0032874	positive regulation of stress-activated MAPK cascade	15/420	172/18670	8.32347e-06	8.70746e-05	5.20737e-05	TLR4/AGER/EDN1/BMP2/NOX1/TNFSF11/SEMA3A/DKK1/FGF19/IL36RN/IL36A/IL37/IL36G/OPRK1/XDH	15
BP	GO:0090303	positive regulation of wound healing	9/420	61/18670	8.34063e-06	8.70746e-05	5.20737e-05	TLR4/DUOX1/HBEGF/TGFBR2/PRKCE/DUOX2/HRG/VTN/INSL3	9
BP	GO:0002699	positive regulation of immune effector process	17/420	216/18670	8.376e-06	8.72294e-05	5.21663e-05	IL6/TLR4/RBP4/HMOX1/IL13/FGR/IL33/NR4A3/SH2D1B/C6/CD1A/RAET1L/LBP/PGC/IL23A/CRHR1/TRIM15	17
BP	GO:0000187	activation of MAPK activity	14/420	152/18670	8.88269e-06	9.20477e-05	5.50478e-05	TLR4/FGF2/FGF10/PROK2/C5AR1/FPR1/BMP2/NRG1/GHR/GDF15/TNFSF11/SAA1/EGF/PAK3	14
BP	GO:0016202	regulation of striated muscle tissue development	14/420	152/18670	8.88269e-06	9.20477e-05	5.50478e-05	RBP4/FGF2/EDN1/BMP2/NRG1/FGFR2/TGFBR2/TGFBR3/WNT3A/DKK1/FGF20/FGF3/GREM1/MSTN	14
BP	GO:0008406	gonad development	17/420	217/18670	8.90365e-06	9.20477e-05	5.50478e-05	PTX3/SLIT2/BMP15/RETN/PGR/RXFP2/UMODL1/SEMA3A/AMH/EREG/INHA/LHB/VGF/LHCGR/NR0B1/NR5A1/HOXA9	17
BP	GO:0070304	positive regulation of stress-activated protein kinase signaling cascade	15/420	173/18670	8.92961e-06	9.2092e-05	5.50743e-05	TLR4/AGER/EDN1/BMP2/NOX1/TNFSF11/SEMA3A/DKK1/FGF19/IL36RN/IL36A/IL37/IL36G/OPRK1/XDH	15
BP	GO:0019722	calcium-mediated signaling	17/420	218/18670	9.46087e-06	9.72321e-05	5.81482e-05	NOS1/CXCR1/ACKR4/EDN1/CX3CR1/EDNRB/FPR2/CXCR2/NRG1/AGTR1/SELE/RCAN1/DEFB1/TNFSF11/CCR8/EDN2/NR5A1	17
BP	GO:0035810	positive regulation of urine volume	5/420	14/18670	9.52557e-06	9.72321e-05	5.81482e-05	EDN1/EDNRB/NPR1/NPR3/NPPB	5
BP	GO:0050930	induction of positive chemotaxis	5/420	14/18670	9.52557e-06	9.72321e-05	5.81482e-05	AGER/FGF10/VEGFD/ARTN/SCG2	5
BP	GO:0060732	positive regulation of inositol phosphate biosynthetic process	5/420	14/18670	9.52557e-06	9.72321e-05	5.81482e-05	ADCYAP1R1/GPER1/PTH1R/PTH/LHCGR	5
BP	GO:0010676	positive regulation of cellular carbohydrate metabolic process	9/420	62/18670	9.56531e-06	9.72321e-05	5.81482e-05	ADCYAP1R1/GPER1/PTH1R/PRKCE/GCG/IGF2/INS/PTH/LHCGR	9
BP	GO:0050433	regulation of catecholamine secretion	9/420	62/18670	9.56531e-06	9.72321e-05	5.81482e-05	AGTR2/GHSR/AGT/CHGA/FGF20/GDNF/OXT/CRHR1/OPRK1	9
BP	GO:0072347	response to anesthetic	10/420	78/18670	9.58997e-06	9.72501e-05	5.8159e-05	ADCY8/PRKCE/OXT/TAC1/CRHR1/HTR3A/OPRK1/OPRM1/PRKCG/CCNA2	10
BP	GO:0050863	regulation of T cell activation	21/420	314/18670	9.62403e-06	9.73631e-05	5.82266e-05	SFTPD/IL6/IL7R/AGER/TGFBR2/PRKCQ/ZBTB16/IFNL1/IFNB1/SPINK5/TNFSF11/CARD11/IGF2/IL23A/MDK/IL1RL2/IL20RB/TNFRSF18/TNFRSF21/PAK3/CEACAM1	21
BP	GO:0006956	complement activation	15/420	175/18670	1.02608e-05	0.000103559	6.19318e-05	COLEC10/A2M/MASP1/C5AR1/FCN3/FCN1/C8B/C7/C6/C8G/VTN/CRP/C8A/C4BPB/CFB	15
BP	GO:0008585	female gonad development	11/420	96/18670	1.03893e-05	0.000104607	6.25588e-05	PTX3/SLIT2/BMP15/RETN/PGR/UMODL1/AMH/EREG/INHA/VGF/NR5A1	11
BP	GO:0002920	regulation of humoral immune response	13/420	134/18670	1.0563e-05	0.000106104	6.34542e-05	A2M/C5AR1/C8B/C7/C6/CXCL13/C8G/PGC/SPINK5/VTN/C8A/C4BPB/CFB	13
BP	GO:0070482	response to oxygen levels	24/420	394/18670	1.09341e-05	0.000109573	6.55287e-05	HMOX1/AGER/NOS1/PPARG/EDN1/BMP2/CAT/VEGFD/ACVRL1/ANGPT4/TEK/TGFBR2/TGFBR3/EGR1/PRKCE/PLAU/NOX1/REG1A/UCN3/ANGPTL4/CRHR1/OPRD1/PDK1/CCNA2	24
BP	GO:0009410	response to xenobiotic stimulus	20/420	292/18670	1.10535e-05	0.000110278	6.59501e-05	S100A12/PPARG/EDN1/AGTR2/GHR/GHSR/ADCY8/EGR1/PRKCE/MSTN/OXT/TAC1/CRHR1/HNF4A/HTR3A/NR1I2/OPRK1/OPRM1/PRKCG/CCNA2	20
BP	GO:0007626	locomotory behavior	16/420	198/18670	1.10563e-05	0.000110278	6.59501e-05	NRG1/GHSR/PAK5/ADCY8/EGR1/PRKCE/AVP/GDNF/GIP/SLURP1/CRHR1/MC3R/OPRD1/OPRK1/OPRM1/UCHL1	16
BP	GO:1901861	regulation of muscle tissue development	14/420	155/18670	1.11229e-05	0.000110424	6.60372e-05	RBP4/FGF2/EDN1/BMP2/NRG1/FGFR2/TGFBR2/TGFBR3/WNT3A/DKK1/FGF20/FGF3/GREM1/MSTN	14
BP	GO:1903707	negative regulation of hemopoiesis	14/420	155/18670	1.11229e-05	0.000110424	6.60372e-05	PF4/PGLYRP1/TLR4/IL17D/ZBTB16/PGLYRP3/PGLYRP4/IFNL1/IFNB1/INHA/MDK/HOXA9/CEACAM1/HMGB3	14
BP	GO:0050866	negative regulation of cell activation	16/420	199/18670	1.17797e-05	0.000116671	6.97736e-05	SFTPD/PGLYRP1/HMOX1/GPER1/PGLYRP3/PGLYRP4/IFNL1/IFNB1/GAL/INHA/MDK/IL20RB/IL31RA/TNFRSF21/CEACAM1/HMGB3	16
BP	GO:0002092	positive regulation of receptor internalization	6/420	24/18670	1.19355e-05	0.000117123	7.00435e-05	APLN/ANGPT1/WNT3A/SELE/EGF/GREM1	6
BP	GO:0002227	innate immune response in mucosa	6/420	24/18670	1.19355e-05	0.000117123	7.00435e-05	CAMP/DEFA3/DEFA4/DEFB1/DEFA6/DEFA5	6
BP	GO:0060396	growth hormone receptor signaling pathway	6/420	24/18670	1.19355e-05	0.000117123	7.00435e-05	GHR/SOCS2/GDF15/CSH2/GH2/PRLR	6
BP	GO:0090023	positive regulation of neutrophil chemotaxis	6/420	24/18670	1.19355e-05	0.000117123	7.00435e-05	EDN1/C5AR1/CXCR2/LBP/IL23A/MDK	6
BP	GO:0048634	regulation of muscle organ development	14/420	156/18670	1.19735e-05	0.000117224	7.01043e-05	RBP4/FGF2/EDN1/BMP2/NRG1/FGFR2/TGFBR2/TGFBR3/WNT3A/DKK1/FGF20/FGF3/GREM1/MSTN	14
BP	GO:0050432	catecholamine secretion	9/420	64/18670	1.24806e-05	0.000121909	7.29056e-05	AGTR2/GHSR/AGT/CHGA/FGF20/GDNF/OXT/CRHR1/OPRK1	9
BP	GO:0045927	positive regulation of growth	19/420	270/18670	1.25167e-05	0.00012198	7.29487e-05	FGF2/EDN1/SEMA5A/BDNF/HBEGF/FGFR2/GHR/GHSR/TGFBR2/TGFBR3/WNT3A/TRPV2/CRABP2/AVP/CSH2/GH2/IGF2/INS/REG1A	19
BP	GO:1902622	regulation of neutrophil migration	7/420	36/18670	1.31723e-05	0.000128076	7.65938e-05	EDN1/SLIT2/C5AR1/CXCR2/LBP/IL23A/MDK	7
BP	GO:0002703	regulation of leukocyte mediated immunity	16/420	201/18670	1.33541e-05	0.000129547	7.74738e-05	IL6/TLR4/IL7R/HMOX1/AGER/IL13/FGR/SH2D1B/CD1A/RAET1L/IFNB1/IL23A/CRHR1/IL20RB/C4BPB/CEACAM1	16
BP	GO:0010876	lipid localization	24/420	400/18670	1.4038e-05	0.000135871	8.12558e-05	IL6/SFTPA1/RBP4/FABP4/MSR1/PPARG/EDN1/RETN/AGTR1/AGTR2/LCN12/LBP/TNFSF11/CRP/AGT/EGF/GAL/OXT/SPP1/TAC1/ANGPTL3/CRHR1/NR1H4/CEACAM1	24
BP	GO:0060562	epithelial tube morphogenesis	21/420	322/18670	1.40869e-05	0.000136035	8.13538e-05	FGF2/EDN1/FGF10/SLIT2/CXCR2/BMP2/GDF2/ACVRL1/AGTR2/ENG/FGFR2/PGR/TGFBR2/TRIM71/WNT3A/TNC/AGT/EGF/GDNF/MDK/LGR4	21
BP	GO:0072577	endothelial cell apoptotic process	9/420	65/18670	1.42021e-05	0.000136836	8.18326e-05	IL13/SEMA5A/ANGPT1/GPER1/TEK/FGA/FGF21/SCG2/ANGPTL4	9
BP	GO:0001649	osteoblast differentiation	17/420	225/18670	1.43178e-05	0.000137639	8.23128e-05	IL6/BMP2/CAT/GDF10/GDF2/FGFR2/PTH1R/WNT3A/SMAD6/TNC/AMELX/GREM1/IGF2/PTHLH/SPP1/LGR4/ACHE	17
BP	GO:0061448	connective tissue development	19/420	273/18670	1.46242e-05	0.000140267	8.38845e-05	FGF2/EDN1/BMP2/GDF2/ACVRL1/PTH1R/TGFBR2/ZBTB16/EGR1/UMODL1/AMELX/BMP8A/CER1/FGF4/GREM1/MDK/PTH/PTHLH/NR1H4	19
BP	GO:0002285	lymphocyte activation involved in immune response	15/420	181/18670	1.53738e-05	0.000146136	8.73944e-05	PGLYRP1/IL6/TLR4/SLC11A1/PTGER4/CLEC4E/PGLYRP3/PGLYRP4/IFNL1/IFNB1/IFNE/IFNK/IL23A/MDK/CEACAM1	15
BP	GO:0010565	regulation of cellular ketone metabolic process	15/420	181/18670	1.53738e-05	0.000146136	8.73944e-05	FABP5/PPARG/BMP2/FGFR4/GHSR/NR4A3/EGR1/PRKCE/AVP/FGF19/GIP/INS/NR1H4/PDK1/CEACAM1	15
BP	GO:0050927	positive regulation of positive chemotaxis	6/420	25/18670	1.54081e-05	0.000146136	8.73944e-05	AGER/FGF10/VEGFD/S1PR1/ARTN/SCG2	6
BP	GO:0071378	cellular response to growth hormone stimulus	6/420	25/18670	1.54081e-05	0.000146136	8.73944e-05	GHR/SOCS2/GDF15/CSH2/GH2/PRLR	6
BP	GO:0072677	eosinophil migration	6/420	25/18670	1.54081e-05	0.000146136	8.73944e-05	CCL23/CCL24/PTGER4/CCL1/CCL7/SCG2	6
BP	GO:0071383	cellular response to steroid hormone stimulus	18/420	250/18670	1.55293e-05	0.000146958	8.7886e-05	DEFA3/PPARG/EDN1/AGTR2/GPER1/NR4A1/NR4A3/PGR/RXRG/MSTN/HNF4A/HNF4G/NR0B1/NR1H4/NR1I2/NR2E1/NR5A1/SSTR5	18
BP	GO:0043114	regulation of vascular permeability	7/420	37/18670	1.59338e-05	0.000150451	8.99749e-05	SLIT2/CXCR2/ANGPT1/NPR1/TEK/NPPB/CEACAM1	7
BP	GO:0008016	regulation of heart contraction	18/420	251/18670	1.63894e-05	0.000154067	9.21377e-05	DES/NOS1/EDN1/EDN3/APLN/HBEGF/ADRB1/AGTR2/NPR1/KCNH2/EDN2/SEMA3A/AGT/CHGA/OXT/TAC1/MC3R/SCN5A	18
BP	GO:0045637	regulation of myeloid cell differentiation	18/420	251/18670	1.63894e-05	0.000154067	9.21377e-05	PF4/TLR4/FOS/CSF3/NR4A3/PRKCQ/ZBTB16/TRIM58/SPI1/ISG15/TNFSF11/IL17A/IL23A/INHA/THPO/HOXA9/CEACAM1/HMGB3	18
BP	GO:0045913	positive regulation of carbohydrate metabolic process	10/420	83/18670	1.67754e-05	0.000157348	9.40995e-05	ADCYAP1R1/GPER1/PTH1R/PRKCE/EGF/GCG/IGF2/INS/PTH/LHCGR	10
BP	GO:0062012	regulation of small molecule metabolic process	26/420	459/18670	1.69181e-05	0.000158337	9.4691e-05	FABP5/NOS1/PPARG/BMP2/ADCYAP1R1/FGFR4/GHSR/GPER1/LEPR/NR4A3/PTH1R/EGR1/PRKCE/AVP/EGF/FGF19/GCG/GIP/IGF2/INS/PTH/GCGR/LHCGR/NR1H4/PDK1/CEACAM1	26
BP	GO:0072073	kidney epithelium development	13/420	140/18670	1.69749e-05	0.00015852	9.48005e-05	FGF2/SLIT2/CXCR2/BMP2/CAT/AGTR2/FGFR2/SMAD6/AGT/CER1/GDNF/CRLF1/LGR4	13
BP	GO:0051090	regulation of DNA-binding transcription factor activity	25/420	432/18670	1.71836e-05	0.000160116	9.57553e-05	S100A12/IL6/TLR4/HMOX1/AGER/PPARG/FOS/EDN1/CX3CR1/CAT/CSF3/PRKCQ/ADCY8/WNT3A/TNFSF11/CARD11/AGT/AMH/INS/NDP/NR0B1/NR1H4/OPRD1/TRIM15/TRAIP	25
BP	GO:0002040	sprouting angiogenesis	15/420	183/18670	1.75214e-05	0.000162907	9.74241e-05	FGF2/HMOX1/SEMA5A/SEMA6A/SLIT2/VEGFD/ACVRL1/AGTR1/ANGPT1/GHSR/NR4A1/TEK/GREM1/NR2E1/CEACAM1	15
BP	GO:0031960	response to corticosteroid	14/420	162/18670	1.83928e-05	0.000170635	0.000102046	IL6/FOS/EDN1/SLIT2/AGTR2/ENG/GHSR/GPER1/MDK/MSTN/OXT/UCN3/CALCR/SSTR5	14
BP	GO:0032620	interleukin-17 production	7/420	38/18670	1.91568e-05	0.000176567	0.000105593	IL6/TLR4/PRKCQ/CCL1/IL36RN/IL23A/NR1H4	7
BP	GO:0048246	macrophage chemotaxis	7/420	38/18670	1.91568e-05	0.000176567	0.000105593	SFTPD/C5AR1/EDNRB/EDN2/SAA1/MDK/MSTN	7
BP	GO:0060416	response to growth hormone	7/420	38/18670	1.91568e-05	0.000176567	0.000105593	GHR/GHSR/SOCS2/GDF15/CSH2/GH2/PRLR	7
BP	GO:0030073	insulin secretion	16/420	207/18670	1.92606e-05	0.000176756	0.000105706	RBP4/GHSR/GPER1/ADCY8/PRKCE/BMP8A/CHGA/GAL/GCG/GIP/UCN3/VGF/HNF4A/MC4R/NR1H4/SSTR5	16
BP	GO:0034284	response to monosaccharide	16/420	207/18670	1.92606e-05	0.000176756	0.000105706	AGER/CMA1/CAT/PRLH/GPER1/TGFBR2/ADCY8/EGR1/PRKCE/FGF21/GCG/GIP/UCN3/HNF4A/NR1H4/OPRK1	16
BP	GO:0003081	regulation of systemic arterial blood pressure by renin-angiotensin	6/420	26/18670	1.96523e-05	0.000179576	0.000107393	CTSG/CMA1/AGTR1/AGTR2/NOX1/AGT	6
BP	GO:0050926	regulation of positive chemotaxis	6/420	26/18670	1.96523e-05	0.000179576	0.000107393	AGER/FGF10/VEGFD/S1PR1/ARTN/SCG2	6
BP	GO:1903708	positive regulation of hemopoiesis	15/420	185/18670	1.99304e-05	0.000181408	0.000108489	PF4/IL7R/AGER/FOS/CSF3/TGFBR2/ZBTB16/TRIM58/ISG15/TNFSF11/IL17A/IL23A/MDK/THPO/IL1RL2	15
BP	GO:0006957	complement activation, alternative pathway	5/420	16/18670	2.00236e-05	0.000181408	0.000108489	C8B/C7/C8G/C8A/CFB	5
BP	GO:0010919	regulation of inositol phosphate biosynthetic process	5/420	16/18670	2.00236e-05	0.000181408	0.000108489	ADCYAP1R1/GPER1/PTH1R/PTH/LHCGR	5
BP	GO:0044849	estrous cycle	5/420	16/18670	2.00236e-05	0.000181408	0.000108489	EGR1/MDK/OPRK1/OPRM1/MMP7	5
BP	GO:0050670	regulation of lymphocyte proliferation	16/420	208/18670	2.04436e-05	0.000184819	0.000110528	SFTPD/IL6/TLR4/AGER/IL13/FGF10/TGFBR2/PRKCQ/WNT3A/CARD11/GAL/IGF2/IL23A/TAC1/IL20RB/TNFRSF21	16
BP	GO:0060249	anatomical structure homeostasis	25/420	437/18670	2.08366e-05	0.000187573	0.000112176	SFTPD/IL6/TLR4/SFTPA1/SFTPA2/RBP4/PRLH/ADRB2/IL20RA/PTH1R/S1PR1/PRKCQ/AZGP1/MUC4/CST4/TNFSF11/ALB/RAC3/CALCA/IAPP/MSTN/PTH/SPP1/IL20RB/MC4R	25
BP	GO:0099177	regulation of trans-synaptic signaling	25/420	437/18670	2.08366e-05	0.000187573	0.000112176	FABP5/AGER/EDN1/CX3CR1/BDNF/NRG3/RETN/ADRB2/GHSR/GPER1/ADCY8/WNT3A/PRKCE/AGT/DKK1/GDNF/GIP/INS/OXT/TAC1/CRHR1/CRHR2/NR2E1/PRKCG/ACHE	25
BP	GO:0032944	regulation of mononuclear cell proliferation	16/420	209/18670	2.16907e-05	0.000194438	0.000116281	SFTPD/IL6/TLR4/AGER/IL13/FGF10/TGFBR2/PRKCQ/WNT3A/CARD11/GAL/IGF2/IL23A/TAC1/IL20RB/TNFRSF21	16
BP	GO:0051216	cartilage development	16/420	209/18670	2.16907e-05	0.000194438	0.000116281	FGF2/EDN1/BMP2/GDF2/ACVRL1/PTH1R/TGFBR2/ZBTB16/AMELX/BMP8A/CER1/FGF4/GREM1/MDK/PTH/PTHLH	16
BP	GO:0030100	regulation of endocytosis	19/420	281/18670	2.18853e-05	0.00019577	0.000117078	SFTPD/SFTPA1/SFTPA2/SLC11A1/PTX3/PPARG/FGR/FPR2/APLN/ANGPT1/WNT3A/SELE/TFR2/VTN/DKK1/EGF/GREM1/PRKCG/C4BPB	19
BP	GO:1905517	macrophage migration	8/420	53/18670	2.24118e-05	0.000200058	0.000119642	SFTPD/C5AR1/CX3CR1/EDNRB/EDN2/SAA1/MDK/MSTN	8
BP	GO:0048738	cardiac muscle tissue development	17/420	233/18670	2.24988e-05	0.000200413	0.000119854	RBP4/FGF2/EDN1/BMP2/NRG1/AGTR2/ENG/FGFR2/S1PR1/TGFBR2/TGFBR3/WNT3A/AGT/DKK1/FGF20/FGF3/GREM1	17
BP	GO:0071695	anatomical structure maturation	14/420	165/18670	2.26164e-05	0.00020104	0.000120229	CX3CR1/EDNRB/BMP2/ACVRL1/PGR/RXFP2/S1PR1/TRIM58/SPINK5/RAC3/EREG/GAL/GREM1/PTH	14
BP	GO:0032692	negative regulation of interleukin-1 production	7/420	39/18670	2.28993e-05	0.000202706	0.000121225	CX3CR1/GHSR/MEFV/NR1H4/CARD18/CEACAM1/NLRP7	7
BP	GO:0051930	regulation of sensory perception of pain	7/420	39/18670	2.28993e-05	0.000202706	0.000121225	FABP5/EDN1/EDNRB/OXT/OPRD1/OPRK1/OPRM1	7
BP	GO:0001666	response to hypoxia	22/420	359/18670	2.31676e-05	0.000204656	0.000122391	HMOX1/AGER/NOS1/EDN1/BMP2/CAT/VEGFD/ACVRL1/ANGPT4/TEK/TGFBR2/TGFBR3/EGR1/PRKCE/PLAU/REG1A/UCN3/ANGPTL4/CRHR1/OPRD1/PDK1/CCNA2	22
BP	GO:0050771	negative regulation of axonogenesis	9/420	69/18670	2.32593e-05	0.000205039	0.00012262	SEMA3G/SEMA5A/SEMA6A/SEMA6D/SLIT2/WNT3A/SEMA3A/SEMA4B/SPP1	9
BP	GO:0071902	positive regulation of protein serine/threonine kinase activity	21/420	334/18670	2.43149e-05	0.0002139	0.00012792	S100A12/TLR4/FGF2/AGER/EDN1/EDN3/FGF10/PROK2/C5AR1/FPR1/BMP2/NRG1/ADRB2/GHR/GDF15/TNFSF11/SAA1/DKK1/EGF/IGF2/PAK3	21
BP	GO:0002822	regulation of adaptive immune response based on somatic recombination of immune receptors built from immunoglobulin superfamily domains	13/420	145/18670	2.47058e-05	0.000216891	0.000129708	IL6/SLC11A1/IL7R/AGER/IL33/IL1RL1/PRKCQ/CD1A/IFNB1/IL23A/IL20RB/C4BPB/CEACAM1	13
BP	GO:0021700	developmental maturation	19/420	284/18670	2.53483e-05	0.000221615	0.000132534	PPARG/CX3CR1/EDNRB/BMP2/ACVRL1/PGR/PTH1R/RXFP2/S1PR1/TRIM58/DEFB1/PAEP/SEMG1/SPINK5/RAC3/EREG/GAL/GREM1/PTH	19
BP	GO:0072593	reactive oxygen species metabolic process	19/420	284/18670	2.53483e-05	0.000221615	0.000132534	SFTPD/TLR4/DUOX1/PTX3/NOS1/EDN1/CX3CR1/FPR2/CAT/AGTR1/AGTR2/TGFBR2/NOX1/NOX5/DUOX2/CRP/AGT/INS/XDH	19
BP	GO:0051353	positive regulation of oxidoreductase activity	8/420	54/18670	2.57983e-05	0.000225087	0.00013461	EDN1/AGTR1/AGTR2/NPR3/EDN2/AGT/GDNF/INS	8
BP	GO:0051250	negative regulation of lymphocyte activation	13/420	146/18670	2.65769e-05	0.000231404	0.000138388	SFTPD/PGLYRP1/PGLYRP3/PGLYRP4/IFNL1/IFNB1/GAL/INHA/MDK/IL20RB/TNFRSF21/CEACAM1/HMGB3	13
BP	GO:0002286	T cell activation involved in immune response	11/420	106/18670	2.67899e-05	0.000232782	0.000139212	IL6/SLC11A1/PTGER4/CLEC4E/IFNL1/IFNB1/IFNE/IFNK/IL23A/MDK/CEACAM1	11
BP	GO:0002823	negative regulation of adaptive immune response based on somatic recombination of immune receptors built from immunoglobulin superfamily domains	7/420	40/18670	2.72241e-05	0.000235112	0.000140605	IL7R/IL33/IL1RL1/IFNB1/IL20RB/C4BPB/CEACAM1	7
BP	GO:0007618	mating	7/420	40/18670	2.72241e-05	0.000235112	0.000140605	EDNRB/PI3/SEMG1/AVP/OXT/TAC1/MTNR1A	7
BP	GO:0051931	regulation of sensory perception	7/420	40/18670	2.72241e-05	0.000235112	0.000140605	FABP5/EDN1/EDNRB/OXT/OPRD1/OPRK1/OPRM1	7
BP	GO:0050806	positive regulation of synaptic transmission	14/420	168/18670	2.76709e-05	0.000238048	0.000142361	AGER/CX3CR1/RETN/ADRB2/GPER1/ADCY8/PRKCE/GIP/INS/OXT/TAC1/CRHR1/CRHR2/NR2E1	14
BP	GO:0043405	regulation of MAP kinase activity	21/420	337/18670	2.77426e-05	0.000238048	0.000142361	S100A12/TLR4/FGF2/AGER/EDN1/EDN3/FGF10/PROK2/C5AR1/FPR1/BMP2/NRG1/GHR/GDF15/TNFSF11/SAA1/DKK1/EGF/PAK3/CBLC/UCHL1	21
BP	GO:0031649	heat generation	5/420	17/18670	2.78442e-05	0.000238048	0.000142361	EDNRB/APLN/ADRB1/ADRB2/TNFSF11	5
BP	GO:0042268	regulation of cytolysis	5/420	17/18670	2.78442e-05	0.000238048	0.000142361	PF4/PGLYRP1/PGLYRP3/PGLYRP4/LBP	5
BP	GO:0048521	negative regulation of behavior	5/420	17/18670	2.78442e-05	0.000238048	0.000142361	RETN/GHSR/INS/CRHR1/MC4R	5
BP	GO:0045620	negative regulation of lymphocyte differentiation	8/420	55/18670	2.96032e-05	0.000252578	0.000151051	PGLYRP1/PGLYRP3/PGLYRP4/IFNL1/IFNB1/INHA/MDK/HMGB3	8
BP	GO:0051224	negative regulation of protein transport	15/420	193/18670	3.27544e-05	0.000278904	0.000166795	TLR8/IL33/ANGPT1/GHSR/PTGER4/BMP8A/CHGA/IL36RN/INS/LGR4/NR1H4/OPRM1/TNFRSF21/CARD18/NLRP7	15
BP	GO:0043062	extracellular structure organization	24/420	422/18670	3.34605e-05	0.000284347	0.00017005	IL6/A2M/CTSG/FGF2/PTX3/CMA1/AGTR1/ENG/FGFR4/WNT3A/MMP12/MMP9/NOX1/FGA/TMPRSS6/SPINK5/VTN/ALB/TNC/AGT/GREM1/SPP1/NR2E1/MMP7	24
BP	GO:0030198	extracellular matrix organization	22/420	368/18670	3.37343e-05	0.000286102	0.000171099	IL6/A2M/CTSG/FGF2/PTX3/CMA1/ENG/FGFR4/WNT3A/MMP12/MMP9/NOX1/FGA/TMPRSS6/SPINK5/VTN/TNC/AGT/GREM1/SPP1/NR2E1/MMP7	22
BP	GO:0043393	regulation of protein binding	16/420	217/18670	3.43549e-05	0.000290785	0.0001739	CCL23/BDNF/BMP2/CSF3/NRG1/ADRB2/ANGPT1/TGFBR3/WNT3A/MMP9/TNFSF11/VTN/DKK1/GCG/CARD18/PLK1	16
BP	GO:0036293	response to decreased oxygen levels	22/420	370/18670	3.6602e-05	0.000308707	0.000184618	HMOX1/AGER/NOS1/EDN1/BMP2/CAT/VEGFD/ACVRL1/ANGPT4/TEK/TGFBR2/TGFBR3/EGR1/PRKCE/PLAU/REG1A/UCN3/ANGPTL4/CRHR1/OPRD1/PDK1/CCNA2	22
BP	GO:0051604	protein maturation	23/420	397/18670	3.66176e-05	0.000308707	0.000184618	A2M/CTSG/CMA1/C5AR1/F11/C8B/C7/C6/PLAU/C8G/TFR2/FGA/PCSK2/PCSK1/VTN/CGA/CGB3/LHB/C8A/CARD18/C4BPB/CFB/NLRP7	23
BP	GO:0031100	animal organ regeneration	9/420	73/18670	3.68102e-05	0.000309716	0.000185221	HMOX1/PPARG/C5AR1/NR4A3/TGFBR2/TGFBR3/VTN/REG1A/CCNA2	9
BP	GO:0050671	positive regulation of lymphocyte proliferation	12/420	130/18670	3.78439e-05	0.000317144	0.000189663	IL6/TLR4/AGER/IL13/FGF10/TGFBR2/PRKCQ/WNT3A/CARD11/IGF2/IL23A/TAC1	12
BP	GO:0030517	negative regulation of axon extension	7/420	42/18670	3.78983e-05	0.000317144	0.000189663	SEMA3G/SEMA5A/SEMA6A/SEMA6D/WNT3A/SEMA3A/SEMA4B	7
BP	GO:0061387	regulation of extent of cell growth	11/420	110/18670	3.79169e-05	0.000317144	0.000189663	SEMA3G/SEMA5A/SEMA6A/SEMA6D/BDNF/WNT3A/TRPV2/CRABP2/SEMA3A/SEMA4B/SPP1	11
BP	GO:1902624	positive regulation of neutrophil migration	6/420	29/18670	3.82958e-05	0.000319684	0.000191182	EDN1/C5AR1/CXCR2/LBP/IL23A/MDK	6
BP	GO:0032946	positive regulation of mononuclear cell proliferation	12/420	131/18670	4.08286e-05	0.000340159	0.000203427	IL6/TLR4/AGER/IL13/FGF10/TGFBR2/PRKCQ/WNT3A/CARD11/IGF2/IL23A/TAC1	12
BP	GO:0009749	response to glucose	15/420	197/18670	4.15497e-05	0.000344814	0.000206211	AGER/CMA1/PRLH/GPER1/TGFBR2/ADCY8/EGR1/PRKCE/FGF21/GCG/GIP/UCN3/HNF4A/NR1H4/OPRK1	15
BP	GO:1904950	negative regulation of establishment of protein localization	15/420	197/18670	4.15497e-05	0.000344814	0.000206211	TLR8/IL33/ANGPT1/GHSR/PTGER4/BMP8A/CHGA/IL36RN/INS/LGR4/NR1H4/OPRM1/TNFRSF21/CARD18/NLRP7	15
BP	GO:2000181	negative regulation of blood vessel morphogenesis	14/420	175/18670	4.34918e-05	0.000360228	0.000215429	PF4/PPARG/SEMA6A/CX3CR1/GDF2/ANGPT4/NPR1/TEK/TIE1/SPINK5/HRG/AGT/NPPB/XDH	14
BP	GO:0043279	response to alkaloid	11/420	112/18670	4.48363e-05	0.000370641	0.000221656	PPARG/ADCY8/PRKCE/OXT/TAC1/CRHR1/HTR3A/OPRK1/OPRM1/PRKCG/CCNA2	11
BP	GO:0150076	neuroinflammatory response	9/420	75/18670	4.57737e-05	0.000377655	0.000225851	IL6/TLR8/AGER/IL13/C5AR1/FPR2/IL33/ADCY8/MMP9	9
BP	GO:0010743	regulation of macrophage derived foam cell differentiation	6/420	30/18670	4.69675e-05	0.000386753	0.000231292	PF4/MSR1/PPARG/AGTR1/CRP/AGT	6
BP	GO:2000252	negative regulation of feeding behavior	4/420	10/18670	4.76172e-05	0.00039059	0.000233587	RETN/INS/CRHR1/MC4R	4
BP	GO:2000253	positive regulation of feeding behavior	4/420	10/18670	4.76172e-05	0.00039059	0.000233587	AGRP/GHSR/NR4A3/OPRK1	4
BP	GO:0032732	positive regulation of interleukin-1 production	8/420	59/18670	4.98485e-05	0.000408104	0.000244061	TLR4/TLR8/AGER/EGR1/ORM2/ORM1/SAA1/NLRP7	8
BP	GO:0098581	detection of external biotic stimulus	5/420	19/18670	5.04136e-05	0.000411147	0.00024588	PGLYRP1/TLR4/PGLYRP3/PGLYRP4/LBP	5
BP	GO:1905939	regulation of gonad development	5/420	19/18670	5.04136e-05	0.000411147	0.00024588	RETN/UMODL1/SEMA3A/AMH/NR5A1	5
BP	GO:0018105	peptidyl-serine phosphorylation	19/420	299/18670	5.11264e-05	0.000416161	0.000248879	IL6/NOS1/CSF3/ANGPT1/TGFBR2/PRKCQ/WNT3A/PRKCE/IFNB1/AVP/DKK1/GCG/IFNE/IFNK/IL11/CALCR/OPRD1/PRKCG/PLK1	19
BP	GO:0002449	lymphocyte mediated immunity	21/420	352/18670	5.22769e-05	0.000424713	0.000253993	KIR3DL1/IL6/TLR8/SLC11A1/IL7R/AGER/SH2D1B/C8B/C7/C6/CD1A/KLRC2/RAET1L/IFNB1/C8G/CRP/IL23A/IL20RB/C8A/C4BPB/CEACAM1	21
BP	GO:0034767	positive regulation of ion transmembrane transport	13/420	156/18670	5.32568e-05	0.000431847	0.00025826	NOS1/IL13/EDN3/ADRB2/GPER1/F2RL3/KCNH2/AGT/GAL/CALCR/GALR2/HTR3A/OPRK1	13
BP	GO:0042100	B cell proliferation	10/420	95/18670	5.48558e-05	0.000443122	0.000265003	TLR4/IL7R/IL13/WNT3A/IFNB1/CD79A/CARD11/IFNE/IFNK/TNFRSF21	10
BP	GO:0051952	regulation of amine transport	10/420	95/18670	5.48558e-05	0.000443122	0.000265003	AGTR2/GHSR/AGT/AVP/CHGA/FGF20/GDNF/OXT/CRHR1/OPRK1	10
BP	GO:0009746	response to hexose	15/420	202/18670	5.54183e-05	0.000446817	0.000267212	AGER/CMA1/PRLH/GPER1/TGFBR2/ADCY8/EGR1/PRKCE/FGF21/GCG/GIP/UCN3/HNF4A/NR1H4/OPRK1	15
BP	GO:0050804	modulation of chemical synaptic transmission	24/420	436/18670	5.60797e-05	0.000451293	0.000269889	AGER/EDN1/CX3CR1/BDNF/NRG3/RETN/ADRB2/GHSR/GPER1/ADCY8/WNT3A/PRKCE/AGT/DKK1/GDNF/GIP/INS/OXT/TAC1/CRHR1/CRHR2/NR2E1/PRKCG/ACHE	24
BP	GO:0045576	mast cell activation	8/420	60/18670	5.64017e-05	0.000453026	0.000270926	S100A12/HMOX1/IL13/FGR/TSLP/NR4A3/CHGA/CRHR1	8
BP	GO:0051937	catecholamine transport	9/420	77/18670	5.6514e-05	0.000453071	0.000270953	AGTR2/GHSR/AGT/CHGA/FGF20/GDNF/OXT/CRHR1/OPRK1	9
BP	GO:0030900	forebrain development	22/420	381/18670	5.66498e-05	0.000453305	0.000271093	FGF10/SEMA5A/SLIT2/BMP2/NRG1/NRG3/AVPR2/FGFR2/NR4A3/SSTR1/WNT3A/FABP7/RAC3/SEMA3A/DKK1/MDK/NPY/CRHR1/NR0B1/NR2E1/SCN5A/WDR62	22
BP	GO:0035767	endothelial cell chemotaxis	6/420	31/18670	5.71423e-05	0.00045553	0.000272423	FGF2/SEMA5A/NR4A1/CXCL13/HRG/FGF4	6
BP	GO:0051482	positive regulation of cytosolic calcium ion concentration involved in phospholipase C-activating G protein-coupled signaling pathway	6/420	31/18670	5.71423e-05	0.00045553	0.000272423	EDN1/GPR17/AGTR1/S1PR1/F2RL3/CALCA	6
BP	GO:0002820	negative regulation of adaptive immune response	7/420	45/18670	6.01528e-05	0.000478632	0.000286239	IL7R/IL33/IL1RL1/IFNB1/IL20RB/C4BPB/CEACAM1	7
BP	GO:0002573	myeloid leukocyte differentiation	15/420	204/18670	6.20124e-05	0.000492506	0.000294536	PF4/TLR4/PPARG/FOS/CSF3/TGFBR2/SPI1/MMP9/TNFSF11/IL17A/IL23A/INHA/IL31RA/CEACAM1/UBD	15
BP	GO:0031644	regulation of neurological system process	12/420	137/18670	6.33895e-05	0.000502504	0.000300515	FABP5/EDN1/EDNRB/ADRB2/GHSR/AGT/AVP/OXT/OPRD1/OPRK1/OPRM1/TNFRSF21	12
BP	GO:0043255	regulation of carbohydrate biosynthetic process	10/420	97/18670	6.56057e-05	0.000519104	0.000310443	ADCYAP1R1/GPER1/LEPR/PTH1R/EGF/GCG/IGF2/INS/PTH/LHCGR	10
BP	GO:0033005	positive regulation of mast cell activation	5/420	20/18670	6.59816e-05	0.000521107	0.000311641	IL13/FGR/TSLP/NR4A3/CRHR1	5
BP	GO:0051924	regulation of calcium ion transport	17/420	254/18670	6.67823e-05	0.000526453	0.000314838	AHNAK/NOS1/IL13/ADCYAP1R1/GPER1/F2RL3/TRPV2/PRKCE/SEMG1/AGT/EGF/GCG/PTH/CALCR/CRHR1/MCHR1/OPRD1	17
BP	GO:0002323	natural killer cell activation involved in immune response	6/420	32/18670	6.90044e-05	0.000540254	0.000323091	PGLYRP1/PGLYRP3/PGLYRP4/IFNB1/IFNE/IFNK	6
BP	GO:0045987	positive regulation of smooth muscle contraction	6/420	32/18670	6.90044e-05	0.000540254	0.000323091	EDN1/PROK2/GHSR/GPER1/EDN2/OXT	6
BP	GO:0061384	heart trabecula morphogenesis	6/420	32/18670	6.90044e-05	0.000540254	0.000323091	RBP4/NRG1/ENG/S1PR1/TEK/TGFBR3	6
BP	GO:0060047	heart contraction	18/420	280/18670	6.91568e-05	0.000540254	0.000323091	DES/NOS1/EDN1/EDN3/APLN/HBEGF/ADRB1/AGTR2/NPR1/KCNH2/EDN2/SEMA3A/AGT/CHGA/OXT/TAC1/MC3R/SCN5A	18
BP	GO:0002819	regulation of adaptive immune response	13/420	160/18670	6.91688e-05	0.000540254	0.000323091	IL6/SLC11A1/IL7R/AGER/IL33/IL1RL1/PRKCQ/CD1A/IFNB1/IL23A/IL20RB/C4BPB/CEACAM1	13
BP	GO:0022409	positive regulation of cell-cell adhesion	17/420	255/18670	7.01046e-05	0.000546558	0.000326861	IL6/IL7R/AGER/NR4A3/TGFBR2/PRKCQ/ZBTB16/WNT3A/CXCL13/FGA/TNFSF11/CARD11/IGF2/IL23A/MDK/IL1RL2/PAK3	17
BP	GO:0050770	regulation of axonogenesis	14/420	183/18670	7.08048e-05	0.000551007	0.000329522	SEMA3G/SEMA5A/SEMA6A/SEMA6D/SLIT2/BDNF/WNT3A/TRPV2/CRABP2/SEMA3A/SEMA4B/PLXNB3/SPP1/PAK3	14
BP	GO:0031341	regulation of cell killing	10/420	98/18670	7.16201e-05	0.000555317	0.000332099	PGLYRP1/IL7R/AGER/IL13/CD1A/RAET1L/PGLYRP3/PGLYRP4/IL23A/CEACAM1	10
BP	GO:0050764	regulation of phagocytosis	10/420	98/18670	7.16201e-05	0.000555317	0.000332099	SFTPD/SFTPA1/SFTPA2/SLC11A1/PTX3/PPARG/FGR/FPR2/PRKCG/C4BPB	10
BP	GO:0033860	regulation of NAD(P)H oxidase activity	4/420	11/18670	7.34987e-05	0.00056678	0.000338955	IL13/AGTR1/AGT/INS	4
BP	GO:0040015	negative regulation of multicellular organism growth	4/420	11/18670	7.34987e-05	0.00056678	0.000338955	ADRB1/ADRB2/SOCS2/GDF15	4
BP	GO:0045919	positive regulation of cytolysis	4/420	11/18670	7.34987e-05	0.00056678	0.000338955	PGLYRP1/PGLYRP3/PGLYRP4/LBP	4
BP	GO:0043401	steroid hormone mediated signaling pathway	14/420	184/18670	7.50965e-05	0.000577007	0.000345071	DEFA3/PPARG/GPER1/NR4A1/NR4A3/PGR/RXRG/HNF4A/HNF4G/NR0B1/NR1H4/NR1I2/NR2E1/NR5A1	14
BP	GO:0048639	positive regulation of developmental growth	14/420	184/18670	7.50965e-05	0.000577007	0.000345071	FGF2/EDN1/SEMA5A/BDNF/FGFR2/GHR/GHSR/TGFBR2/TGFBR3/WNT3A/TRPV2/CRABP2/IGF2/REG1A	14
BP	GO:0022617	extracellular matrix disassembly	9/420	80/18670	7.65604e-05	0.000587193	0.000351162	IL6/A2M/CTSG/CMA1/FGFR4/MMP12/MMP9/TMPRSS6/MMP7	9
BP	GO:0046330	positive regulation of JNK cascade	12/420	140/18670	7.82378e-05	0.000598977	0.00035821	TLR4/AGER/EDN1/NOX1/TNFSF11/SEMA3A/DKK1/FGF19/IL36RN/IL36A/IL37/IL36G	12
BP	GO:0061383	trabecula morphogenesis	7/420	47/18670	8.02036e-05	0.000612922	0.000366549	RBP4/NRG1/ENG/S1PR1/TEK/TGFBR3/GREM1	7
BP	GO:0014072	response to isoquinoline alkaloid	6/420	33/18670	8.27509e-05	0.000630123	0.000376836	ADCY8/PRKCE/TAC1/OPRK1/OPRM1/PRKCG	6
BP	GO:0043278	response to morphine	6/420	33/18670	8.27509e-05	0.000630123	0.000376836	ADCY8/PRKCE/TAC1/OPRK1/OPRM1/PRKCG	6
BP	GO:0048245	eosinophil chemotaxis	5/420	21/18670	8.50085e-05	0.000646156	0.000386424	CCL23/CCL24/CCL1/CCL7/SCG2	5
BP	GO:0006869	lipid transport	21/420	365/18670	8.76128e-05	0.000664762	0.000397551	SFTPA1/RBP4/FABP4/MSR1/PPARG/EDN1/RETN/AGTR1/AGTR2/LCN12/LBP/TNFSF11/AGT/EGF/GAL/OXT/SPP1/TAC1/CRHR1/NR1H4/CEACAM1	21
BP	GO:1901343	negative regulation of vasculature development	14/420	187/18670	8.93602e-05	0.000676812	0.000404758	PF4/PPARG/SEMA6A/CX3CR1/GDF2/ANGPT4/NPR1/TEK/TIE1/SPINK5/HRG/AGT/NPPB/XDH	14
BP	GO:0010675	regulation of cellular carbohydrate metabolic process	12/420	142/18670	8.9723e-05	0.000678351	0.000405678	ADCYAP1R1/GPER1/LEPR/PTH1R/PRKCE/GCG/IGF2/INS/PTH/GCGR/LHCGR/PDK1	12
BP	GO:0034612	response to tumor necrosis factor	19/420	312/18670	9.01176e-05	0.000680124	0.000406738	FABP4/CCL14/CCL23/CCL24/EDN1/GPER1/SELE/CCL1/LCN2/TNFSF11/CCL7/CCL25/NR1H4/TNFRSF17/TNFRSF18/TNFRSF21/TNFRSF25/TRAIP/UBD	19
BP	GO:0001774	microglial cell activation	7/420	48/18670	9.20997e-05	0.000691399	0.000413481	IL6/TLR8/AGER/IL13/C5AR1/FPR2/IL33	7
BP	GO:0002269	leukocyte activation involved in inflammatory response	7/420	48/18670	9.20997e-05	0.000691399	0.000413481	IL6/TLR8/AGER/IL13/C5AR1/FPR2/IL33	7
BP	GO:0045933	positive regulation of muscle contraction	7/420	48/18670	9.20997e-05	0.000691399	0.000413481	EDN1/PROK2/GHSR/GPER1/EDN2/CHGA/OXT	7
BP	GO:0010466	negative regulation of peptidase activity	17/420	262/18670	9.77271e-05	0.00073235	0.000437971	ANOS1/A2M/PI3/WFDC2/UMODL1/MMP9/PI15/CST4/SPINK5/KNG1/HRG/BIRC5/VTN/AGT/AVP/CARD18/NLRP7	17
BP	GO:0052547	regulation of peptidase activity	24/420	452/18670	9.80178e-05	0.000733236	0.000438501	ANOS1/A2M/AGER/PPARG/GPER1/WNT3A/MEFV/PI3/WFDC2/UMODL1/MMP9/PI15/SEMG1/CST4/SPINK5/KNG1/HRG/BIRC5/VTN/AGT/AVP/CARD18/NLRP7/XDH	24
BP	GO:0032660	regulation of interleukin-17 production	6/420	34/18670	9.85923e-05	0.000736236	0.000440296	IL6/TLR4/PRKCQ/CCL1/IL36RN/IL23A	6
BP	GO:0015837	amine transport	10/420	102/18670	0.000100587	0.000748503	0.000447631	AGTR2/GHSR/AGT/AVP/CHGA/FGF20/GDNF/OXT/CRHR1/OPRK1	10
BP	GO:2000379	positive regulation of reactive oxygen species metabolic process	10/420	102/18670	0.000100587	0.000748503	0.000447631	TLR4/PTX3/EDN1/FPR2/AGTR1/AGTR2/TGFBR2/CRP/AGT/XDH	10
BP	GO:0006940	regulation of smooth muscle contraction	8/420	65/18670	0.00010089	0.000749441	0.000448192	EDN1/PROK2/ADRB2/CALCRL/GHSR/GPER1/EDN2/OXT	8
BP	GO:0006909	phagocytosis	21/420	369/18670	0.000102112	0.000756473	0.000452398	SFTPD/COLEC12/TLR4/SFTPA1/SFTPA2/MSR1/SLC11A1/MARCO/PTX3/PPARG/FGR/FPR2/LEPR/FCN3/FCN1/PRKCE/LBP/CRP/RAC3/PRKCG/C4BPB	21
BP	GO:0031098	stress-activated protein kinase signaling cascade	19/420	315/18670	0.000102192	0.000756473	0.000452398	TLR4/AGER/EDN1/BMP2/PTGER4/PAK5/NOX1/TNFSF11/SEMA3A/AGT/DKK1/FGF19/IL36RN/IL36A/IL37/IL36G/OPRK1/PAK3/XDH	19
BP	GO:1904064	positive regulation of cation transmembrane transport	12/420	144/18670	0.00010263	0.000758392	0.000453545	NOS1/IL13/EDN3/ADRB2/GPER1/F2RL3/KCNH2/AGT/GAL/CALCR/GALR2/OPRK1	12
BP	GO:1904062	regulation of cation transmembrane transport	20/420	342/18670	0.000103089	0.000760464	0.000454784	AHNAK/NOS1/IL13/EDN3/ADRB2/GPER1/F2RL3/PRKCE/MMP9/BPIFA1/NOX5/KCNH2/AGT/GAL/CALCR/CRHR1/GALR2/OPRK1/OPRM1/SCN5A	20
BP	GO:0007162	negative regulation of cell adhesion	18/420	289/18670	0.000103474	0.000761974	0.000455688	SFTPD/SEMA5A/SEMA6A/BMP2/ACVRL1/ANGPT1/MMP12/IFNL1/IFNB1/KNG1/HRG/CCL25/TNC/PLXNB3/MDK/IL20RB/TNFRSF21/CEACAM1	18
BP	GO:0001101	response to acid chemical	20/420	343/18670	0.000107248	0.000787901	0.000471193	RBP4/PPARG/EDN1/CAT/FGFR2/PTGER4/RXRG/TGFBR3/TIE1/WNT3A/EGR1/PRKCE/TNC/DKK1/FGF21/GIP/OXT/REG1A/SST/NR1H4	20
BP	GO:0001759	organ induction	5/420	22/18670	0.000107989	0.000787901	0.000471193	FGF10/BMP2/WNT3A/DKK1/GDNF	5
BP	GO:0032656	regulation of interleukin-13 production	5/420	22/18670	0.000107989	0.000787901	0.000471193	IL33/TSLP/PAEP/IFNL1/TNFRSF21	5
BP	GO:0003015	heart process	18/420	290/18670	0.000108086	0.000787901	0.000471193	DES/NOS1/EDN1/EDN3/APLN/HBEGF/ADRB1/AGTR2/NPR1/KCNH2/EDN2/SEMA3A/AGT/CHGA/OXT/TAC1/MC3R/SCN5A	18
BP	GO:0042063	gliogenesis	18/420	290/18670	0.000108086	0.000787901	0.000471193	IL6/TLR4/AGER/PPARG/FGF10/C5AR1/CX3CR1/FPR2/GPR17/BMP2/IL33/NRG1/LEPR/VTN/FGF5/MDK/NR2E1/TNFRSF21	18
BP	GO:0002024	diet induced thermogenesis	4/420	12/18670	0.000108292	0.000787901	0.000471193	ADRB1/ADRB2/BMP8A/MC4R	4
BP	GO:0038003	opioid receptor signaling pathway	4/420	12/18670	0.000108292	0.000787901	0.000471193	ADCY8/OPRD1/OPRK1/OPRM1	4
BP	GO:1902106	negative regulation of leukocyte differentiation	10/420	103/18670	0.000109208	0.000793205	0.000474365	PGLYRP1/TLR4/PGLYRP3/PGLYRP4/IFNL1/IFNB1/INHA/MDK/CEACAM1/HMGB3	10
BP	GO:0040014	regulation of multicellular organism growth	8/420	66/18670	0.000112582	0.000814924	0.000487353	PRLH/ADRB1/ADRB2/GHR/GHSR/SOCS2/GDF15/IGF2	8
BP	GO:0046888	negative regulation of hormone secretion	8/420	66/18670	0.000112582	0.000814924	0.000487353	EDN1/GHSR/BMP8A/CHGA/IL11/INHA/CRHR1/OPRK1	8
BP	GO:0030217	T cell differentiation	16/420	240/18670	0.000113848	0.000822691	0.000491998	IL6/IL7R/LEPR/PTGER4/TGFBR2/CLEC4E/ZBTB16/EGR1/IFNL1/IFNB1/SPINK5/CARD11/IL23A/MDK/IL1RL2/TNFRSF18	16
BP	GO:0051384	response to glucocorticoid	12/420	146/18670	0.000117101	0.000844759	0.000505196	IL6/FOS/EDN1/SLIT2/AGTR2/GHSR/MDK/MSTN/OXT/UCN3/CALCR/SSTR5	12
BP	GO:1904705	regulation of vascular smooth muscle cell proliferation	9/420	85/18670	0.000123147	0.000885367	0.000529481	FGF2/HMOX1/PPARG/EDN1/APLN/GPER1/NR4A3/MMP9/AGT	9
BP	GO:1990874	vascular smooth muscle cell proliferation	9/420	85/18670	0.000123147	0.000885367	0.000529481	FGF2/HMOX1/PPARG/EDN1/APLN/GPER1/NR4A3/MMP9/AGT	9
BP	GO:0043524	negative regulation of neuron apoptotic process	12/420	147/18670	0.000124971	0.00089696	0.000536414	HMOX1/C5AR1/CX3CR1/BDNF/ANGPT1/CNTFR/NR4A3/FGF20/GDNF/MDK/CRLF1/PRKCG	12
BP	GO:0055017	cardiac muscle tissue growth	10/420	105/18670	0.000128335	0.000919553	0.000549925	RBP4/FGF2/EDN1/AGTR2/FGFR2/S1PR1/TGFBR2/TGFBR3/AGT/FGF20	10
BP	GO:0010001	glial cell differentiation	15/420	218/18670	0.000130689	0.000934845	0.000559071	IL6/TLR4/AGER/PPARG/FGF10/C5AR1/FPR2/GPR17/BMP2/NRG1/VTN/FGF5/MDK/NR2E1/TNFRSF21	15
BP	GO:0007249	I-kappaB kinase/NF-kappaB signaling	17/420	269/18670	0.000134492	0.000959225	0.00057365	S100A12/TLR4/TLR8/HMOX1/CX3CR1/ANGPT1/AVPR2/CLEC6A/PRKCE/TNFSF11/CARD11/IL36RN/IL36A/IL37/IL36G/NR1H4/UBD	17
BP	GO:0070542	response to fatty acid	9/420	86/18670	0.000134852	0.000959225	0.00057365	PPARG/EDN1/CAT/PTGER4/TGFBR3/PRKCE/TNC/OXT/NR1H4	9
BP	GO:0009595	detection of biotic stimulus	5/420	23/18670	0.000135452	0.000959225	0.00057365	PGLYRP1/TLR4/PGLYRP3/PGLYRP4/LBP	5
BP	GO:0034695	response to prostaglandin E	5/420	23/18670	0.000135452	0.000959225	0.00057365	PPARG/PTGER4/TGFBR3/PRKCE/OXT	5
BP	GO:0043950	positive regulation of cAMP-mediated signaling	5/420	23/18670	0.000135452	0.000959225	0.00057365	NOS1/ADCYAP1R1/RXFP2/GIP/CRHR1	5
BP	GO:1903429	regulation of cell maturation	5/420	23/18670	0.000135452	0.000959225	0.00057365	EDNRB/TRIM58/PAEP/RAC3/GAL	5
BP	GO:0018209	peptidyl-serine modification	19/420	322/18670	0.00013608	0.000962069	0.000575351	IL6/NOS1/CSF3/ANGPT1/TGFBR2/PRKCQ/WNT3A/PRKCE/IFNB1/AVP/DKK1/GCG/IFNE/IFNK/IL11/CALCR/OPRD1/PRKCG/PLK1	19
BP	GO:0048260	positive regulation of receptor-mediated endocytosis	7/420	51/18670	0.000136667	0.000964612	0.000576872	APLN/ANGPT1/WNT3A/SELE/VTN/EGF/GREM1	7
BP	GO:0010742	macrophage derived foam cell differentiation	6/420	36/18670	0.000137468	0.000967058	0.000578335	PF4/MSR1/PPARG/AGTR1/CRP/AGT	6
BP	GO:0090077	foam cell differentiation	6/420	36/18670	0.000137468	0.000967058	0.000578335	PF4/MSR1/PPARG/AGTR1/CRP/AGT	6
BP	GO:0002456	T cell mediated immunity	10/420	106/18670	0.000138912	0.000975602	0.000583445	IL6/SLC11A1/IL7R/AGER/CD1A/RAET1L/IFNB1/IL23A/IL20RB/CEACAM1	10
BP	GO:0051092	positive regulation of NF-kappaB transcription factor activity	12/420	149/18670	0.000142078	0.000996185	0.000595754	S100A12/TLR4/AGER/CX3CR1/CAT/PRKCQ/TNFSF11/CARD11/AGT/AMH/INS/TRIM15	12
BP	GO:0010469	regulation of signaling receptor activity	13/420	173/18670	0.000152621	0.00106659	0.000637858	ADRB2/AGTR2/PLAU/MUC4/CGA/DKK1/EGF/EREG/GREM1/SLURP1/CALCR/OPRM1/CBLC	13
BP	GO:0016525	negative regulation of angiogenesis	13/420	173/18670	0.000152621	0.00106659	0.000637858	PF4/PPARG/SEMA6A/CX3CR1/GDF2/ANGPT4/NPR1/TEK/TIE1/SPINK5/HRG/AGT/NPPB	13
BP	GO:0061469	regulation of type B pancreatic cell proliferation	4/420	13/18670	0.00015365	0.00107026	0.000640052	NR4A1/NR4A3/WNT3A/REG1A	4
BP	GO:2000194	regulation of female gonad development	4/420	13/18670	0.00015365	0.00107026	0.000640052	RETN/UMODL1/AMH/NR5A1	4
BP	GO:0032731	positive regulation of interleukin-1 beta production	7/420	52/18670	0.000154907	0.00107725	0.000644235	TLR4/TLR8/AGER/EGR1/ORM2/ORM1/NLRP7	7
BP	GO:0051346	negative regulation of hydrolase activity	24/420	466/18670	0.000155671	0.00108079	0.000646352	ANOS1/A2M/PTX3/NOS1/SLIT2/LEPR/PI3/WFDC2/UMODL1/MMP9/PI15/CST4/SPINK5/KNG1/HRG/BIRC5/VTN/PLXNB3/AGT/AVP/ANGPTL3/ANGPTL4/CARD18/NLRP7	24
BP	GO:0031099	regeneration	14/420	198/18670	0.000163738	0.0011331	0.000677632	HMOX1/PPARG/FGF10/C5AR1/NR4A3/TGFBR2/TGFBR3/VTN/TNC/MDK/MSTN/REG1A/SPP1/CCNA2	14
BP	GO:0046890	regulation of lipid biosynthetic process	14/420	198/18670	0.000163738	0.0011331	0.000677632	FABP5/FPR2/BMP2/FGFR4/GPER1/EGR1/AVP/CGA/FGF19/GIP/INS/NR1H4/NR5A1/CEACAM1	14
BP	GO:0007409	axonogenesis	24/420	468/18670	0.000165992	0.00114654	0.000685673	ANOS1/SEMA3G/SEMA5A/SEMA6A/SEMA6D/SLIT2/BDNF/FGFR2/NR4A3/SHC3/PRKCQ/WNT3A/TRPV2/CRABP2/SEMA3A/SEMA4B/PLXNB3/ARTN/GDNF/SPP1/NR2E1/TUBB3/PAK3/UCHL1	24
BP	GO:0042180	cellular ketone metabolic process	16/420	248/18670	0.00016622	0.00114654	0.000685673	FABP5/PPARG/BMP2/FGFR4/GHSR/NR4A3/EGR1/PRKCE/AVP/FGF19/GIP/INS/LHB/NR1H4/PDK1/CEACAM1	16
BP	GO:2001026	regulation of endothelial cell chemotaxis	5/420	24/18670	0.000167956	0.00115664	0.00069171	FGF2/SEMA5A/CXCL13/HRG/FGF4	5
BP	GO:0002709	regulation of T cell mediated immunity	8/420	70/18670	0.000171127	0.00117657	0.00070363	IL6/IL7R/AGER/CD1A/IFNB1/IL23A/IL20RB/CEACAM1	8
BP	GO:0010769	regulation of cell morphogenesis involved in differentiation	18/420	301/18670	0.000172095	0.00118131	0.000706466	SEMA3G/SEMA5A/SEMA6A/SEMA6D/SLIT2/BDNF/WNT3A/TRPV2/CRABP2/FGA/RAC3/SEMA3A/SEMA4B/PLXNB3/MDK/SPP1/NR2E1/PAK3	18
BP	GO:0006968	cellular defense response	7/420	53/18670	0.00017507	0.00119786	0.000716362	C5AR1/CX3CR1/CXCR2/KLRC2/LBP/IL1RL2/NCR2	7
BP	GO:0050704	regulation of interleukin-1 secretion	7/420	53/18670	0.00017507	0.00119786	0.000716362	TLR4/TLR8/ORM2/ORM1/SAA1/CARD18/NLRP7	7
BP	GO:0050796	regulation of insulin secretion	13/420	176/18670	0.000181084	0.00123702	0.000739783	RBP4/GHSR/GPER1/ADCY8/PRKCE/BMP8A/CHGA/GCG/GIP/UCN3/HNF4A/NR1H4/SSTR5	13
BP	GO:0030168	platelet activation	12/420	153/18670	0.000182373	0.00124382	0.000743851	PF4/IL6/TLR4/PRKCQ/WNT3A/F2RL3/PRKCE/FGA/HRG/SAA1/PRKCG/CEACAM1	12
BP	GO:0007411	axon guidance	17/420	276/18670	0.000182847	0.00124506	0.000744591	ANOS1/SEMA3G/SEMA5A/SEMA6A/SEMA6D/SLIT2/BDNF/NR4A3/SHC3/PRKCQ/WNT3A/SEMA3A/SEMA4B/PLXNB3/ARTN/GDNF/TUBB3	17
BP	GO:0032094	response to food	6/420	38/18670	0.000187585	0.00127324	0.000761443	GHSR/GAST/NPY/OXT/OPRM1/PRKCG	6
BP	GO:0050716	positive regulation of interleukin-1 secretion	6/420	38/18670	0.000187585	0.00127324	0.000761443	TLR4/TLR8/ORM2/ORM1/SAA1/NLRP7	6
BP	GO:0097485	neuron projection guidance	17/420	277/18670	0.000190866	0.00129345	0.000773527	ANOS1/SEMA3G/SEMA5A/SEMA6A/SEMA6D/SLIT2/BDNF/NR4A3/SHC3/PRKCQ/WNT3A/SEMA3A/SEMA4B/PLXNB3/ARTN/GDNF/TUBB3	17
BP	GO:0045778	positive regulation of ossification	9/420	90/18670	0.000191392	0.00129494	0.000774421	IL6/BMP2/KL/ADRB2/ZBTB16/ISG15/OXT/PTH/TAC1	9
BP	GO:1904645	response to amyloid-beta	7/420	54/18670	0.000197301	0.0013328	0.000797064	TLR4/AGER/FPR2/ADRB2/MMP12/MMP9/CALCR	7
BP	GO:0014829	vascular smooth muscle contraction	5/420	25/18670	0.000206093	0.00138559	0.000828629	EDN1/EDN3/EDNRB/EDN2/AGT	5
BP	GO:0032616	interleukin-13 production	5/420	25/18670	0.000206093	0.00138559	0.000828629	IL33/TSLP/PAEP/IFNL1/TNFRSF21	5
BP	GO:0090025	regulation of monocyte chemotaxis	5/420	25/18670	0.000206093	0.00138559	0.000828629	SLIT2/FPR2/CCL1/S100A7/GREM1	5
BP	GO:0045639	positive regulation of myeloid cell differentiation	9/420	91/18670	0.000208251	0.00139417	0.000833764	PF4/FOS/CSF3/TRIM58/ISG15/TNFSF11/IL17A/IL23A/THPO	9
BP	GO:0032024	positive regulation of insulin secretion	8/420	72/18670	0.000208653	0.00139417	0.000833764	RBP4/GPER1/ADCY8/PRKCE/GCG/GIP/UCN3/NR1H4	8
BP	GO:0061035	regulation of cartilage development	8/420	72/18670	0.000208653	0.00139417	0.000833764	BMP2/GDF2/ACVRL1/ZBTB16/GREM1/MDK/PTH/PTHLH	8
BP	GO:2000027	regulation of animal organ morphogenesis	16/420	253/18670	0.000208683	0.00139417	0.000833764	EDN1/FGF10/BMP2/AGTR2/ENG/FGFR2/TGFBR2/WNT3A/AGT/AMELX/DKK1/GDNF/GREM1/MDK/LGR4/CEACAM1	16
BP	GO:0098543	detection of other organism	4/420	14/18670	0.000211299	0.00140943	0.000842892	PGLYRP1/TLR4/PGLYRP3/PGLYRP4	4
BP	GO:0008361	regulation of cell size	13/420	179/18670	0.000213992	0.00142293	0.00085096	IL7R/EDN1/SEMA3G/SEMA5A/SEMA6A/SEMA6D/BDNF/WNT3A/TRPV2/CRABP2/SEMA3A/SEMA4B/SPP1	13
BP	GO:0071347	cellular response to interleukin-1	13/420	179/18670	0.000213992	0.00142293	0.00085096	IL6/CCL14/CCL23/CCL24/EDN1/EGR1/CCL1/LCN2/IL17A/CCL7/CCL25/IL1RL2/NLRP7	13
BP	GO:0060419	heart growth	10/420	112/18670	0.000219058	0.00145434	0.000869748	RBP4/FGF2/EDN1/AGTR2/FGFR2/S1PR1/TGFBR2/TGFBR3/AGT/FGF20	10
BP	GO:0001541	ovarian follicle development	7/420	55/18670	0.000221757	0.00146312	0.000874996	PTX3/BMP15/UMODL1/AMH/EREG/INHA/VGF	7
BP	GO:0002090	regulation of receptor internalization	7/420	55/18670	0.000221757	0.00146312	0.000874996	APLN/ANGPT1/WNT3A/SELE/DKK1/EGF/GREM1	7
BP	GO:0032613	interleukin-10 production	7/420	55/18670	0.000221757	0.00146312	0.000874996	TLR4/AGER/TSLP/ISG15/IL23A/IL20RB/TNFRSF21	7
BP	GO:0043030	regulation of macrophage activation	7/420	55/18670	0.000221757	0.00146312	0.000874996	IL6/TLR4/IL13/IL33/IL1RL1/LBP/IL31RA	7
BP	GO:0043534	blood vessel endothelial cell migration	13/420	180/18670	0.000226042	0.00148908	0.00089052	FGF2/HMOX1/PPARG/SLIT2/GDF2/ACVRL1/AGTR2/ANGPT1/ANGPT4/NR4A1/HRG/GREM1/NR2E1	13
BP	GO:0045861	negative regulation of proteolysis	20/420	363/18670	0.000228123	0.00150045	0.000897325	ANOS1/A2M/PI3/WFDC2/UMODL1/MMP9/PI15/CST4/SPINK5/KNG1/HRG/BIRC5/VTN/AGT/AVP/INS/PRKCG/CARD18/C4BPB/NLRP7	20
BP	GO:0006801	superoxide metabolic process	8/420	73/18670	0.000229803	0.00150684	0.000901145	DUOX1/EDN1/FPR2/NOX1/NOX5/DUOX2/CRP/AGT	8
BP	GO:0043627	response to estrogen	8/420	73/18670	0.000229803	0.00150684	0.000901145	HMOX1/PPARG/TEK/TGFBR2/SMAD6/GAL/MSTN/OPRK1	8
BP	GO:0051147	regulation of muscle cell differentiation	13/420	181/18670	0.00023867	0.00156257	0.000934472	EDN1/BDNF/BMP2/NRG1/ENG/FGFR2/GPER1/WNT3A/GDF15/DKK1/EREG/GREM1/IGF2	13
BP	GO:0060688	regulation of morphogenesis of a branching structure	7/420	56/18670	0.000248599	0.00162507	0.000971851	FGF10/AGTR2/FGFR2/AGT/GDNF/MDK/LGR4	7
BP	GO:0048863	stem cell differentiation	16/420	257/18670	0.000249148	0.00162616	0.000972501	A2M/EDN1/EDN3/SEMA3G/SEMA5A/SEMA6A/SEMA6D/EDNRB/NRG1/FGFR2/WNT3A/SEMA3A/SEMA4B/FGF19/GDNF/GREM1	16
BP	GO:0035640	exploration behavior	5/420	26/18670	0.000250484	0.00163237	0.000976216	AGTR2/PRKCE/HTR1A/GIP/CRHR1	5
BP	GO:0045823	positive regulation of heart contraction	6/420	40/18670	0.000251111	0.00163395	0.000977161	EDN1/EDN3/APLN/ADRB1/EDN2/CHGA	6
BP	GO:1903317	regulation of protein maturation	13/420	182/18670	0.000251896	0.00163655	0.000978717	A2M/C5AR1/C8B/C7/C6/C8G/TFR2/VTN/C8A/CARD18/C4BPB/CFB/NLRP7	13
BP	GO:0010633	negative regulation of epithelial cell migration	10/420	114/18670	0.000253175	0.00164235	0.000982184	FGF2/PPARG/SLIT2/GDF2/ACVRL1/AGTR2/ANGPT4/CXCL13/HRG/SEMA3A	10
BP	GO:0070555	response to interleukin-1	14/420	207/18670	0.000259625	0.00168163	0.00100567	IL6/CCL14/CCL23/CCL24/EDN1/SELE/EGR1/CCL1/LCN2/IL17A/CCL7/CCL25/IL1RL2/NLRP7	14
BP	GO:0043123	positive regulation of I-kappaB kinase/NF-kappaB signaling	13/420	183/18670	0.000265744	0.00171864	0.00102781	S100A12/TLR4/HMOX1/CX3CR1/CLEC6A/PRKCE/TNFSF11/CARD11/IL36RN/IL36A/IL37/IL36G/UBD	13
BP	GO:0052548	regulation of endopeptidase activity	22/420	425/18670	0.000270764	0.00174845	0.00104563	ANOS1/A2M/AGER/PPARG/GPER1/WNT3A/MEFV/PI3/WFDC2/MMP9/SEMG1/CST4/SPINK5/KNG1/HRG/BIRC5/VTN/AGT/AVP/CARD18/NLRP7/XDH	22
BP	GO:0030449	regulation of complement activation	10/420	115/18670	0.000271835	0.0017527	0.00104817	A2M/C5AR1/C8B/C7/C6/C8G/VTN/C8A/C4BPB/CFB	10
BP	GO:0051403	stress-activated MAPK cascade	17/420	286/18670	0.000277981	0.00178961	0.00107025	TLR4/AGER/EDN1/BMP2/PTGER4/NOX1/TNFSF11/SEMA3A/AGT/DKK1/FGF19/IL36RN/IL36A/IL37/IL36G/OPRK1/XDH	17
BP	GO:0033604	negative regulation of catecholamine secretion	4/420	15/18670	0.000283035	0.00180845	0.00108151	AGTR2/GHSR/CHGA/CRHR1	4
BP	GO:0042976	activation of Janus kinase activity	4/420	15/18670	0.000283035	0.00180845	0.00108151	GHR/AGT/IL23A/PRLR	4
BP	GO:0045073	regulation of chemokine biosynthetic process	4/420	15/18670	0.000283035	0.00180845	0.00108151	IL6/HMOX1/AGER/EGR1	4
BP	GO:0045342	MHC class II biosynthetic process	4/420	15/18670	0.000283035	0.00180845	0.00108151	PF4/TLR4/SLC11A1/SPI1	4
BP	GO:0046851	negative regulation of bone remodeling	4/420	15/18670	0.000283035	0.00180845	0.00108151	IL6/CALCA/GREM1/IAPP	4
BP	GO:2000257	regulation of protein activation cascade	10/420	116/18670	0.000291632	0.00186058	0.00111269	A2M/C5AR1/C8B/C7/C6/C8G/VTN/C8A/C4BPB/CFB	10
BP	GO:0032535	regulation of cellular component size	20/420	370/18670	0.000292541	0.00186358	0.00111449	TMSB15A/IL7R/CCL24/EDN1/SEMA3G/SEMA5A/SEMA6A/SEMA6D/SLIT2/BDNF/CSF3/WNT3A/TRPV2/PRKCE/CRABP2/RAC3/SEMA3A/SEMA4B/SPP1/PAK3	20
BP	GO:0009612	response to mechanical stimulus	14/420	210/18670	0.000300825	0.00191348	0.00114433	TLR4/TLR8/IL13/PPARG/FOS/EDN1/RETN/ENG/PTGER4/TGFBR2/TNC/AGT/MDK/MMP7	14
BP	GO:0002026	regulation of the force of heart contraction	5/420	27/18670	0.000301778	0.00191381	0.00114453	NOS1/APLN/ADRB1/EDN2/CHGA	5
BP	GO:0043032	positive regulation of macrophage activation	5/420	27/18670	0.000301778	0.00191381	0.00114453	TLR4/IL13/IL33/IL1RL1/LBP	5
BP	GO:0061900	glial cell activation	7/420	58/18670	0.000310119	0.00195999	0.00117214	IL6/TLR8/AGER/IL13/C5AR1/FPR2/IL33	7
BP	GO:0002700	regulation of production of molecular mediator of immune response	11/420	139/18670	0.000310904	0.00195999	0.00117214	IL6/TLR4/RBP4/HMOX1/IL13/IL33/ANGPT1/NR4A3/IFNB1/PGC/SPINK5	11
BP	GO:0031333	negative regulation of protein complex assembly	11/420	139/18670	0.000310904	0.00195999	0.00117214	TMSB15A/SLIT2/PTGER4/MEFV/SMAD6/ALB/DKK1/IAPP/INS/OPRD1/TRIM9	11
BP	GO:0045580	regulation of T cell differentiation	11/420	139/18670	0.000310904	0.00195999	0.00117214	IL7R/TGFBR2/ZBTB16/IFNL1/IFNB1/SPINK5/CARD11/IL23A/MDK/IL1RL2/TNFRSF18	11
BP	GO:0019217	regulation of fatty acid metabolic process	9/420	96/18670	0.000312174	0.00196508	0.00117519	FABP5/PPARG/GHSR/NR4A3/AVP/GIP/INS/PDK1/CEACAM1	9
BP	GO:0032872	regulation of stress-activated MAPK cascade	15/420	237/18670	0.000323984	0.00203339	0.00121604	TLR4/AGER/EDN1/BMP2/NOX1/TNFSF11/SEMA3A/DKK1/FGF19/IL36RN/IL36A/IL37/IL36G/OPRK1/XDH	15
BP	GO:0043122	regulation of I-kappaB kinase/NF-kappaB signaling	15/420	237/18670	0.000323984	0.00203339	0.00121604	S100A12/TLR4/HMOX1/CX3CR1/ANGPT1/CLEC6A/PRKCE/TNFSF11/CARD11/IL36RN/IL36A/IL37/IL36G/NR1H4/UBD	15
BP	GO:0051098	regulation of binding	20/420	373/18670	0.000324696	0.00203486	0.00121692	HMOX1/AGER/CCL23/PPARG/BDNF/BMP2/CSF3/NRG1/ADRB2/ANGPT1/TGFBR3/WNT3A/MMP9/TNFSF11/VTN/DKK1/EGF/GCG/CARD18/PLK1	20
BP	GO:0032958	inositol phosphate biosynthetic process	6/420	42/18670	0.000330429	0.00206469	0.00123476	FGF2/ADCYAP1R1/GPER1/PTH1R/PTH/LHCGR	6
BP	GO:0033003	regulation of mast cell activation	6/420	42/18670	0.000330429	0.00206469	0.00123476	HMOX1/IL13/FGR/TSLP/NR4A3/CRHR1	6
BP	GO:0010596	negative regulation of endothelial cell migration	9/420	97/18670	0.000337392	0.00210202	0.00125708	FGF2/PPARG/SLIT2/GDF2/ACVRL1/AGTR2/ANGPT4/CXCL13/HRG	9
BP	GO:0010771	negative regulation of cell morphogenesis involved in differentiation	9/420	97/18670	0.000337392	0.00210202	0.00125708	SEMA3G/SEMA5A/SEMA6A/SEMA6D/SLIT2/WNT3A/SEMA3A/SEMA4B/SPP1	9
BP	GO:0071356	cellular response to tumor necrosis factor	17/420	291/18670	0.000339917	0.00211465	0.00126464	FABP4/CCL14/CCL23/CCL24/EDN1/GPER1/CCL1/LCN2/TNFSF11/CCL7/CCL25/NR1H4/TNFRSF17/TNFRSF18/TNFRSF21/TNFRSF25/TRAIP	17
BP	GO:0070302	regulation of stress-activated protein kinase signaling cascade	15/420	239/18670	0.000354257	0.00220064	0.00131606	TLR4/AGER/EDN1/BMP2/NOX1/TNFSF11/SEMA3A/DKK1/FGF19/IL36RN/IL36A/IL37/IL36G/OPRK1/XDH	15
BP	GO:0001516	prostaglandin biosynthetic process	5/420	28/18670	0.000360652	0.00222088	0.00132817	PTGDS/FABP5/EDN1/EDN2/AVP	5
BP	GO:0042730	fibrinolysis	5/420	28/18670	0.000360652	0.00222088	0.00132817	F11/PLAU/FGA/TMPRSS6/HRG	5
BP	GO:0045761	regulation of adenylate cyclase activity	5/420	28/18670	0.000360652	0.00222088	0.00132817	EDNRB/NPR3/CRHR1/GALR2/GALR3	5
BP	GO:0046457	prostanoid biosynthetic process	5/420	28/18670	0.000360652	0.00222088	0.00132817	PTGDS/FABP5/EDN1/EDN2/AVP	5
BP	GO:1902932	positive regulation of alcohol biosynthetic process	5/420	28/18670	0.000360652	0.00222088	0.00132817	ADCYAP1R1/GPER1/PTH1R/PTH/LHCGR	5
BP	GO:2001025	positive regulation of response to drug	5/420	28/18670	0.000360652	0.00222088	0.00132817	RETN/AGT/GAL/GDNF/OPRK1	5
BP	GO:0043900	regulation of multi-organism process	21/420	405/18670	0.000362848	0.00223117	0.00133432	SFTPD/PGLYRP1/PTX3/EDNRB/FCN3/FCN1/SIGLEC11/MMP12/PGLYRP3/PGLYRP4/PAEP/IFNB1/BPIFA1/NOX5/PGC/ISG15/SPINK5/IL23A/IFNL3/OXT/TRIM15	21
BP	GO:0010827	regulation of glucose transmembrane transport	8/420	78/18670	0.000363592	0.00223252	0.00133513	FABP5/EDN1/NR4A3/FGF19/FGF21/GIP/INS/PTH	8
BP	GO:0014061	regulation of norepinephrine secretion	4/420	16/18670	0.000370706	0.00226637	0.00135537	AGTR2/GHSR/AGT/OXT	4
BP	GO:0042033	chemokine biosynthetic process	4/420	16/18670	0.000370706	0.00226637	0.00135537	IL6/HMOX1/AGER/EGR1	4
BP	GO:0050755	chemokine metabolic process	4/420	16/18670	0.000370706	0.00226637	0.00135537	IL6/HMOX1/AGER/EGR1	4
BP	GO:0031279	regulation of cyclase activity	6/420	43/18670	0.000376812	0.00230039	0.00137572	NOS1/EDNRB/NPR3/CRHR1/GALR2/GALR3	6
BP	GO:0022612	gland morphogenesis	10/420	120/18670	0.000383296	0.00233662	0.00139738	FGF10/NRG3/FGFR2/PGR/TGFBR2/WNT3A/SEMA3A/TNC/MDK/CEACAM1	10
BP	GO:0030534	adult behavior	11/420	144/18670	0.000421095	0.00255604	0.0015286	AGRP/GHSR/NR4A3/GDNF/GIP/NPY/CRHR1/OPRD1/OPRK1/OPRM1/UCHL1	11
BP	GO:0071322	cellular response to carbohydrate stimulus	11/420	144/18670	0.000421095	0.00255604	0.0015286	COLEC12/AGER/CMA1/CALCRL/GPER1/ADCY8/PRKCE/FGF21/GCG/NR1H4/OPRK1	11
BP	GO:1902107	positive regulation of leukocyte differentiation	11/420	144/18670	0.000421095	0.00255604	0.0015286	PF4/IL7R/AGER/FOS/TGFBR2/ZBTB16/TNFSF11/IL17A/IL23A/MDK/IL1RL2	11
BP	GO:0022600	digestive system process	9/420	100/18670	0.000423328	0.00256594	0.00153452	TLR4/RBP4/FGF10/GHSR/NPR3/MUC4/OXT/TAC1/OPRK1	9
BP	GO:0032370	positive regulation of lipid transport	7/420	61/18670	0.000424728	0.00256709	0.00153521	EDN1/RETN/TNFSF11/GAL/OXT/SPP1/TAC1	7
BP	GO:0050701	interleukin-1 secretion	7/420	61/18670	0.000424728	0.00256709	0.00153521	TLR4/TLR8/ORM2/ORM1/SAA1/CARD18/NLRP7	7
BP	GO:0007517	muscle organ development	21/420	410/18670	0.000426491	0.00257409	0.0015394	RBP4/FGF2/FOS/EDN1/BMP2/HBEGF/NRG1/CNTFR/ENG/FGFR2/S1PR1/TGFBR2/TGFBR3/WNT3A/EGR1/DKK1/FGF20/FGF3/GREM1/MSTN/ACHE	21
BP	GO:0007263	nitric oxide mediated signal transduction	5/420	29/18670	0.00042781	0.00257667	0.00154094	NOS1/FPR1/AGTR2/AGT/INS	5
BP	GO:0010828	positive regulation of glucose transmembrane transport	6/420	44/18670	0.000428131	0.00257667	0.00154094	NR4A3/FGF19/FGF21/GIP/INS/PTH	6
BP	GO:1903409	reactive oxygen species biosynthetic process	10/420	122/18670	0.000437434	0.00262894	0.0015722	TLR4/DUOX1/PTX3/NOS1/EDN1/CX3CR1/AGTR2/DUOX2/AGT/INS	10
BP	GO:1903039	positive regulation of leukocyte cell-cell adhesion	14/420	218/18670	0.000439107	0.00263526	0.00157598	IL6/IL7R/AGER/NR4A3/TGFBR2/PRKCQ/ZBTB16/TNFSF11/CARD11/IGF2/IL23A/MDK/IL1RL2/PAK3	14
BP	GO:0002062	chondrocyte differentiation	10/420	123/18670	0.000466798	0.0027975	0.001673	BMP2/ACVRL1/PTH1R/TGFBR2/ZBTB16/AMELX/GREM1/MDK/PTH/PTHLH	10
BP	GO:0055025	positive regulation of cardiac muscle tissue development	7/420	62/18670	0.000469662	0.0028107	0.0016809	FGF2/EDN1/NRG1/FGFR2/TGFBR3/WNT3A/GREM1	7
BP	GO:0014855	striated muscle cell proliferation	8/420	81/18670	0.000470452	0.00281147	0.00168136	RBP4/FGF2/ANGPT1/FGFR2/TGFBR2/TGFBR3/FGF20/MSTN	8
BP	GO:0002224	toll-like receptor signaling pathway	11/420	146/18670	0.000473513	0.00282578	0.00168992	SFTPD/COLEC12/TLR4/SFTPA1/SFTPA2/TLR8/PRKCE/LBP/FGA/LGR4/NR1H4	11
BP	GO:0010744	positive regulation of macrophage derived foam cell differentiation	4/420	17/18670	0.000476202	0.00282595	0.00169002	PF4/MSR1/AGTR1/AGT	4
BP	GO:0032460	negative regulation of protein oligomerization	4/420	17/18670	0.000476202	0.00282595	0.00169002	ALB/IAPP/INS/OPRD1	4
BP	GO:0032740	positive regulation of interleukin-17 production	4/420	17/18670	0.000476202	0.00282595	0.00169002	IL6/PRKCQ/CCL1/IL23A	4
BP	GO:0048243	norepinephrine secretion	4/420	17/18670	0.000476202	0.00282595	0.00169002	AGTR2/GHSR/AGT/OXT	4
BP	GO:0048872	homeostasis of number of cells	15/420	246/18670	0.000480139	0.00284534	0.00170162	IL6/IL7R/HMOX1/CXCR2/TGFBR3/TRIM58/SPI1/ISG15/RAC3/CARD11/INHA/PTH/IL20RB/LGR4/TNFRSF17	15
BP	GO:0001974	blood vessel remodeling	6/420	45/18670	0.000484743	0.00286863	0.00171554	FGF10/ACVRL1/AGTR2/HRG/AGT/CEACAM1	6
BP	GO:0050769	positive regulation of neurogenesis	23/420	474/18670	0.000492694	0.00291162	0.00174125	IL6/PPARG/SEMA5A/SEMA6A/SLIT2/CX3CR1/BDNF/BMP2/GPER1/WNT3A/SOCS2/TRPV2/CRABP2/SEMA3A/PLXNB3/AGT/DKK1/FGF20/MDK/REG1A/OPRM1/PAK3/TRIM67	23
BP	GO:0019218	regulation of steroid metabolic process	10/420	124/18670	0.00049778	0.00293759	0.00175679	BMP2/AGTR1/FGFR4/EGR1/AGT/CGA/FGF19/GAL/NR1H4/NR5A1	10
BP	GO:1905954	positive regulation of lipid localization	8/420	82/18670	0.000511258	0.00301295	0.00180185	MSR1/EDN1/RETN/TNFSF11/GAL/OXT/SPP1/TAC1	8
BP	GO:0051235	maintenance of location	18/420	330/18670	0.00052189	0.00307134	0.00183677	TMSB15A/IL6/FGF2/MSR1/NOS1/IL13/PPARG/GPER1/F2RL3/PRKCE/PDIA2/LCN2/S100A7/ALB/CRP/CER1/ANGPTL3/NR5A1	18
BP	GO:0008202	steroid metabolic process	18/420	331/18670	0.000540749	0.00317793	0.00190051	BMP2/CAT/AGTR1/FGFR4/LEPR/EGR1/AGT/CGA/FGF19/GAL/LHB/SPP1/ANGPTL3/NR0B1/NR1H4/NR1I2/NR5A1/PRLR	18
BP	GO:0050706	regulation of interleukin-1 beta secretion	6/420	46/18670	0.000547016	0.00320589	0.00191724	TLR4/TLR8/ORM2/ORM1/CARD18/NLRP7	6
BP	GO:0051339	regulation of lyase activity	6/420	46/18670	0.000547016	0.00320589	0.00191724	NOS1/EDNRB/NPR3/CRHR1/GALR2/GALR3	6
BP	GO:0002706	regulation of lymphocyte mediated immunity	11/420	149/18670	0.000562308	0.00329098	0.00196812	IL6/IL7R/AGER/SH2D1B/CD1A/RAET1L/IFNB1/IL23A/IL20RB/C4BPB/CEACAM1	11
BP	GO:0010951	negative regulation of endopeptidase activity	15/420	250/18670	0.000567949	0.00331941	0.00198513	ANOS1/A2M/PI3/WFDC2/MMP9/CST4/SPINK5/KNG1/HRG/BIRC5/VTN/AGT/AVP/CARD18/NLRP7	15
BP	GO:0014706	striated muscle tissue development	20/420	390/18670	0.000571859	0.00333768	0.00199605	RBP4/FGF2/FOS/EDN1/BMP2/NRG1/AGTR2/ENG/FGFR2/S1PR1/TGFBR2/TGFBR3/WNT3A/EGR1/AGT/DKK1/FGF20/FGF3/GREM1/MSTN	20
BP	GO:0045742	positive regulation of epidermal growth factor receptor signaling pathway	5/420	31/18670	0.000589908	0.00343359	0.00205341	GPER1/MMP9/AGT/EGF/EREG	5
BP	GO:1902895	positive regulation of pri-miRNA transcription by RNA polymerase II	5/420	31/18670	0.000589908	0.00343359	0.00205341	FOS/APLN/BMP2/SMAD6/SPI1	5
BP	GO:0051251	positive regulation of lymphocyte activation	18/420	334/18670	0.000600897	0.00348642	0.002085	IL6/TLR4/IL7R/AGER/IL13/FGF10/TGFBR2/PRKCQ/ZBTB16/WNT3A/TNFSF11/CARD11/IGF2/IL23A/MDK/TAC1/IL1RL2/PAK3	18
BP	GO:0007194	negative regulation of adenylate cyclase activity	4/420	18/18670	0.000601447	0.00348642	0.002085	EDNRB/NPR3/GALR2/GALR3	4
BP	GO:0090190	positive regulation of branching involved in ureteric bud morphogenesis	4/420	18/18670	0.000601447	0.00348642	0.002085	AGTR2/AGT/GDNF/LGR4	4
BP	GO:0043303	mast cell degranulation	6/420	47/18670	0.00061533	0.00355236	0.00212444	HMOX1/IL13/FGR/NR4A3/CHGA/CRHR1	6
BP	GO:0061614	pri-miRNA transcription by RNA polymerase II	6/420	47/18670	0.00061533	0.00355236	0.00212444	PPARG/FOS/APLN/BMP2/SMAD6/SPI1	6
BP	GO:0070169	positive regulation of biomineral tissue development	6/420	47/18670	0.00061533	0.00355236	0.00212444	BMP2/KL/ADRB2/ISG15/AMELX/PTH	6
BP	GO:0050870	positive regulation of T cell activation	13/420	202/18670	0.000682567	0.00393518	0.00235338	IL6/IL7R/AGER/TGFBR2/PRKCQ/ZBTB16/TNFSF11/CARD11/IGF2/IL23A/MDK/IL1RL2/PAK3	13
BP	GO:0001569	branching involved in blood vessel morphogenesis	5/420	32/18670	0.000686371	0.00394635	0.00236006	EDN1/GDF2/ENG/TGFBR2/MDK	5
BP	GO:0048469	cell maturation	12/420	177/18670	0.000688406	0.00394635	0.00236006	PPARG/EDNRB/PGR/PTH1R/RXFP2/TRIM58/DEFB1/PAEP/SEMG1/RAC3/EREG/GAL	12
BP	GO:0046626	regulation of insulin receptor signaling pathway	7/420	66/18670	0.000688706	0.00394635	0.00236006	PRKCQ/SOCS2/AGT/IGF2/INS/MSTN/NR1H4	7
BP	GO:1905207	regulation of cardiocyte differentiation	7/420	66/18670	0.000688706	0.00394635	0.00236006	EDN1/BMP2/NRG1/GPER1/WNT3A/DKK1/GREM1	7
BP	GO:0002279	mast cell activation involved in immune response	6/420	48/18670	0.000690078	0.00394635	0.00236006	HMOX1/IL13/FGR/NR4A3/CHGA/CRHR1	6
BP	GO:0044764	multi-organism cellular process	6/420	48/18670	0.000690078	0.00394635	0.00236006	PGLYRP1/PGLYRP3/PGLYRP4/BPIFA1/HRG/TRIM15	6
BP	GO:0051341	regulation of oxidoreductase activity	9/420	107/18670	0.000695329	0.00397104	0.00237482	IL13/EDN1/AGTR1/AGTR2/NPR3/EDN2/AGT/GDNF/INS	9
BP	GO:0030101	natural killer cell activation	8/420	86/18670	0.000704122	0.0040051	0.00239519	PGLYRP1/RAET1L/PGLYRP3/PGLYRP4/IFNB1/IFNE/IFNK/IL23A	8
BP	GO:0042058	regulation of epidermal growth factor receptor signaling pathway	8/420	86/18670	0.000704122	0.0040051	0.00239519	HBEGF/GPER1/MMP9/AGT/EGF/EREG/CBLC/CEACAM1	8
BP	GO:0060291	long-term synaptic potentiation	8/420	86/18670	0.000704122	0.0040051	0.00239519	AGER/CX3CR1/ADCY8/GIP/INS/CRHR1/CRHR2/NR2E1	8
BP	GO:0010770	positive regulation of cell morphogenesis involved in differentiation	11/420	154/18670	0.000741029	0.0042094	0.00251737	SEMA5A/SLIT2/BDNF/WNT3A/TRPV2/CRABP2/FGA/RAC3/PLXNB3/MDK/PAK3	11
BP	GO:0032526	response to retinoic acid	9/420	108/18670	0.000743787	0.00421179	0.0025188	RBP4/PPARG/FGFR2/RXRG/TIE1/WNT3A/TNC/DKK1/OXT	9
BP	GO:1904659	glucose transmembrane transport	9/420	108/18670	0.000743787	0.00421179	0.0025188	PPBP/FABP5/EDN1/NR4A3/FGF19/FGF21/GIP/INS/PTH	9
BP	GO:0035265	organ growth	13/420	204/18670	0.000748188	0.00421179	0.0025188	RBP4/FGF2/EDN1/FGF10/AGTR2/FGFR2/LEPR/S1PR1/TGFBR2/TGFBR3/AGT/CER1/FGF20	13
BP	GO:0002710	negative regulation of T cell mediated immunity	4/420	19/18670	0.000748389	0.00421179	0.0025188	IL7R/IFNB1/IL20RB/CEACAM1	4
BP	GO:0003085	negative regulation of systemic arterial blood pressure	4/420	19/18670	0.000748389	0.00421179	0.0025188	ADRB1/ADRB2/AGTR2/NPPB	4
BP	GO:0032095	regulation of response to food	4/420	19/18670	0.000748389	0.00421179	0.0025188	GHSR/NPY/OPRM1/PRKCG	4
BP	GO:0032303	regulation of icosanoid secretion	4/420	19/18670	0.000748389	0.00421179	0.0025188	EDN1/AGTR2/TNFSF11/OXT	4
BP	GO:0048662	negative regulation of smooth muscle cell proliferation	7/420	67/18670	0.000754429	0.00424017	0.00253577	HMOX1/PPARG/APLN/OGN/GPER1/NPR1/NPR3	7
BP	GO:0006112	energy reserve metabolic process	8/420	87/18670	0.000760491	0.00426296	0.0025494	KL/PRLH/LEPR/IGF2/INS/PTH/GCGR/MC4R	8
BP	GO:0014068	positive regulation of phosphatidylinositol 3-kinase signaling	8/420	87/18670	0.000760491	0.00426296	0.0025494	FGR/CAT/CSF3/ANGPT1/GPER1/TEK/AGT/INS	8
BP	GO:0001913	T cell mediated cytotoxicity	6/420	49/18670	0.000771661	0.00429723	0.0025699	IL7R/AGER/CD1A/RAET1L/IL23A/CEACAM1	6
BP	GO:0002448	mast cell mediated immunity	6/420	49/18670	0.000771661	0.00429723	0.0025699	HMOX1/IL13/FGR/NR4A3/CHGA/CRHR1	6
BP	GO:0002686	negative regulation of leukocyte migration	6/420	49/18670	0.000771661	0.00429723	0.0025699	HMOX1/SLIT2/IL33/PTGER4/CCL25/GREM1	6
BP	GO:0002704	negative regulation of leukocyte mediated immunity	6/420	49/18670	0.000771661	0.00429723	0.0025699	IL7R/HMOX1/IFNB1/IL20RB/C4BPB/CEACAM1	6
BP	GO:0032757	positive regulation of interleukin-8 production	6/420	49/18670	0.000771661	0.00429723	0.0025699	TLR4/TLR8/GDF2/IL17D/FCN1/LBP	6
BP	GO:0001914	regulation of T cell mediated cytotoxicity	5/420	33/18670	0.000794161	0.00438232	0.00262079	IL7R/AGER/CD1A/IL23A/CEACAM1	5
BP	GO:0010092	specification of animal organ identity	5/420	33/18670	0.000794161	0.00438232	0.00262079	FGF10/FGFR2/WNT3A/DKK1/GDNF	5
BP	GO:0010737	protein kinase A signaling	5/420	33/18670	0.000794161	0.00438232	0.00262079	ADRB2/GAL/GCG/IAPP/CALCR	5
BP	GO:0032691	negative regulation of interleukin-1 beta production	5/420	33/18670	0.000794161	0.00438232	0.00262079	CX3CR1/GHSR/MEFV/CARD18/NLRP7	5
BP	GO:0050718	positive regulation of interleukin-1 beta secretion	5/420	33/18670	0.000794161	0.00438232	0.00262079	TLR4/TLR8/ORM2/ORM1/NLRP7	5
BP	GO:0061036	positive regulation of cartilage development	5/420	33/18670	0.000794161	0.00438232	0.00262079	BMP2/GDF2/ACVRL1/ZBTB16/MDK	5
BP	GO:1901186	positive regulation of ERBB signaling pathway	5/420	33/18670	0.000794161	0.00438232	0.00262079	GPER1/MMP9/AGT/EGF/EREG	5
BP	GO:0070613	regulation of protein processing	12/420	180/18670	0.000798296	0.00439943	0.00263101	A2M/C5AR1/C8B/C7/C6/C8G/VTN/C8A/CARD18/C4BPB/CFB/NLRP7	12
BP	GO:0042476	odontogenesis	10/420	132/18670	0.00081247	0.00447174	0.00267426	EDN1/FGF10/BMP2/FGFR2/TNFSF11/TNC/AMBN/AMELX/FGF4/SCN5A	10
BP	GO:0006109	regulation of carbohydrate metabolic process	13/420	206/18670	0.000819038	0.00450206	0.00269239	ADCYAP1R1/GPER1/LEPR/PTH1R/PRKCE/EGF/GCG/IGF2/INS/PTH/GCGR/LHCGR/PDK1	13
BP	GO:0048015	phosphatidylinositol-mediated signaling	12/420	181/18670	0.000838032	0.00460052	0.00275127	FGR/EDN1/CAT/CSF3/ANGPT1/GPER1/NPR3/TEK/MUC5AC/AGT/INS/CEACAM1	12
BP	GO:0010721	negative regulation of cell development	18/420	344/18670	0.000844872	0.00463208	0.00277015	IL6/SEMA3G/SEMA5A/SEMA6A/SEMA6D/SLIT2/EDNRB/NRG1/NRG3/WNT3A/PAEP/SEMA3A/SEMA4B/DKK1/GAL/PTHLH/SPP1/NR2E1	18
BP	GO:2000725	regulation of cardiac muscle cell differentiation	6/420	50/18670	0.000860496	0.00471166	0.00281774	EDN1/BMP2/NRG1/WNT3A/DKK1/GREM1	6
BP	GO:0006816	calcium ion transport	21/420	434/18670	0.000886541	0.00484802	0.00289929	AHNAK/FGF2/NOS1/IL13/ADCYAP1R1/CALCRL/GPER1/WNT3A/F2RL3/TRPV2/PRKCE/SEMG1/AGT/EGF/GCG/PTH/CALCR/CRHR1/MCHR1/OPRD1/OPRM1	21
BP	GO:0003012	muscle system process	22/420	465/18670	0.000904069	0.00493752	0.00295281	DES/HMOX1/NOS1/EDN1/EDN3/PROK2/EDNRB/ADRB2/AGTR2/CALCRL/GHSR/GPER1/NR4A3/KCNH2/EDN2/AGT/CHGA/GDNF/MSTN/OXT/GALR2/SCN5A	22
BP	GO:0032355	response to estradiol	10/420	134/18670	0.000912542	0.00496035	0.00296646	FGF10/CAT/ADCYAP1R1/GHSR/GPER1/SSTR1/SOCS2/AGT/OXT/CCNA2	10
BP	GO:0031128	developmental induction	5/420	34/18670	0.000914086	0.00496035	0.00296646	FGF10/BMP2/WNT3A/DKK1/GDNF	5
BP	GO:0032892	positive regulation of organic acid transport	5/420	34/18670	0.000914086	0.00496035	0.00296646	EDN1/TNFSF11/AGT/AVP/OXT	5
BP	GO:0042533	tumor necrosis factor biosynthetic process	5/420	34/18670	0.000914086	0.00496035	0.00296646	TLR4/AGER/CX3CR1/GHSR/LBP	5
BP	GO:0042534	regulation of tumor necrosis factor biosynthetic process	5/420	34/18670	0.000914086	0.00496035	0.00296646	TLR4/AGER/CX3CR1/GHSR/LBP	5
BP	GO:0031280	negative regulation of cyclase activity	4/420	20/18670	0.000918991	0.00497426	0.00297478	EDNRB/NPR3/GALR2/GALR3	4
BP	GO:0048670	regulation of collateral sprouting	4/420	20/18670	0.000918991	0.00497426	0.00297478	BDNF/WNT3A/CRABP2/SPP1	4
BP	GO:0043949	regulation of cAMP-mediated signaling	6/420	51/18670	0.000957007	0.00517344	0.0030939	NOS1/ADCYAP1R1/RXFP2/GIP/CRHR1/OPRM1	6
BP	GO:0008645	hexose transmembrane transport	9/420	112/18670	0.000965941	0.00520908	0.00311521	PPBP/FABP5/EDN1/NR4A3/FGF19/FGF21/GIP/INS/PTH	9
BP	GO:0060359	response to ammonium ion	10/420	135/18670	0.000966245	0.00520908	0.00311521	ADCY8/PRKCE/OXT/TAC1/CRHR1/HTR3A/OPRK1/OPRM1/PRKCG/CCNA2	10
BP	GO:0048017	inositol lipid-mediated signaling	12/420	184/18670	0.000967278	0.00520908	0.00311521	FGR/EDN1/CAT/CSF3/ANGPT1/GPER1/NPR3/TEK/MUC5AC/AGT/INS/CEACAM1	12
BP	GO:0043523	regulation of neuron apoptotic process	13/420	210/18670	0.000977732	0.00525871	0.0031449	HMOX1/C5AR1/CX3CR1/BDNF/ANGPT1/CNTFR/NR4A3/FGF20/GDNF/MDK/CRLF1/PRKCG/PAK3	13
BP	GO:0050766	positive regulation of phagocytosis	7/420	70/18670	0.000981774	0.00527378	0.0031539	SFTPD/SFTPA1/SFTPA2/SLC11A1/PTX3/PPARG/FPR2	7
BP	GO:0060537	muscle tissue development	20/420	408/18670	0.000997281	0.00535031	0.00319968	RBP4/FGF2/FOS/EDN1/BMP2/NRG1/AGTR2/ENG/FGFR2/S1PR1/TGFBR2/TGFBR3/WNT3A/EGR1/AGT/DKK1/FGF20/FGF3/GREM1/MSTN	20
BP	GO:0046328	regulation of JNK cascade	12/420	185/18670	0.00101388	0.00542693	0.00324549	TLR4/AGER/EDN1/NOX1/TNFSF11/SEMA3A/DKK1/FGF19/IL36RN/IL36A/IL37/IL36G	12
BP	GO:0032680	regulation of tumor necrosis factor production	11/420	160/18670	0.00101539	0.00542693	0.00324549	PF4/TLR4/AGER/CX3CR1/ANGPT1/GHSR/LBP/ORM2/ORM1/IL23A/NR1H4	11
BP	GO:0046661	male sex differentiation	11/420	160/18670	0.00101539	0.00542693	0.00324549	FGF10/RXFP2/SEMA3A/AMH/INHA/LHB/LGR4/LHCGR/NR0B1/NR5A1/HOXA9	11
BP	GO:0007292	female gamete generation	10/420	136/18670	0.00102251	0.00545574	0.00326273	PTX3/BMP15/PGR/RXFP2/AMH/CGB3/CGB7/EREG/MDK/PLK1	10
BP	GO:0030510	regulation of BMP signaling pathway	8/420	91/18670	0.00102335	0.00545574	0.00326273	GDF2/ACVRL1/ENG/SMAD6/TMPRSS6/CER1/DKK1/GREM1	8
BP	GO:0002701	negative regulation of production of molecular mediator of immune response	5/420	35/18670	0.00104698	0.00555381	0.00332137	HMOX1/IL33/ANGPT1/IFNB1/SPINK5	5
BP	GO:0019433	triglyceride catabolic process	5/420	35/18670	0.00104698	0.00555381	0.00332137	FABP5/FABP4/FABP12/FABP7/FGF21	5
BP	GO:0051954	positive regulation of amine transport	5/420	35/18670	0.00104698	0.00555381	0.00332137	AGT/AVP/GDNF/OXT/OPRK1	5
BP	GO:1905332	positive regulation of morphogenesis of an epithelium	5/420	35/18670	0.00104698	0.00555381	0.00332137	AGTR2/AGT/GDNF/MDK/LGR4	5
BP	GO:0032330	regulation of chondrocyte differentiation	6/420	52/18670	0.00106163	0.00561751	0.00335947	ACVRL1/ZBTB16/GREM1/MDK/PTH/PTHLH	6
BP	GO:0032653	regulation of interleukin-10 production	6/420	52/18670	0.00106163	0.00561751	0.00335947	TLR4/AGER/TSLP/IL23A/IL20RB/TNFRSF21	6
BP	GO:0043647	inositol phosphate metabolic process	7/420	71/18670	0.00106847	0.00564667	0.00337691	FGF2/ADCYAP1R1/GPER1/PTH1R/PTH/GALR2/LHCGR	7
BP	GO:0051402	neuron apoptotic process	14/420	239/18670	0.00108184	0.00571023	0.00341492	HMOX1/C5AR1/CX3CR1/BDNF/ANGPT1/CNTFR/NR4A3/FGF20/GDNF/MDK/CRLF1/TNFRSF21/PRKCG/PAK3	14
BP	GO:0015749	monosaccharide transmembrane transport	9/420	114/18670	0.00109566	0.00577598	0.00345424	PPBP/FABP5/EDN1/NR4A3/FGF19/FGF21/GIP/INS/PTH	9
BP	GO:0015874	norepinephrine transport	4/420	21/18670	0.00111522	0.00585733	0.00350289	AGTR2/GHSR/AGT/OXT	4
BP	GO:0061213	positive regulation of mesonephros development	4/420	21/18670	0.00111522	0.00585733	0.00350289	AGTR2/AGT/GDNF/LGR4	4
BP	GO:0140131	positive regulation of lymphocyte chemotaxis	4/420	21/18670	0.00111522	0.00585733	0.00350289	CXCL14/CXCL13/S100A7/CCL7	4
BP	GO:0002532	production of molecular mediator involved in inflammatory response	7/420	72/18670	0.00116107	0.00608482	0.00363894	TLR4/IL17D/MEFV/LBP/IL17A/INS/NLRP7	7
BP	GO:0007254	JNK cascade	13/420	214/18670	0.0011614	0.00608482	0.00363894	TLR4/AGER/EDN1/PTGER4/NOX1/TNFSF11/SEMA3A/DKK1/FGF19/IL36RN/IL36A/IL37/IL36G	13
BP	GO:0006367	transcription initiation from RNA polymerase II promoter	12/420	188/18670	0.00116504	0.00608886	0.00364135	PPARG/NR4A1/NR4A3/PGR/RXRG/HNF4A/HNF4G/NR0B1/NR1H4/NR1I2/NR2E1/NR5A1	12
BP	GO:0031345	negative regulation of cell projection organization	12/420	188/18670	0.00116504	0.00608886	0.00364135	SEMA3G/SEMA5A/SEMA6A/SEMA6D/SLIT2/WNT3A/HRG/SEMA3A/SEMA4B/PLXNB3/DKK1/SPP1	12
BP	GO:0045840	positive regulation of mitotic nuclear division	6/420	53/18670	0.00117481	0.00612485	0.00366288	EDN1/EDN3/EGF/EREG/IGF2/INS	6
BP	GO:0050702	interleukin-1 beta secretion	6/420	53/18670	0.00117481	0.00612485	0.00366288	TLR4/TLR8/ORM2/ORM1/CARD18/NLRP7	6
BP	GO:1901184	regulation of ERBB signaling pathway	8/420	93/18670	0.0011796	0.00612821	0.00366489	HBEGF/GPER1/MMP9/AGT/EGF/EREG/CBLC/CEACAM1	8
BP	GO:1901655	cellular response to ketone	8/420	93/18670	0.0011796	0.00612821	0.00366489	PPARG/AGTR2/PTGER4/ADCY8/PRKCE/TNC/MSTN/SPP1	8
BP	GO:0032640	tumor necrosis factor production	11/420	163/18670	0.00118122	0.00612821	0.00366489	PF4/TLR4/AGER/CX3CR1/ANGPT1/GHSR/LBP/ORM2/ORM1/IL23A/NR1H4	11
BP	GO:1903555	regulation of tumor necrosis factor superfamily cytokine production	11/420	163/18670	0.00118122	0.00612821	0.00366489	PF4/TLR4/AGER/CX3CR1/ANGPT1/GHSR/LBP/ORM2/ORM1/IL23A/NR1H4	11
BP	GO:0033762	response to glucagon	5/420	36/18670	0.00119367	0.00616523	0.00368703	ADCY8/FGF21/GCG/GCGR/CCNA2	5
BP	GO:0008343	adult feeding behavior	3/420	10/18670	0.00120577	0.00616523	0.00368703	AGRP/GHSR/NPY	3
BP	GO:0010739	positive regulation of protein kinase A signaling	3/420	10/18670	0.00120577	0.00616523	0.00368703	ADRB2/IAPP/CALCR	3
BP	GO:0032308	positive regulation of prostaglandin secretion	3/420	10/18670	0.00120577	0.00616523	0.00368703	EDN1/TNFSF11/OXT	3
BP	GO:0035768	endothelial cell chemotaxis to fibroblast growth factor	3/420	10/18670	0.00120577	0.00616523	0.00368703	FGF2/CXCL13/FGF4	3
BP	GO:0042756	drinking behavior	3/420	10/18670	0.00120577	0.00616523	0.00368703	APLN/AGT/OXT	3
BP	GO:0043084	penile erection	3/420	10/18670	0.00120577	0.00616523	0.00368703	EDNRB/AVP/OXT	3
BP	GO:0060456	positive regulation of digestive system process	3/420	10/18670	0.00120577	0.00616523	0.00368703	GHSR/OXT/TAC1	3
BP	GO:1904338	regulation of dopaminergic neuron differentiation	3/420	10/18670	0.00120577	0.00616523	0.00368703	WNT3A/DKK1/FGF20	3
BP	GO:2000544	regulation of endothelial cell chemotaxis to fibroblast growth factor	3/420	10/18670	0.00120577	0.00616523	0.00368703	FGF2/CXCL13/FGF4	3
BP	GO:2000833	positive regulation of steroid hormone secretion	3/420	10/18670	0.00120577	0.00616523	0.00368703	RETN/GAL/TAC1	3
BP	GO:2000849	regulation of glucocorticoid secretion	3/420	10/18670	0.00120577	0.00616523	0.00368703	GAL/TAC1/CRHR1	3
BP	GO:0042692	muscle cell differentiation	19/420	385/18670	0.00122363	0.00624904	0.00373715	NOS1/EDN1/FGF10/EDNRB/BDNF/BMP2/NRG1/AGTR2/ENG/FGFR2/GPER1/WNT3A/GDF15/AGT/DKK1/EREG/GREM1/IGF2/UCHL1	19
BP	GO:0034219	carbohydrate transmembrane transport	9/420	116/18670	0.00123911	0.00632052	0.0037799	PPBP/FABP5/EDN1/NR4A3/FGF19/FGF21/GIP/INS/PTH	9
BP	GO:0070167	regulation of biomineral tissue development	8/420	94/18670	0.00126455	0.00644251	0.00385285	BMP2/KL/ADRB2/S1PR1/ISG15/AMELX/GREM1/PTH	8
BP	GO:0060759	regulation of response to cytokine stimulus	12/420	190/18670	0.00127584	0.00649225	0.0038826	IL6/TLR4/PPARG/EDN1/SLIT2/TSLP/ANGPT1/LIFR/MMP12/IL36RN/NR1H4/TRAIP	12
BP	GO:0032655	regulation of interleukin-12 production	6/420	54/18670	0.00129699	0.00659202	0.00394226	TLR4/TLR8/AGER/MEFV/IL23A/MDK	6
BP	GO:0007613	memory	9/420	117/18670	0.00131632	0.00667932	0.00399447	CX3CR1/BDNF/PAK5/ADCY8/GIP/MDK/OXT/TAC1/CRHR1	9
BP	GO:0060348	bone development	13/420	217/18670	0.00131731	0.00667932	0.00399447	BMP2/ENG/FGFR2/PTGER4/TEK/TGFBR2/FLI1/TNFSF11/CER1/FGF4/GREM1/PTH/THPO	13
BP	GO:0044321	response to leptin	4/420	22/18670	0.00133905	0.00674926	0.0040363	EDN1/LEPR/NR4A3/CCNA2	4
BP	GO:0044342	type B pancreatic cell proliferation	4/420	22/18670	0.00133905	0.00674926	0.0040363	NR4A1/NR4A3/WNT3A/REG1A	4
BP	GO:0046628	positive regulation of insulin receptor signaling pathway	4/420	22/18670	0.00133905	0.00674926	0.0040363	AGT/IGF2/INS/NR1H4	4
BP	GO:0071379	cellular response to prostaglandin stimulus	4/420	22/18670	0.00133905	0.00674926	0.0040363	PPARG/PTGER4/PRKCE/TNC	4
BP	GO:0090189	regulation of branching involved in ureteric bud morphogenesis	4/420	22/18670	0.00133905	0.00674926	0.0040363	AGTR2/AGT/GDNF/LGR4	4
BP	GO:0003156	regulation of animal organ formation	5/420	37/18670	0.00135503	0.00680556	0.00406997	FGF10/BMP2/WNT3A/DKK1/GDNF	5
BP	GO:0032941	secretion by tissue	5/420	37/18670	0.00135503	0.00680556	0.00406997	FGF10/NPR3/PRKCE/TAC1/OPRK1	5
BP	GO:0045777	positive regulation of blood pressure	5/420	37/18670	0.00135503	0.00680556	0.00406997	ADRB1/AVPR2/AGT/AVP/OXT	5
BP	GO:0032677	regulation of interleukin-8 production	7/420	74/18670	0.00136506	0.00683979	0.00409044	TLR4/TLR8/GDF2/IL17D/FCN1/LBP/CRP	7
BP	GO:1900076	regulation of cellular response to insulin stimulus	7/420	74/18670	0.00136506	0.00683979	0.00409044	PRKCQ/SOCS2/AGT/IGF2/INS/MSTN/NR1H4	7
BP	GO:0006936	muscle contraction	18/420	360/18670	0.00141064	0.00705985	0.00422204	DES/NOS1/EDN1/EDN3/PROK2/EDNRB/ADRB2/CALCRL/GHSR/GPER1/KCNH2/EDN2/AGT/CHGA/GDNF/OXT/GALR2/SCN5A	18
BP	GO:0038127	ERBB signaling pathway	10/420	142/18670	0.00141918	0.00709425	0.00424261	HBEGF/NRG1/GPER1/SHC3/MMP9/AGT/EGF/EREG/CBLC/CEACAM1	10
BP	GO:0042220	response to cocaine	6/420	55/18670	0.00142866	0.00712483	0.0042609	OXT/CRHR1/HTR3A/OPRK1/OPRM1/CCNA2	6
BP	GO:0061098	positive regulation of protein tyrosine kinase activity	6/420	55/18670	0.00142866	0.00712483	0.0042609	BDNF/NRG1/WNT3A/AGT/EGF/EREG	6
BP	GO:0030516	regulation of axon extension	8/420	96/18670	0.00144903	0.00721798	0.00431661	SEMA3G/SEMA5A/SEMA6A/SEMA6D/WNT3A/TRPV2/SEMA3A/SEMA4B	8
BP	GO:0034765	regulation of ion transmembrane transport	22/420	483/18670	0.001469	0.00730035	0.00436587	AHNAK/NOS1/IL13/EDN3/ADRB2/GPER1/F2RL3/PRKCE/MMP9/BPIFA1/NOX1/NOX5/KCNH2/AGT/GAL/CALCR/CRHR1/GALR2/HTR3A/OPRK1/OPRM1/SCN5A	22
BP	GO:0070838	divalent metal ion transport	22/420	483/18670	0.001469	0.00730035	0.00436587	AHNAK/FGF2/SLC11A1/NOS1/IL13/ADCYAP1R1/CALCRL/GPER1/WNT3A/F2RL3/TRPV2/PRKCE/SEMG1/AGT/EGF/GCG/PTH/CALCR/CRHR1/MCHR1/OPRD1/OPRM1	22
BP	GO:0001960	negative regulation of cytokine-mediated signaling pathway	7/420	75/18670	0.00147703	0.00733165	0.00438458	IL6/PPARG/SLIT2/MMP12/IL36RN/NR1H4/TRAIP	7
BP	GO:0007173	epidermal growth factor receptor signaling pathway	9/420	119/18670	0.00148237	0.00734956	0.0043953	HBEGF/GPER1/SHC3/MMP9/AGT/EGF/EREG/CBLC/CEACAM1	9
BP	GO:0071706	tumor necrosis factor superfamily cytokine production	11/420	168/18670	0.0015068	0.0074579	0.00446009	PF4/TLR4/AGER/CX3CR1/ANGPT1/GHSR/LBP/ORM2/ORM1/IL23A/NR1H4	11
BP	GO:0022604	regulation of cell morphogenesis	22/420	484/18670	0.00150773	0.0074579	0.00446009	CCL24/FGR/SEMA3G/SEMA5A/SEMA6A/SEMA6D/SLIT2/BDNF/WNT3A/TRPV2/CRABP2/FGA/CCL7/RAC3/SEMA3A/SEMA4B/PLXNB3/MDK/REG1A/SPP1/NR2E1/PAK3	22
BP	GO:0002707	negative regulation of lymphocyte mediated immunity	5/420	38/18670	0.00153191	0.00756871	0.00452636	IL7R/IFNB1/IL20RB/C4BPB/CEACAM1	5
BP	GO:0032615	interleukin-12 production	6/420	56/18670	0.00157026	0.00774019	0.00462891	TLR4/TLR8/AGER/MEFV/IL23A/MDK	6
BP	GO:0090183	regulation of kidney development	6/420	56/18670	0.00157026	0.00774019	0.00462891	AGTR2/EGR1/MMP9/AGT/GDNF/LGR4	6
BP	GO:2000377	regulation of reactive oxygen species metabolic process	12/420	195/18670	0.00159149	0.00782182	0.00467773	TLR4/PTX3/EDN1/CX3CR1/FPR2/AGTR1/AGTR2/TGFBR2/CRP/AGT/INS/XDH	12
BP	GO:0032098	regulation of appetite	4/420	23/18670	0.00159244	0.00782182	0.00467773	GHSR/GALP/NPY/OPRM1	4
BP	GO:0051350	negative regulation of lyase activity	4/420	23/18670	0.00159244	0.00782182	0.00467773	EDNRB/NPR3/GALR2/GALR3	4
BP	GO:0071560	cellular response to transforming growth factor beta stimulus	14/420	249/18670	0.00159492	0.00782182	0.00467773	FOS/EDN1/CX3CR1/GDF10/LEFTY2/LTBP4/ACVRL1/ENG/FGFR2/TGFBR2/TGFBR3/SMAD6/GDF15/MSTN	14
BP	GO:0030500	regulation of bone mineralization	7/420	76/18670	0.00159603	0.00782182	0.00467773	BMP2/KL/ADRB2/S1PR1/ISG15/GREM1/PTH	7
BP	GO:0014820	tonic smooth muscle contraction	3/420	11/18670	0.00163037	0.00788104	0.00471314	EDN1/EDN2/AGT	3
BP	GO:0032306	regulation of prostaglandin secretion	3/420	11/18670	0.00163037	0.00788104	0.00471314	EDN1/TNFSF11/OXT	3
BP	GO:0035766	cell chemotaxis to fibroblast growth factor	3/420	11/18670	0.00163037	0.00788104	0.00471314	FGF2/CXCL13/FGF4	3
BP	GO:0035933	glucocorticoid secretion	3/420	11/18670	0.00163037	0.00788104	0.00471314	GAL/TAC1/CRHR1	3
BP	GO:0042482	positive regulation of odontogenesis	3/420	11/18670	0.00163037	0.00788104	0.00471314	EDN1/BMP2/AMELX	3
BP	GO:0043129	surfactant homeostasis	3/420	11/18670	0.00163037	0.00788104	0.00471314	SFTPD/SFTPA1/SFTPA2	3
BP	GO:0048672	positive regulation of collateral sprouting	3/420	11/18670	0.00163037	0.00788104	0.00471314	BDNF/WNT3A/CRABP2	3
BP	GO:0051024	positive regulation of immunoglobulin secretion	3/420	11/18670	0.00163037	0.00788104	0.00471314	IL6/RBP4/IL33	3
BP	GO:0070471	uterine smooth muscle contraction	3/420	11/18670	0.00163037	0.00788104	0.00471314	GPER1/AGT/OXT	3
BP	GO:0070857	regulation of bile acid biosynthetic process	3/420	11/18670	0.00163037	0.00788104	0.00471314	FGFR4/FGF19/NR1H4	3
BP	GO:1904847	regulation of cell chemotaxis to fibroblast growth factor	3/420	11/18670	0.00163037	0.00788104	0.00471314	FGF2/CXCL13/FGF4	3
BP	GO:1905941	positive regulation of gonad development	3/420	11/18670	0.00163037	0.00788104	0.00471314	RETN/SEMA3A/NR5A1	3
BP	GO:0048675	axon extension	9/420	121/18670	0.00166484	0.00803855	0.00480734	SEMA3G/SEMA5A/SEMA6A/SEMA6D/SLIT2/WNT3A/TRPV2/SEMA3A/SEMA4B	9
BP	GO:0072511	divalent inorganic cation transport	22/420	489/18670	0.00171472	0.00825494	0.00493675	AHNAK/FGF2/SLC11A1/NOS1/IL13/ADCYAP1R1/CALCRL/GPER1/WNT3A/F2RL3/TRPV2/PRKCE/SEMG1/AGT/EGF/GCG/PTH/CALCR/CRHR1/MCHR1/OPRD1/OPRM1	22
BP	GO:0060043	regulation of cardiac muscle cell proliferation	6/420	57/18670	0.00172229	0.00825494	0.00493675	RBP4/FGF2/FGFR2/TGFBR2/TGFBR3/FGF20	6
BP	GO:0071398	cellular response to fatty acid	6/420	57/18670	0.00172229	0.00825494	0.00493675	PPARG/EDN1/PTGER4/PRKCE/TNC/NR1H4	6
BP	GO:0006809	nitric oxide biosynthetic process	7/420	77/18670	0.00172236	0.00825494	0.00493675	TLR4/PTX3/NOS1/EDN1/CX3CR1/AGTR2/AGT	7
BP	GO:0030501	positive regulation of bone mineralization	5/420	39/18670	0.0017252	0.00825494	0.00493675	BMP2/KL/ADRB2/ISG15/PTH	5
BP	GO:0055090	acylglycerol homeostasis	5/420	39/18670	0.0017252	0.00825494	0.00493675	GIP/ANGPTL3/ANGPTL4/HNF4A/NR1H4	5
BP	GO:0070328	triglyceride homeostasis	5/420	39/18670	0.0017252	0.00825494	0.00493675	GIP/ANGPTL3/ANGPTL4/HNF4A/NR1H4	5
BP	GO:2000826	regulation of heart morphogenesis	5/420	39/18670	0.0017252	0.00825494	0.00493675	BMP2/ENG/TGFBR2/WNT3A/DKK1	5
BP	GO:0006937	regulation of muscle contraction	11/420	171/18670	0.00173512	0.00828375	0.00495398	NOS1/EDN1/PROK2/ADRB2/CALCRL/GHSR/GPER1/EDN2/CHGA/OXT/SCN5A	11
BP	GO:0043901	negative regulation of multi-organism process	11/420	171/18670	0.00173512	0.00828375	0.00495398	PTX3/FCN3/FCN1/SIGLEC11/PAEP/IFNB1/BPIFA1/ISG15/SPINK5/IFNL3/TRIM15	11
BP	GO:0030522	intracellular receptor signaling pathway	15/420	280/18670	0.00177499	0.00846456	0.00506211	DEFA3/TLR4/FABP5/PPARG/GPER1/NR4A1/NR4A3/PGR/RXRG/CRABP2/NR0B1/NR1H4/NR1I2/NR5A1/TRIM15	15
BP	GO:0061351	neural precursor cell proliferation	10/420	147/18670	0.0018381	0.00875572	0.00523623	C5AR1/CX3CR1/FGFR2/TRIM71/WNT3A/FABP7/ARTN/EGF/MDK/NR2E1	10
BP	GO:0055021	regulation of cardiac muscle tissue growth	7/420	78/18670	0.00185632	0.00883259	0.0052822	RBP4/FGF2/EDN1/FGFR2/TGFBR2/TGFBR3/FGF20	7
BP	GO:0060343	trabecula formation	4/420	24/18670	0.00187734	0.00889276	0.00531819	RBP4/TEK/TGFBR3/GREM1	4
BP	GO:0071677	positive regulation of mononuclear cell migration	4/420	24/18670	0.00187734	0.00889276	0.00531819	AGER/FPR2/CCL1/S100A7	4
BP	GO:1900078	positive regulation of cellular response to insulin stimulus	4/420	24/18670	0.00187734	0.00889276	0.00531819	AGT/IGF2/INS/NR1H4	4
BP	GO:1905564	positive regulation of vascular endothelial cell proliferation	4/420	24/18670	0.00187734	0.00889276	0.00531819	FGF2/APLN/GHSR/MDK	4
BP	GO:0055081	anion homeostasis	6/420	58/18670	0.00188524	0.00892024	0.00533462	FGFR4/INS/PTH/ANGPTL3/HNF4A/NR1H4	6
BP	GO:0034341	response to interferon-gamma	12/420	199/18670	0.00188805	0.00892359	0.00533662	TLR4/SLC11A1/CCL14/CCL23/CCL24/PPARG/EDN1/MEFV/CCL1/CCL7/CCL25/UBD	12
BP	GO:0014065	phosphatidylinositol 3-kinase signaling	10/420	148/18670	0.0019328	0.00909863	0.0054413	FGR/EDN1/CAT/CSF3/ANGPT1/GPER1/TEK/AGT/INS/CEACAM1	10
BP	GO:0009187	cyclic nucleotide metabolic process	5/420	40/18670	0.00193579	0.00909863	0.0054413	NPR1/ADCY8/NPPB/PTH/PTHLH	5
BP	GO:0042596	fear response	5/420	40/18670	0.00193579	0.00909863	0.0054413	ADRB1/HTR1A/MDK/CRHR1/NR2E1	5
BP	GO:0044058	regulation of digestive system process	5/420	40/18670	0.00193579	0.00909863	0.0054413	FGF10/GHSR/OXT/TAC1/OPRK1	5
BP	GO:0090184	positive regulation of kidney development	5/420	40/18670	0.00193579	0.00909863	0.0054413	AGTR2/EGR1/AGT/GDNF/LGR4	5
BP	GO:0014066	regulation of phosphatidylinositol 3-kinase signaling	9/420	124/18670	0.0019719	0.0092581	0.00553667	FGR/CAT/CSF3/ANGPT1/GPER1/TEK/AGT/INS/CEACAM1	9
BP	GO:0071559	response to transforming growth factor beta	14/420	255/18670	0.00199028	0.0093341	0.00558212	FOS/EDN1/CX3CR1/GDF10/LEFTY2/LTBP4/ACVRL1/ENG/FGFR2/TGFBR2/TGFBR3/SMAD6/GDF15/MSTN	14
BP	GO:0001570	vasculogenesis	7/420	79/18670	0.00199822	0.00934043	0.00558591	GDF2/ENG/TGFBR2/TGFBR3/TIE1/CEACAM1/XDH	7
BP	GO:0043537	negative regulation of blood vessel endothelial cell migration	7/420	79/18670	0.00199822	0.00934043	0.00558591	FGF2/PPARG/GDF2/ACVRL1/AGTR2/ANGPT4/HRG	7
BP	GO:0071260	cellular response to mechanical stimulus	7/420	79/18670	0.00199822	0.00934043	0.00558591	TLR4/TLR8/IL13/ENG/PTGER4/AGT/MMP7	7
BP	GO:0001658	branching involved in ureteric bud morphogenesis	6/420	59/18670	0.00205959	0.00959559	0.0057385	FGF2/BMP2/AGTR2/AGT/GDNF/LGR4	6
BP	GO:0032890	regulation of organic acid transport	6/420	59/18670	0.00205959	0.00959559	0.0057385	EDN1/AGTR2/TNFSF11/AGT/AVP/OXT	6
BP	GO:0045843	negative regulation of striated muscle tissue development	6/420	59/18670	0.00205959	0.00959559	0.0057385	RBP4/BMP2/TGFBR2/DKK1/FGF3/MSTN	6
BP	GO:0002367	cytokine production involved in immune response	8/420	102/18670	0.0021334	0.0098303	0.00587887	IL6/TLR4/SLC11A1/HMOX1/ANGPT1/NR4A3/IFNB1/CHGA	8
BP	GO:0002674	negative regulation of acute inflammatory response	3/420	12/18670	0.00213773	0.0098303	0.00587887	PPARG/INS/IL20RB	3
BP	GO:0002921	negative regulation of humoral immune response	3/420	12/18670	0.00213773	0.0098303	0.00587887	A2M/SPINK5/C4BPB	3
BP	GO:0007320	insemination	3/420	12/18670	0.00213773	0.0098303	0.00587887	SEMG1/OXT/TAC1	3
BP	GO:0016045	detection of bacterium	3/420	12/18670	0.00213773	0.0098303	0.00587887	PGLYRP1/PGLYRP3/PGLYRP4	3
BP	GO:0035630	bone mineralization involved in bone maturation	3/420	12/18670	0.00213773	0.0098303	0.00587887	BMP2/GREM1/PTH	3
BP	GO:0042659	regulation of cell fate specification	3/420	12/18670	0.00213773	0.0098303	0.00587887	FGF2/WNT3A/DKK1	3
BP	GO:0045080	positive regulation of chemokine biosynthetic process	3/420	12/18670	0.00213773	0.0098303	0.00587887	HMOX1/AGER/EGR1	3
BP	GO:0046541	saliva secretion	3/420	12/18670	0.00213773	0.0098303	0.00587887	FGF10/TAC1/OPRK1	3
BP	GO:0051549	positive regulation of keratinocyte migration	3/420	12/18670	0.00213773	0.0098303	0.00587887	FGF10/HBEGF/MMP9	3
BP	GO:0051873	killing by host of symbiont cells	3/420	12/18670	0.00213773	0.0098303	0.00587887	CAMP/PF4/CTSG	3
BP	GO:0060394	negative regulation of pathway-restricted SMAD protein phosphorylation	3/420	12/18670	0.00213773	0.0098303	0.00587887	SMAD6/DKK1/GREM1	3
BP	GO:0048286	lung alveolus development	5/420	41/18670	0.00216456	0.00990012	0.00592062	SFTPD/FGF10/FGFR2/PGR/EDN2	5
BP	GO:0090279	regulation of calcium ion import	5/420	41/18670	0.00216456	0.00990012	0.00592062	TRPV2/SEMG1/EGF/GCG/CALCR	5
BP	GO:1901381	positive regulation of potassium ion transmembrane transport	5/420	41/18670	0.00216456	0.00990012	0.00592062	EDN3/KCNH2/GAL/GALR2/OPRK1	5
BP	GO:1902893	regulation of pri-miRNA transcription by RNA polymerase II	5/420	41/18670	0.00216456	0.00990012	0.00592062	FOS/APLN/BMP2/SMAD6/SPI1	5
BP	GO:1905209	positive regulation of cardiocyte differentiation	5/420	41/18670	0.00216456	0.00990012	0.00592062	EDN1/NRG1/GPER1/WNT3A/GREM1	5
BP	GO:0051961	negative regulation of nervous system development	16/420	315/18670	0.00217644	0.00994376	0.00594672	IL6/SEMA3G/SEMA5A/SEMA6A/SEMA6D/SLIT2/EDNRB/NRG1/NRG3/WNT3A/SEMA3A/SEMA4B/DKK1/SPP1/NR2E1/TNFRSF21	16
BP	GO:0002440	production of molecular mediator of immune response	15/420	286/18670	0.00217883	0.00994398	0.00594685	IL6/TLR4/RBP4/SLC11A1/IL7R/HMOX1/IL13/IL33/ANGPT1/NR4A3/IFNB1/PGC/SPINK5/CARD11/CHGA	15
BP	GO:0030325	adrenal gland development	4/420	25/18670	0.00219567	0.00996731	0.00596081	MDK/CRHR1/NR0B1/NR5A1	4
BP	GO:0032104	regulation of response to extracellular stimulus	4/420	25/18670	0.00219567	0.00996731	0.00596081	GHSR/NPY/OPRM1/PRKCG	4
BP	GO:0032107	regulation of response to nutrient levels	4/420	25/18670	0.00219567	0.00996731	0.00596081	GHSR/NPY/OPRM1/PRKCG	4
BP	GO:0045672	positive regulation of osteoclast differentiation	4/420	25/18670	0.00219567	0.00996731	0.00596081	FOS/TNFSF11/IL17A/IL23A	4
BP	GO:0061217	regulation of mesonephros development	4/420	25/18670	0.00219567	0.00996731	0.00596081	AGTR2/AGT/GDNF/LGR4	4
BP	GO:0048635	negative regulation of muscle organ development	6/420	60/18670	0.00224584	0.0101842	0.0060905	RBP4/BMP2/TGFBR2/DKK1/FGF3/MSTN	6
BP	GO:0048259	regulation of receptor-mediated endocytosis	8/420	103/18670	0.00226872	0.0102769	0.00614598	APLN/ANGPT1/WNT3A/SELE/VTN/DKK1/EGF/GREM1	8
BP	GO:0001959	regulation of cytokine-mediated signaling pathway	11/420	177/18670	0.00227663	0.0103018	0.00616086	IL6/PPARG/EDN1/SLIT2/TSLP/ANGPT1/LIFR/MMP12/IL36RN/NR1H4/TRAIP	11
BP	GO:0003007	heart morphogenesis	14/420	259/18670	0.00229652	0.0103697	0.00620147	RBP4/SLIT2/BMP2/NRG1/ACVRL1/ENG/FGFR2/S1PR1/TEK/TGFBR2/TGFBR3/WNT3A/SMAD6/DKK1	14
BP	GO:0090257	regulation of muscle system process	14/420	259/18670	0.00229652	0.0103697	0.00620147	NOS1/EDN1/PROK2/ADRB2/CALCRL/GHSR/GPER1/NR4A3/EDN2/AGT/CHGA/MSTN/OXT/SCN5A	14
BP	GO:0048708	astrocyte differentiation	7/420	81/18670	0.0023071	0.0103954	0.00621682	IL6/TLR4/AGER/C5AR1/FPR2/BMP2/NR2E1	7
BP	GO:0060761	negative regulation of response to cytokine stimulus	7/420	81/18670	0.0023071	0.0103954	0.00621682	IL6/PPARG/SLIT2/MMP12/IL36RN/NR1H4/TRAIP	7
BP	GO:0035270	endocrine system development	9/420	127/18670	0.00232256	0.010454	0.00625185	IL6/FGF10/BMP2/GIP/MDK/CRHR1/HNF4A/NR0B1/NR5A1	9
BP	GO:0014812	muscle cell migration	8/420	104/18670	0.00241068	0.0108355	0.00647999	SEMA6D/SLIT2/NR4A3/PLAU/VTN/AGT/MDK/MSTN	8
BP	GO:2001222	regulation of neuron migration	5/420	42/18670	0.00241241	0.0108355	0.00647999	SEMA6A/NRG1/NRG3/SEMA3A/MDK	5
BP	GO:0006879	cellular iron ion homeostasis	6/420	61/18670	0.00244451	0.0109449	0.00654544	SLC11A1/HMOX1/GDF2/LCN2/TFR2/TMPRSS6	6
BP	GO:0045123	cellular extravasation	6/420	61/18670	0.00244451	0.0109449	0.00654544	AGER/CX3CR1/PTGER4/SELE/CCL25/MDK	6
BP	GO:0048645	animal organ formation	6/420	61/18670	0.00244451	0.0109449	0.00654544	FGF10/FGFR2/TGFBR2/WNT3A/DKK1/GDNF	6
BP	GO:0032637	interleukin-8 production	7/420	82/18670	0.00247471	0.0110568	0.00661238	TLR4/TLR8/GDF2/IL17D/FCN1/LBP/CRP	7
BP	GO:0046209	nitric oxide metabolic process	7/420	82/18670	0.00247471	0.0110568	0.00661238	TLR4/PTX3/NOS1/EDN1/CX3CR1/AGTR2/AGT	7
BP	GO:0010460	positive regulation of heart rate	4/420	26/18670	0.00254934	0.0113545	0.00679037	EDN1/EDN3/ADRB1/EDN2	4
BP	GO:0032800	receptor biosynthetic process	4/420	26/18670	0.00254934	0.0113545	0.00679037	PPARG/EDN1/FGF21/ACHE	4
BP	GO:0071377	cellular response to glucagon stimulus	4/420	26/18670	0.00254934	0.0113545	0.00679037	ADCY8/FGF21/GCG/GCGR	4
BP	GO:0003206	cardiac chamber morphogenesis	9/420	129/18670	0.00258265	0.0114908	0.00687188	RBP4/SLIT2/NRG1/ENG/FGFR2/TEK/TGFBR2/TGFBR3/SMAD6	9
BP	GO:0048145	regulation of fibroblast proliferation	7/420	83/18670	0.00265154	0.0117533	0.00702892	IL13/PPARG/FGF10/AGTR2/AGT/EREG/CCNA2	7
BP	GO:0032623	interleukin-2 production	6/420	62/18670	0.0026561	0.0117533	0.00702892	SFTPD/SLC11A1/PRKCQ/CARD11/IL20RB/NR1H4	6
BP	GO:1901862	negative regulation of muscle tissue development	6/420	62/18670	0.0026561	0.0117533	0.00702892	RBP4/BMP2/TGFBR2/DKK1/FGF3/MSTN	6
BP	GO:0006692	prostanoid metabolic process	5/420	43/18670	0.00268026	0.0117533	0.00702892	PTGDS/FABP5/EDN1/EDN2/AVP	5
BP	GO:0006693	prostaglandin metabolic process	5/420	43/18670	0.00268026	0.0117533	0.00702892	PTGDS/FABP5/EDN1/EDN2/AVP	5
BP	GO:0032881	regulation of polysaccharide metabolic process	5/420	43/18670	0.00268026	0.0117533	0.00702892	EGF/IGF2/INS/PTH/GCGR	5
BP	GO:0042088	T-helper 1 type immune response	5/420	43/18670	0.00268026	0.0117533	0.00702892	TLR4/SLC11A1/IL33/IL1RL1/IL23A	5
BP	GO:0045429	positive regulation of nitric oxide biosynthetic process	5/420	43/18670	0.00268026	0.0117533	0.00702892	TLR4/PTX3/EDN1/AGTR2/AGT	5
BP	GO:0046461	neutral lipid catabolic process	5/420	43/18670	0.00268026	0.0117533	0.00702892	FABP5/FABP4/FABP12/FABP7/FGF21	5
BP	GO:0046464	acylglycerol catabolic process	5/420	43/18670	0.00268026	0.0117533	0.00702892	FABP5/FABP4/FABP12/FABP7/FGF21	5
BP	GO:0055026	negative regulation of cardiac muscle tissue development	5/420	43/18670	0.00268026	0.0117533	0.00702892	RBP4/BMP2/TGFBR2/DKK1/FGF3	5
BP	GO:0010977	negative regulation of neuron projection development	10/420	155/18670	0.00271148	0.0117533	0.00702892	SEMA3G/SEMA5A/SEMA6A/SEMA6D/SLIT2/WNT3A/SEMA3A/SEMA4B/DKK1/SPP1	10
BP	GO:2001236	regulation of extrinsic apoptotic signaling pathway	10/420	155/18670	0.00271148	0.0117533	0.00702892	PF4/HMOX1/FGF10/AGTR2/GPER1/PAK5/FGA/AGT/GDNF/SCG2	10
BP	GO:0042136	neurotransmitter biosynthetic process	8/420	106/18670	0.00271543	0.0117533	0.00702892	TLR4/PTX3/NOS1/EDN1/CX3CR1/AGTR2/AGT/ACHE	8
BP	GO:0002281	macrophage activation involved in immune response	3/420	13/18670	0.00273295	0.0117533	0.00702892	IL33/PRKCE/LBP	3
BP	GO:0002430	complement receptor mediated signaling pathway	3/420	13/18670	0.00273295	0.0117533	0.00702892	C5AR1/FPR1/FPR2	3
BP	GO:0003306	Wnt signaling pathway involved in heart development	3/420	13/18670	0.00273295	0.0117533	0.00702892	BMP2/WNT3A/DKK1	3
BP	GO:0014842	regulation of skeletal muscle satellite cell proliferation	3/420	13/18670	0.00273295	0.0117533	0.00702892	FGF2/ANGPT1/MSTN	3
BP	GO:0031650	regulation of heat generation	3/420	13/18670	0.00273295	0.0117533	0.00702892	EDNRB/APLN/TNFSF11	3
BP	GO:0032725	positive regulation of granulocyte macrophage colony-stimulating factor production	3/420	13/18670	0.00273295	0.0117533	0.00702892	IL17D/PAEP/IL23A	3
BP	GO:0032754	positive regulation of interleukin-5 production	3/420	13/18670	0.00273295	0.0117533	0.00702892	IL33/TSLP/IL1RL1	3
BP	GO:0032823	regulation of natural killer cell differentiation	3/420	13/18670	0.00273295	0.0117533	0.00702892	PGLYRP1/PGLYRP3/PGLYRP4	3
BP	GO:0033605	positive regulation of catecholamine secretion	3/420	13/18670	0.00273295	0.0117533	0.00702892	GDNF/OXT/OPRK1	3
BP	GO:0042711	maternal behavior	3/420	13/18670	0.00273295	0.0117533	0.00702892	AVP/OXT/OPRK1	3
BP	GO:0043116	negative regulation of vascular permeability	3/420	13/18670	0.00273295	0.0117533	0.00702892	SLIT2/ANGPT1/CEACAM1	3
BP	GO:0045779	negative regulation of bone resorption	3/420	13/18670	0.00273295	0.0117533	0.00702892	IL6/CALCA/IAPP	3
BP	GO:0048875	chemical homeostasis within a tissue	3/420	13/18670	0.00273295	0.0117533	0.00702892	SFTPD/SFTPA1/SFTPA2	3
BP	GO:0050872	white fat cell differentiation	3/420	13/18670	0.00273295	0.0117533	0.00702892	FABP4/PPARG/FGF10	3
BP	GO:0060347	heart trabecula formation	3/420	13/18670	0.00273295	0.0117533	0.00702892	RBP4/TEK/TGFBR3	3
BP	GO:0060746	parental behavior	3/420	13/18670	0.00273295	0.0117533	0.00702892	AVP/OXT/OPRK1	3
BP	GO:0090594	inflammatory response to wounding	3/420	13/18670	0.00273295	0.0117533	0.00702892	HMOX1/AGER/MDK	3
BP	GO:1902947	regulation of tau-protein kinase activity	3/420	13/18670	0.00273295	0.0117533	0.00702892	C5AR1/EGR1/DKK1	3
BP	GO:1904251	regulation of bile acid metabolic process	3/420	13/18670	0.00273295	0.0117533	0.00702892	FGFR4/FGF19/NR1H4	3
BP	GO:0014910	regulation of smooth muscle cell migration	7/420	84/18670	0.00283791	0.0121553	0.00726929	SEMA6D/SLIT2/NR4A3/PLAU/VTN/AGT/MDK	7
BP	GO:0048144	fibroblast proliferation	7/420	84/18670	0.00283791	0.0121553	0.00726929	IL13/PPARG/FGF10/AGTR2/AGT/EREG/CCNA2	7
BP	GO:0060420	regulation of heart growth	7/420	84/18670	0.00283791	0.0121553	0.00726929	RBP4/FGF2/EDN1/FGFR2/TGFBR2/TGFBR3/FGF20	7
BP	GO:0042129	regulation of T cell proliferation	10/420	156/18670	0.00284072	0.0121553	0.00726929	SFTPD/IL6/AGER/TGFBR2/PRKCQ/CARD11/IGF2/IL23A/IL20RB/TNFRSF21	10
BP	GO:0043535	regulation of blood vessel endothelial cell migration	10/420	156/18670	0.00284072	0.0121553	0.00726929	FGF2/HMOX1/PPARG/GDF2/ACVRL1/AGTR2/ANGPT1/ANGPT4/HRG/NR2E1	10
BP	GO:0001909	leukocyte mediated cytotoxicity	8/420	107/18670	0.00287867	0.0123053	0.007359	KIR3DL1/CTSG/IL7R/AGER/CD1A/RAET1L/IL23A/CEACAM1	8
BP	GO:0050768	negative regulation of neurogenesis	15/420	295/18670	0.00292563	0.0124556	0.00744891	IL6/SEMA3G/SEMA5A/SEMA6A/SEMA6D/SLIT2/EDNRB/NRG1/NRG3/WNT3A/SEMA3A/SEMA4B/DKK1/SPP1/NR2E1	15
BP	GO:0002825	regulation of T-helper 1 type immune response	4/420	27/18670	0.00294022	0.0124556	0.00744891	SLC11A1/IL33/IL1RL1/IL23A	4
BP	GO:0003148	outflow tract septum morphogenesis	4/420	27/18670	0.00294022	0.0124556	0.00744891	ENG/FGFR2/TGFBR2/SMAD6	4
BP	GO:0048143	astrocyte activation	4/420	27/18670	0.00294022	0.0124556	0.00744891	IL6/AGER/C5AR1/FPR2	4
BP	GO:0048668	collateral sprouting	4/420	27/18670	0.00294022	0.0124556	0.00744891	BDNF/WNT3A/CRABP2/SPP1	4
BP	GO:0051953	negative regulation of amine transport	4/420	27/18670	0.00294022	0.0124556	0.00744891	AGTR2/GHSR/CHGA/CRHR1	4
BP	GO:0072378	blood coagulation, fibrin clot formation	4/420	27/18670	0.00294022	0.0124556	0.00744891	A2M/F11/FGA/KNG1	4
BP	GO:1901623	regulation of lymphocyte chemotaxis	4/420	27/18670	0.00294022	0.0124556	0.00744891	CXCL14/CXCL13/S100A7/CCL7	4
BP	GO:2000191	regulation of fatty acid transport	4/420	27/18670	0.00294022	0.0124556	0.00744891	EDN1/AGTR2/TNFSF11/OXT	4
BP	GO:0014002	astrocyte development	5/420	44/18670	0.00296899	0.0125151	0.00748448	IL6/TLR4/AGER/C5AR1/FPR2	5
BP	GO:0030225	macrophage differentiation	5/420	44/18670	0.00296899	0.0125151	0.00748448	PF4/SPI1/MMP9/INHA/IL31RA	5
BP	GO:0034105	positive regulation of tissue remodeling	5/420	44/18670	0.00296899	0.0125151	0.00748448	TNFSF11/HRG/IL23A/SPP1/MC4R	5
BP	GO:0045601	regulation of endothelial cell differentiation	5/420	44/18670	0.00296899	0.0125151	0.00748448	GDF2/ACVRL1/PROC/CEACAM1/XDH	5
BP	GO:1904407	positive regulation of nitric oxide metabolic process	5/420	44/18670	0.00296899	0.0125151	0.00748448	TLR4/PTX3/EDN1/AGTR2/AGT	5
BP	GO:0050772	positive regulation of axonogenesis	7/420	85/18670	0.00303415	0.0127519	0.00762606	SEMA5A/SLIT2/BDNF/WNT3A/TRPV2/CRABP2/PLXNB3	7
BP	GO:1903901	negative regulation of viral life cycle	7/420	85/18670	0.00303415	0.0127519	0.00762606	PTX3/FCN3/FCN1/IFNB1/ISG15/IFNL3/TRIM15	7
BP	GO:2001057	reactive nitrogen species metabolic process	7/420	85/18670	0.00303415	0.0127519	0.00762606	TLR4/PTX3/NOS1/EDN1/CX3CR1/AGTR2/AGT	7
BP	GO:2000278	regulation of DNA biosynthetic process	8/420	108/18670	0.00304946	0.0128035	0.00765695	FGF2/PPARG/GDF2/ACVRL1/FGFR4/PRKCQ/GREM1/PAK3	8
BP	GO:0042098	T cell proliferation	11/420	184/18670	0.00307369	0.0128925	0.00771019	SFTPD/IL6/SLC11A1/AGER/TGFBR2/PRKCQ/CARD11/IGF2/IL23A/IL20RB/TNFRSF21	11
BP	GO:0071333	cellular response to glucose stimulus	9/420	133/18670	0.00317187	0.0132912	0.0079486	AGER/CMA1/GPER1/ADCY8/PRKCE/FGF21/GCG/NR1H4/OPRK1	9
BP	GO:0007369	gastrulation	11/420	185/18670	0.00320391	0.0134122	0.00802099	APLN/FGFR2/NR4A3/TGFBR2/WNT3A/MMP9/VTN/CER1/DKK1/HNF4A/TRIM15	11
BP	GO:0021761	limbic system development	8/420	109/18670	0.00322803	0.0134999	0.00807342	FGFR2/NR4A3/WNT3A/SEMA3A/MDK/CRHR1/NR0B1/NR2E1	8
BP	GO:0032760	positive regulation of tumor necrosis factor production	7/420	86/18670	0.00324061	0.0135392	0.00809692	PF4/TLR4/AGER/LBP/ORM2/ORM1/IL23A	7
BP	GO:0002691	regulation of cellular extravasation	4/420	28/18670	0.00337015	0.0139848	0.0083634	AGER/PTGER4/CCL25/MDK	4
BP	GO:0032770	positive regulation of monooxygenase activity	4/420	28/18670	0.00337015	0.0139848	0.0083634	AGTR2/NPR3/GDNF/INS	4
BP	GO:0033688	regulation of osteoblast proliferation	4/420	28/18670	0.00337015	0.0139848	0.0083634	BMP2/FGFR2/NPR3/GREM1	4
BP	GO:0034698	response to gonadotropin	4/420	28/18670	0.00337015	0.0139848	0.0083634	GHSR/TGFBR3/LHCGR/CCNA2	4
BP	GO:0048520	positive regulation of behavior	4/420	28/18670	0.00337015	0.0139848	0.0083634	AGRP/GHSR/NR4A3/OPRK1	4
BP	GO:0014823	response to activity	6/420	65/18670	0.0033736	0.0139848	0.0083634	EDN1/CAT/AGT/FGF21/MSTN/OXT	6
BP	GO:0032729	positive regulation of interferon-gamma production	6/420	65/18670	0.0033736	0.0139848	0.0083634	TLR4/TLR8/SLC11A1/IFNL1/IL23A/IL12RB2	6
BP	GO:0060675	ureteric bud morphogenesis	6/420	65/18670	0.0033736	0.0139848	0.0083634	FGF2/BMP2/AGTR2/AGT/GDNF/LGR4	6
BP	GO:0002523	leukocyte migration involved in inflammatory response	3/420	14/18670	0.00342067	0.0139889	0.00836584	SELE/LBP/MDK	3
BP	GO:0014841	skeletal muscle satellite cell proliferation	3/420	14/18670	0.00342067	0.0139889	0.00836584	FGF2/ANGPT1/MSTN	3
BP	GO:0014857	regulation of skeletal muscle cell proliferation	3/420	14/18670	0.00342067	0.0139889	0.00836584	FGF2/ANGPT1/MSTN	3
BP	GO:0032310	prostaglandin secretion	3/420	14/18670	0.00342067	0.0139889	0.00836584	EDN1/TNFSF11/OXT	3
BP	GO:0045346	regulation of MHC class II biosynthetic process	3/420	14/18670	0.00342067	0.0139889	0.00836584	PF4/TLR4/SPI1	3
BP	GO:0050720	interleukin-1 beta biosynthetic process	3/420	14/18670	0.00342067	0.0139889	0.00836584	AGER/CMA1/EGR1	3
BP	GO:0051547	regulation of keratinocyte migration	3/420	14/18670	0.00342067	0.0139889	0.00836584	FGF10/HBEGF/MMP9	3
BP	GO:0051712	positive regulation of killing of cells of other organism	3/420	14/18670	0.00342067	0.0139889	0.00836584	PGLYRP1/PGLYRP3/PGLYRP4	3
BP	GO:0051852	disruption by host of symbiont cells	3/420	14/18670	0.00342067	0.0139889	0.00836584	CAMP/PF4/CTSG	3
BP	GO:0060397	JAK-STAT cascade involved in growth hormone signaling pathway	3/420	14/18670	0.00342067	0.0139889	0.00836584	GHR/GH2/PRLR	3
BP	GO:0071361	cellular response to ethanol	3/420	14/18670	0.00342067	0.0139889	0.00836584	SPI1/PRKCE/CCL7	3
BP	GO:0072216	positive regulation of metanephros development	3/420	14/18670	0.00342067	0.0139889	0.00836584	AGTR2/EGR1/GDNF	3
BP	GO:1900747	negative regulation of vascular endothelial growth factor signaling pathway	3/420	14/18670	0.00342067	0.0139889	0.00836584	SEMA6A/HRG/XDH	3
BP	GO:2000345	regulation of hepatocyte proliferation	3/420	14/18670	0.00342067	0.0139889	0.00836584	WNT3A/MDK/CEACAM1	3
BP	GO:0045844	positive regulation of striated muscle tissue development	7/420	87/18670	0.00345762	0.0141128	0.00843996	FGF2/EDN1/NRG1/FGFR2/TGFBR3/WNT3A/GREM1	7
BP	GO:0048636	positive regulation of muscle organ development	7/420	87/18670	0.00345762	0.0141128	0.00843996	FGF2/EDN1/NRG1/FGFR2/TGFBR3/WNT3A/GREM1	7
BP	GO:0071331	cellular response to hexose stimulus	9/420	135/18670	0.0035037	0.0142872	0.00854423	AGER/CMA1/GPER1/ADCY8/PRKCE/FGF21/GCG/NR1H4/OPRK1	9
BP	GO:0043687	post-translational protein modification	17/420	361/18670	0.0035106	0.0143016	0.00855285	IL6/BMP15/ZBTB16/SOCS2/BPIFB2/FGA/KNG1/PROC/ALB/TNC/AMBN/AMELX/CHGB/SCG2/SPP1/VGF/UBD	17
BP	GO:0002437	inflammatory response to antigenic stimulus	5/420	46/18670	0.00361275	0.0146615	0.0087681	GPR17/CXCR2/IL5RA/IL20RB/OPRM1	5
BP	GO:0043300	regulation of leukocyte degranulation	5/420	46/18670	0.00361275	0.0146615	0.0087681	HMOX1/IL13/FGR/CRHR1/CEACAM1	5
BP	GO:0060443	mammary gland morphogenesis	5/420	46/18670	0.00361275	0.0146615	0.0087681	FGF10/NRG3/FGFR2/PGR/TGFBR2	5
BP	GO:1900015	regulation of cytokine production involved in inflammatory response	5/420	46/18670	0.00361275	0.0146615	0.0087681	TLR4/IL17D/MEFV/IL17A/NLRP7	5
BP	GO:0021872	forebrain generation of neurons	6/420	66/18670	0.00364209	0.0147243	0.00880564	SLIT2/FGFR2/WNT3A/RAC3/SEMA3A/NR2E1	6
BP	GO:0045428	regulation of nitric oxide biosynthetic process	6/420	66/18670	0.00364209	0.0147243	0.00880564	TLR4/PTX3/EDN1/CX3CR1/AGTR2/AGT	6
BP	GO:0051785	positive regulation of nuclear division	6/420	66/18670	0.00364209	0.0147243	0.00880564	EDN1/EDN3/EGF/EREG/IGF2/INS	6
BP	GO:0072171	mesonephric tubule morphogenesis	6/420	66/18670	0.00364209	0.0147243	0.00880564	FGF2/BMP2/AGTR2/AGT/GDNF/LGR4	6
BP	GO:0071326	cellular response to monosaccharide stimulus	9/420	136/18670	0.00367953	0.0148434	0.00887689	AGER/CMA1/GPER1/ADCY8/PRKCE/FGF21/GCG/NR1H4/OPRK1	9
BP	GO:0061097	regulation of protein tyrosine kinase activity	7/420	88/18670	0.00368553	0.0148434	0.00887689	BDNF/NRG1/WNT3A/AGT/EGF/EREG/CBLC	7
BP	GO:1901863	positive regulation of muscle tissue development	7/420	88/18670	0.00368553	0.0148434	0.00887689	FGF2/EDN1/NRG1/FGFR2/TGFBR3/WNT3A/GREM1	7
BP	GO:1903557	positive regulation of tumor necrosis factor superfamily cytokine production	7/420	88/18670	0.00368553	0.0148434	0.00887689	PF4/TLR4/AGER/LBP/ORM2/ORM1/IL23A	7
BP	GO:0021884	forebrain neuron development	4/420	29/18670	0.00384092	0.01544	0.00923367	SLIT2/FGFR2/RAC3/SEMA3A	4
BP	GO:2000727	positive regulation of cardiac muscle cell differentiation	4/420	29/18670	0.00384092	0.01544	0.00923367	EDN1/NRG1/WNT3A/GREM1	4
BP	GO:0097306	cellular response to alcohol	7/420	89/18670	0.00392467	0.0157527	0.00942065	PPARG/PTGER4/ADCY8/SPI1/PRKCE/CCL7/TNC	7
BP	GO:0060038	cardiac muscle cell proliferation	6/420	67/18670	0.00392612	0.0157527	0.00942065	RBP4/FGF2/FGFR2/TGFBR2/TGFBR3/FGF20	6
BP	GO:0014911	positive regulation of smooth muscle cell migration	5/420	47/18670	0.00396959	0.0159121	0.00951598	SEMA6D/NR4A3/VTN/AGT/MDK	5
BP	GO:0097237	cellular response to toxic substance	13/420	247/18670	0.00406824	0.0162922	0.00974328	IL6/DUOX1/HMOX1/CAT/NR4A3/EGR1/SPI1/PRKCE/LCN2/DUOX2/ALB/CCL7/OPRD1	13
BP	GO:0042475	odontogenesis of dentin-containing tooth	7/420	90/18670	0.00417541	0.0166673	0.00996766	FGF10/BMP2/TNC/AMBN/AMELX/FGF4/SCN5A	7
BP	GO:0010455	positive regulation of cell fate commitment	3/420	15/18670	0.00420508	0.0166673	0.00996766	FGF2/WNT3A/IL23A	3
BP	GO:0010759	positive regulation of macrophage chemotaxis	3/420	15/18670	0.00420508	0.0166673	0.00996766	C5AR1/MDK/MSTN	3
BP	GO:0014856	skeletal muscle cell proliferation	3/420	15/18670	0.00420508	0.0166673	0.00996766	FGF2/ANGPT1/MSTN	3
BP	GO:0032645	regulation of granulocyte macrophage colony-stimulating factor production	3/420	15/18670	0.00420508	0.0166673	0.00996766	IL17D/PAEP/IL23A	3
BP	GO:0032736	positive regulation of interleukin-13 production	3/420	15/18670	0.00420508	0.0166673	0.00996766	IL33/TSLP/PAEP	3
BP	GO:0033008	positive regulation of mast cell activation involved in immune response	3/420	15/18670	0.00420508	0.0166673	0.00996766	IL13/FGR/CRHR1	3
BP	GO:0043306	positive regulation of mast cell degranulation	3/420	15/18670	0.00420508	0.0166673	0.00996766	IL13/FGR/CRHR1	3
BP	GO:0044406	adhesion of symbiont to host	3/420	15/18670	0.00420508	0.0166673	0.00996766	CLEC4M/SFTPD/BPIFA1	3
BP	GO:0051883	killing of cells in other organism involved in symbiotic interaction	3/420	15/18670	0.00420508	0.0166673	0.00996766	CAMP/PF4/CTSG	3
BP	GO:1902548	negative regulation of cellular response to vascular endothelial growth factor stimulus	3/420	15/18670	0.00420508	0.0166673	0.00996766	SEMA6A/HRG/XDH	3
BP	GO:0031343	positive regulation of cell killing	6/420	68/18670	0.00422622	0.0167355	0.0100084	PGLYRP1/CD1A/RAET1L/PGLYRP3/PGLYRP4/IL23A	6
BP	GO:0050680	negative regulation of epithelial cell proliferation	10/420	165/18670	0.00423909	0.0167708	0.0100296	PPARG/GDF2/ACVRL1/FGFR2/TGFBR3/EREG/SCG2/SLURP1/CEACAM1/XDH	10
BP	GO:0045446	endothelial cell differentiation	8/420	114/18670	0.00424599	0.0167825	0.0100365	GDF2/NRG1/ACVRL1/ENG/S1PR1/PROC/CEACAM1/XDH	8
BP	GO:0043268	positive regulation of potassium ion transport	5/420	48/18670	0.00435093	0.0170993	0.010226	EDN3/KCNH2/GAL/GALR2/OPRK1	5
BP	GO:0101023	vascular endothelial cell proliferation	5/420	48/18670	0.00435093	0.0170993	0.010226	FGF2/PPARG/APLN/GHSR/MDK	5
BP	GO:1903727	positive regulation of phospholipid metabolic process	5/420	48/18670	0.00435093	0.0170993	0.010226	FGF2/FGR/FPR2/TEK/NR1H4	5
BP	GO:1905562	regulation of vascular endothelial cell proliferation	5/420	48/18670	0.00435093	0.0170993	0.010226	FGF2/PPARG/APLN/GHSR/MDK	5
BP	GO:0002828	regulation of type 2 immune response	4/420	30/18670	0.0043543	0.0170993	0.010226	IL6/IL33/IFNL1/IFNB1	4
BP	GO:0048265	response to pain	4/420	30/18670	0.0043543	0.0170993	0.010226	EDNRB/TAC1/CRHR1/PRKCG	4
BP	GO:0061082	myeloid leukocyte cytokine production	4/420	30/18670	0.0043543	0.0170993	0.010226	TLR4/HMOX1/NR4A3/CHGA	4
BP	GO:0035690	cellular response to drug	17/420	369/18670	0.00436986	0.0171445	0.010253	IL6/HMOX1/EDN1/SLIT2/AGTR2/NR4A3/ADCY8/EGR1/SPI1/PRKCE/LCN2/KCNH2/CCL7/FGF21/MSTN/OPRM1/CCNA2	17
BP	GO:0014909	smooth muscle cell migration	7/420	91/18670	0.00443808	0.0173801	0.0103939	SEMA6D/SLIT2/NR4A3/PLAU/VTN/AGT/MDK	7
BP	GO:0045638	negative regulation of myeloid cell differentiation	7/420	91/18670	0.00443808	0.0173801	0.0103939	PF4/TLR4/ZBTB16/INHA/HOXA9/CEACAM1/HMGB3	7
BP	GO:0001837	epithelial to mesenchymal transition	9/420	140/18670	0.00445314	0.017423	0.0104196	IL6/BMP2/ENG/FGFR2/TGFBR2/TGFBR3/AMELX/GREM1/MDK	9
BP	GO:0071496	cellular response to external stimulus	16/420	339/18670	0.00445935	0.0174312	0.0104245	TLR4/TLR8/HMOX1/IL13/PPARG/FOS/ENG/PTGER4/LCN2/ALB/TNC/AGT/UCN2/UCN3/NR1H4/MMP7	16
BP	GO:0032963	collagen metabolic process	8/420	115/18670	0.0044763	0.0174814	0.0104545	IL6/PPARG/ENG/MMP12/MMP9/TMPRSS6/AMELX/MMP7	8
BP	GO:0055008	cardiac muscle tissue morphogenesis	6/420	69/18670	0.00454294	0.0177254	0.0106004	BMP2/NRG1/ENG/FGFR2/S1PR1/TGFBR3	6
BP	GO:0035051	cardiocyte differentiation	10/420	167/18670	0.00461332	0.0179835	0.0107548	EDN1/BMP2/NRG1/AGTR2/GPER1/TGFBR3/WNT3A/AGT/DKK1/GREM1	10
BP	GO:0021537	telencephalon development	13/420	251/18670	0.00465213	0.0181181	0.0108353	SLIT2/BMP2/NRG1/NRG3/AVPR2/NR4A3/WNT3A/SEMA3A/MDK/NPY/NR2E1/SCN5A/WDR62	13
BP	GO:0043254	regulation of protein complex assembly	20/420	467/18670	0.00473179	0.0184115	0.0110108	TMSB15A/TLR4/CCL24/SLIT2/CSF3/PTGER4/MEFV/SMAD6/PRKCE/CXCL13/HRG/GFAP/ALB/RAC3/DKK1/IAPP/INS/OPRD1/PAK3/TRIM9	20
BP	GO:0002534	cytokine production involved in inflammatory response	5/420	49/18670	0.00475766	0.0184783	0.0110507	TLR4/IL17D/MEFV/IL17A/NLRP7	5
BP	GO:1904707	positive regulation of vascular smooth muscle cell proliferation	5/420	49/18670	0.00475766	0.0184783	0.0110507	FGF2/EDN1/NR4A3/MMP9/AGT	5
BP	GO:1990138	neuron projection extension	10/420	168/18670	0.00480993	0.0186643	0.0111619	SEMA3G/SEMA5A/SEMA6A/SEMA6D/SLIT2/WNT3A/TRPV2/SEMA3A/SEMA4B/REG1A	10
BP	GO:0072006	nephron development	9/420	142/18670	0.00488466	0.0189049	0.0113058	FGF2/BMP2/AGTR2/ANGPT1/TEK/EGR1/AGT/GDNF/LGR4	9
BP	GO:0003401	axis elongation	4/420	31/18670	0.00491199	0.0189049	0.0113058	FGF10/FGFR2/WNT3A/TNC	4
BP	GO:0010543	regulation of platelet activation	4/420	31/18670	0.00491199	0.0189049	0.0113058	TLR4/PRKCQ/HRG/CEACAM1	4
BP	GO:0019098	reproductive behavior	4/420	31/18670	0.00491199	0.0189049	0.0113058	AVP/OXT/MTNR1A/OPRK1	4
BP	GO:0033687	osteoblast proliferation	4/420	31/18670	0.00491199	0.0189049	0.0113058	BMP2/FGFR2/NPR3/GREM1	4
BP	GO:0043304	regulation of mast cell degranulation	4/420	31/18670	0.00491199	0.0189049	0.0113058	HMOX1/IL13/FGR/CRHR1	4
BP	GO:0044319	wound healing, spreading of cells	4/420	31/18670	0.00491199	0.0189049	0.0113058	HBEGF/ACVRL1/MMP12/CEACAM1	4
BP	GO:0071880	adenylate cyclase-activating adrenergic receptor signaling pathway	4/420	31/18670	0.00491199	0.0189049	0.0113058	NOS1/ADRB1/ADRB2/CHGA	4
BP	GO:0090505	epiboly involved in wound healing	4/420	31/18670	0.00491199	0.0189049	0.0113058	HBEGF/ACVRL1/MMP12/CEACAM1	4
BP	GO:0097191	extrinsic apoptotic signaling pathway	12/420	224/18670	0.00493365	0.0189711	0.0113454	PF4/HMOX1/FGF10/IL33/AGTR2/GPER1/PAK5/LCN2/FGA/AGT/GDNF/SCG2	12
BP	GO:0002761	regulation of myeloid leukocyte differentiation	8/420	117/18670	0.00496561	0.0190595	0.0113983	PF4/TLR4/FOS/TNFSF11/IL17A/IL23A/INHA/CEACAM1	8
BP	GO:0051153	regulation of striated muscle cell differentiation	8/420	117/18670	0.00496561	0.0190595	0.0113983	EDN1/BDNF/BMP2/NRG1/WNT3A/GDF15/DKK1/GREM1	8
BP	GO:0032092	positive regulation of protein binding	7/420	93/18670	0.00500065	0.0191767	0.0114683	BDNF/BMP2/CSF3/WNT3A/MMP9/VTN/GCG	7
BP	GO:0030307	positive regulation of cell growth	10/420	169/18670	0.00501308	0.019207	0.0114865	EDN1/SEMA5A/BDNF/HBEGF/WNT3A/TRPV2/CRABP2/AVP/INS/REG1A	10
BP	GO:2001233	regulation of apoptotic signaling pathway	18/420	406/18670	0.0050677	0.0193792	0.0115894	PF4/HMOX1/FGF10/CX3CR1/BDNF/AGTR2/GPER1/IL20RA/PAK5/MMP9/IFNB1/NOX1/FGA/AGT/AVP/GDNF/INS/SCG2	18
BP	GO:0032305	positive regulation of icosanoid secretion	3/420	16/18670	0.00508994	0.0193792	0.0115894	EDN1/TNFSF11/OXT	3
BP	GO:0032604	granulocyte macrophage colony-stimulating factor production	3/420	16/18670	0.00508994	0.0193792	0.0115894	IL17D/PAEP/IL23A	3
BP	GO:0042222	interleukin-1 biosynthetic process	3/420	16/18670	0.00508994	0.0193792	0.0115894	AGER/CMA1/EGR1	3
BP	GO:0071380	cellular response to prostaglandin E stimulus	3/420	16/18670	0.00508994	0.0193792	0.0115894	PPARG/PTGER4/PRKCE	3
BP	GO:0072224	metanephric glomerulus development	3/420	16/18670	0.00508994	0.0193792	0.0115894	AGTR2/EGR1/LGR4	3
BP	GO:2001224	positive regulation of neuron migration	3/420	16/18670	0.00508994	0.0193792	0.0115894	SEMA6A/SEMA3A/MDK	3
BP	GO:0045665	negative regulation of neuron differentiation	12/420	225/18670	0.00510905	0.0194345	0.0116225	SEMA3G/SEMA5A/SEMA6A/SEMA6D/SLIT2/EDNRB/WNT3A/SEMA3A/SEMA4B/DKK1/SPP1/NR2E1	12
BP	GO:0009409	response to cold	5/420	50/18670	0.00519068	0.0196921	0.0117766	PPARG/FOS/ADRB1/ADRB2/VGF	5
BP	GO:0010718	positive regulation of epithelial to mesenchymal transition	5/420	50/18670	0.00519068	0.0196921	0.0117766	IL6/BMP2/ENG/TGFBR2/MDK	5
BP	GO:1903793	positive regulation of anion transport	5/420	50/18670	0.00519068	0.0196921	0.0117766	EDN1/TNFSF11/AGT/AVP/OXT	5
BP	GO:0060993	kidney morphogenesis	7/420	94/18670	0.00530125	0.0200937	0.0120167	FGF2/FGF10/BMP2/AGTR2/AGT/GDNF/LGR4	7
BP	GO:0003205	cardiac chamber development	10/420	171/18670	0.00543952	0.0205994	0.0123192	RBP4/SLIT2/NRG1/ENG/FGFR2/TEK/TGFBR2/TGFBR3/SMAD6/SCN5A	10
BP	GO:0003338	metanephros morphogenesis	4/420	32/18670	0.00551565	0.0206849	0.0123703	FGF10/AGTR2/GDNF/LGR4	4
BP	GO:0032814	regulation of natural killer cell activation	4/420	32/18670	0.00551565	0.0206849	0.0123703	PGLYRP1/PGLYRP3/PGLYRP4/IL23A	4
BP	GO:0033006	regulation of mast cell activation involved in immune response	4/420	32/18670	0.00551565	0.0206849	0.0123703	HMOX1/IL13/FGR/CRHR1	4
BP	GO:0038128	ERBB2 signaling pathway	4/420	32/18670	0.00551565	0.0206849	0.0123703	HBEGF/NRG1/EGF/EREG	4
BP	GO:0043552	positive regulation of phosphatidylinositol 3-kinase activity	4/420	32/18670	0.00551565	0.0206849	0.0123703	FGF2/FGR/FPR2/TEK	4
BP	GO:0045907	positive regulation of vasoconstriction	4/420	32/18670	0.00551565	0.0206849	0.0123703	AVPR2/FGA/AVP/AVPR1B	4
BP	GO:0051385	response to mineralocorticoid	4/420	32/18670	0.00551565	0.0206849	0.0123703	FOS/EDN1/GPER1/UCN3	4
BP	GO:0060317	cardiac epithelial to mesenchymal transition	4/420	32/18670	0.00551565	0.0206849	0.0123703	BMP2/ENG/TGFBR2/TGFBR3	4
BP	GO:0090504	epiboly	4/420	32/18670	0.00551565	0.0206849	0.0123703	HBEGF/ACVRL1/MMP12/CEACAM1	4
BP	GO:1900745	positive regulation of p38MAPK cascade	4/420	32/18670	0.00551565	0.0206849	0.0123703	AGER/BMP2/OPRK1/XDH	4
BP	GO:1904467	regulation of tumor necrosis factor secretion	4/420	32/18670	0.00551565	0.0206849	0.0123703	GHSR/ORM2/ORM1/NR1H4	4
BP	GO:0007179	transforming growth factor beta receptor signaling pathway	11/420	199/18670	0.00553799	0.0207504	0.0124095	FOS/GDF10/LEFTY2/LTBP4/ACVRL1/ENG/TGFBR2/TGFBR3/SMAD6/GDF15/MSTN	11
BP	GO:0019226	transmission of nerve impulse	6/420	72/18670	0.00559809	0.0209571	0.0125331	GHSR/GPER1/S1PR1/AGT/AVP/SCN5A	6
BP	GO:0002702	positive regulation of production of molecular mediator of immune response	7/420	95/18670	0.00561521	0.0209658	0.0125383	IL6/TLR4/RBP4/IL13/IL33/NR4A3/PGC	7
BP	GO:0042102	positive regulation of T cell proliferation	7/420	95/18670	0.00561521	0.0209658	0.0125383	IL6/AGER/TGFBR2/PRKCQ/CARD11/IGF2/IL23A	7
BP	GO:0050810	regulation of steroid biosynthetic process	7/420	95/18670	0.00561521	0.0209658	0.0125383	BMP2/FGFR4/EGR1/CGA/FGF19/NR1H4/NR5A1	7
BP	GO:0007566	embryo implantation	5/420	51/18670	0.00565086	0.0210619	0.0125957	TGFBR2/MMP9/CALCA/SPP1/PRLR	5
BP	GO:0048146	positive regulation of fibroblast proliferation	5/420	51/18670	0.00565086	0.0210619	0.0125957	IL13/FGF10/AGT/EREG/CCNA2	5
BP	GO:0072089	stem cell proliferation	8/420	120/18670	0.00577511	0.0215061	0.0128614	FGF2/CX3CR1/FGFR2/TRIM71/WNT3A/ARTN/THPO/NR2E1	8
BP	GO:0055123	digestive system development	9/420	146/18670	0.00584463	0.0217269	0.0129934	FGF10/EDNRB/FGFR2/TGFBR2/GIP/IGF2/NPY/REG1A/LGR4	9
BP	GO:2000241	regulation of reproductive process	9/420	146/18670	0.00584463	0.0217269	0.0129934	EDNRB/RETN/UMODL1/PAEP/NOX5/SEMA3A/AMH/OXT/NR5A1	9
BP	GO:0045685	regulation of glial cell differentiation	6/420	73/18670	0.00598659	0.0222352	0.0132974	IL6/PPARG/BMP2/MDK/NR2E1/TNFRSF21	6
BP	GO:2001234	negative regulation of apoptotic signaling pathway	12/420	230/18670	0.00606205	0.0223812	0.0133848	PF4/HMOX1/FGF10/CX3CR1/BDNF/PAK5/MMP9/FGA/AVP/GDNF/INS/SCG2	12
BP	GO:0010811	positive regulation of cell-substrate adhesion	8/420	121/18670	0.00606611	0.0223812	0.0133848	TEK/PRKCE/FGA/HRG/VTN/CCL25/RAC3/MDK	8
BP	GO:0006590	thyroid hormone generation	3/420	17/18670	0.0060786	0.0223812	0.0133848	DUOX1/DUOX2/CGA	3
BP	GO:0006883	cellular sodium ion homeostasis	3/420	17/18670	0.0060786	0.0223812	0.0133848	AGTR2/C7/AGT	3
BP	GO:0015732	prostaglandin transport	3/420	17/18670	0.0060786	0.0223812	0.0133848	EDN1/TNFSF11/OXT	3
BP	GO:0035313	wound healing, spreading of epidermal cells	3/420	17/18670	0.0060786	0.0223812	0.0133848	HBEGF/ACVRL1/MMP12	3
BP	GO:0045725	positive regulation of glycogen biosynthetic process	3/420	17/18670	0.0060786	0.0223812	0.0133848	IGF2/INS/PTH	3
BP	GO:0051709	regulation of killing of cells of other organism	3/420	17/18670	0.0060786	0.0223812	0.0133848	PGLYRP1/PGLYRP3/PGLYRP4	3
BP	GO:0051818	disruption of cells of other organism involved in symbiotic interaction	3/420	17/18670	0.0060786	0.0223812	0.0133848	CAMP/PF4/CTSG	3
BP	GO:0051969	regulation of transmission of nerve impulse	3/420	17/18670	0.0060786	0.0223812	0.0133848	GHSR/AGT/AVP	3
BP	GO:0030514	negative regulation of BMP signaling pathway	5/420	52/18670	0.00613908	0.0225453	0.0134829	SMAD6/TMPRSS6/CER1/DKK1/GREM1	5
BP	GO:0072132	mesenchyme morphogenesis	5/420	52/18670	0.00613908	0.0225453	0.0134829	BMP2/ACVRL1/ENG/TGFBR2/WNT3A	5
BP	GO:2000179	positive regulation of neural precursor cell proliferation	5/420	52/18670	0.00613908	0.0225453	0.0134829	CX3CR1/WNT3A/EGF/MDK/NR2E1	5
BP	GO:0010591	regulation of lamellipodium assembly	4/420	33/18670	0.00616689	0.0226279	0.0135323	SLIT2/HRG/PLXNB3/MSTN	4
BP	GO:0015908	fatty acid transport	7/420	97/18670	0.00628464	0.0230401	0.0137788	FABP4/PPARG/EDN1/AGTR2/LCN12/TNFSF11/OXT	7
BP	GO:0007568	aging	15/420	321/18670	0.00633896	0.0232192	0.0138859	AGER/FOS/EDN1/EDNRB/CAT/KL/RETN/ENG/PTH1R/TGFBR2/AGT/AMH/DKK1/NR5A1/MMP7	15
BP	GO:0008643	carbohydrate transport	9/420	148/18670	0.00637613	0.0233352	0.0139553	PPBP/FABP5/EDN1/NR4A3/FGF19/FGF21/GIP/INS/PTH	9
BP	GO:0032418	lysosome localization	6/420	74/18670	0.00639437	0.0233417	0.0139591	HMOX1/IL13/FGR/NR4A3/CHGA/CRHR1	6
BP	GO:0051145	smooth muscle cell differentiation	6/420	74/18670	0.00639437	0.0233417	0.0139591	FGF10/EDNRB/ENG/FGFR2/GPER1/EREG	6
BP	GO:0072078	nephron tubule morphogenesis	6/420	74/18670	0.00639437	0.0233417	0.0139591	FGF2/BMP2/AGTR2/AGT/GDNF/LGR4	6
BP	GO:0008277	regulation of G protein-coupled receptor signaling pathway	9/420	149/18670	0.00665543	0.0242557	0.0145058	NOS1/EDN1/APLN/ADRB2/GPER1/GRK5/CHGA/CALCR/OPRM1	9
BP	GO:0032715	negative regulation of interleukin-6 production	5/420	53/18670	0.00665619	0.0242557	0.0145058	TLR4/GHSR/ORM1/IL36RN/NR1H4	5
BP	GO:0051928	positive regulation of calcium ion transport	8/420	123/18670	0.00668137	0.0243266	0.0145482	IL13/ADCYAP1R1/GPER1/F2RL3/TRPV2/GCG/CALCR/MCHR1	8
BP	GO:0021536	diencephalon development	6/420	75/18670	0.00682197	0.024796	0.0148289	FGF10/SEMA5A/BMP2/SEMA3A/CRHR1/NR0B1	6
BP	GO:0046173	polyol biosynthetic process	6/420	75/18670	0.00682197	0.024796	0.0148289	FGF2/ADCYAP1R1/GPER1/PTH1R/PTH/LHCGR	6
BP	GO:0071875	adrenergic receptor signaling pathway	4/420	34/18670	0.00686726	0.024918	0.0149019	NOS1/ADRB1/ADRB2/CHGA	4
BP	GO:0097009	energy homeostasis	4/420	34/18670	0.00686726	0.024918	0.0149019	LEPR/NR4A3/EDN2/BMP8A	4
BP	GO:0019751	polyol metabolic process	8/420	124/18670	0.00700616	0.0253991	0.0151896	FGF2/ADCYAP1R1/GPER1/PTH1R/PTH/ANGPTL3/GALR2/LHCGR	8
BP	GO:0048525	negative regulation of viral process	7/420	99/18670	0.0070118	0.0253991	0.0151896	PTX3/FCN3/FCN1/IFNB1/ISG15/IFNL3/TRIM15	7
BP	GO:0007597	blood coagulation, intrinsic pathway	3/420	18/18670	0.00717403	0.0256802	0.0153577	A2M/F11/KNG1	3
BP	GO:0032693	negative regulation of interleukin-10 production	3/420	18/18670	0.00717403	0.0256802	0.0153577	AGER/IL23A/TNFRSF21	3
BP	GO:0043011	myeloid dendritic cell differentiation	3/420	18/18670	0.00717403	0.0256802	0.0153577	TGFBR2/SPI1/UBD	3
BP	GO:0044320	cellular response to leptin stimulus	3/420	18/18670	0.00717403	0.0256802	0.0153577	LEPR/NR4A3/CCNA2	3
BP	GO:0045780	positive regulation of bone resorption	3/420	18/18670	0.00717403	0.0256802	0.0153577	TNFSF11/SPP1/MC4R	3
BP	GO:0046852	positive regulation of bone remodeling	3/420	18/18670	0.00717403	0.0256802	0.0153577	TNFSF11/SPP1/MC4R	3
BP	GO:0051023	regulation of immunoglobulin secretion	3/420	18/18670	0.00717403	0.0256802	0.0153577	IL6/RBP4/IL33	3
BP	GO:0060749	mammary gland alveolus development	3/420	18/18670	0.00717403	0.0256802	0.0153577	SOCS2/TNFSF11/EGF	3
BP	GO:0061377	mammary gland lobule development	3/420	18/18670	0.00717403	0.0256802	0.0153577	SOCS2/TNFSF11/EGF	3
BP	GO:0070875	positive regulation of glycogen metabolic process	3/420	18/18670	0.00717403	0.0256802	0.0153577	IGF2/INS/PTH	3
BP	GO:0072574	hepatocyte proliferation	3/420	18/18670	0.00717403	0.0256802	0.0153577	WNT3A/MDK/CEACAM1	3
BP	GO:0072575	epithelial cell proliferation involved in liver morphogenesis	3/420	18/18670	0.00717403	0.0256802	0.0153577	WNT3A/MDK/CEACAM1	3
BP	GO:0090026	positive regulation of monocyte chemotaxis	3/420	18/18670	0.00717403	0.0256802	0.0153577	FPR2/CCL1/S100A7	3
BP	GO:2000193	positive regulation of fatty acid transport	3/420	18/18670	0.00717403	0.0256802	0.0153577	EDN1/TNFSF11/OXT	3
BP	GO:0002763	positive regulation of myeloid leukocyte differentiation	5/420	54/18670	0.00720305	0.0256975	0.015368	PF4/FOS/TNFSF11/IL17A/IL23A	5
BP	GO:0006636	unsaturated fatty acid biosynthetic process	5/420	54/18670	0.00720305	0.0256975	0.015368	PTGDS/FABP5/EDN1/EDN2/AVP	5
BP	GO:0010524	positive regulation of calcium ion transport into cytosol	5/420	54/18670	0.00720305	0.0256975	0.015368	IL13/ADCYAP1R1/GPER1/F2RL3/CALCR	5
BP	GO:0032663	regulation of interleukin-2 production	5/420	54/18670	0.00720305	0.0256975	0.015368	SFTPD/PRKCQ/CARD11/IL20RB/NR1H4	5
BP	GO:0055088	lipid homeostasis	9/420	151/18670	0.00724213	0.0258153	0.0154384	FABP4/PPARG/FGFR4/GIP/INS/ANGPTL3/ANGPTL4/HNF4A/NR1H4	9
BP	GO:0060411	cardiac septum morphogenesis	6/420	76/18670	0.0072699	0.0258709	0.0154717	SLIT2/ENG/FGFR2/TGFBR2/TGFBR3/SMAD6	6
BP	GO:0072088	nephron epithelium morphogenesis	6/420	76/18670	0.0072699	0.0258709	0.0154717	FGF2/BMP2/AGTR2/AGT/GDNF/LGR4	6
BP	GO:2001023	regulation of response to drug	7/420	100/18670	0.00739793	0.0263044	0.015731	RETN/NR4A3/AGT/FGF20/GAL/GDNF/OPRK1	7
BP	GO:0001678	cellular glucose homeostasis	9/420	152/18670	0.00754991	0.0268224	0.0160407	AGER/CMA1/GPER1/ADCY8/PRKCE/FGF21/GCG/NR1H4/OPRK1	9
BP	GO:0003203	endocardial cushion morphogenesis	4/420	35/18670	0.00761826	0.0269077	0.0160918	BMP2/ACVRL1/ENG/TGFBR2	4
BP	GO:0032735	positive regulation of interleukin-12 production	4/420	35/18670	0.00761826	0.0269077	0.0160918	TLR4/AGER/IL23A/MDK	4
BP	GO:0034142	toll-like receptor 4 signaling pathway	4/420	35/18670	0.00761826	0.0269077	0.0160918	TLR4/PRKCE/LBP/NR1H4	4
BP	GO:0042092	type 2 immune response	4/420	35/18670	0.00761826	0.0269077	0.0160918	IL6/IL33/IFNL1/IFNB1	4
BP	GO:0048333	mesodermal cell differentiation	4/420	35/18670	0.00761826	0.0269077	0.0160918	FGFR2/WNT3A/DKK1/TRIM15	4
BP	GO:0070873	regulation of glycogen metabolic process	4/420	35/18670	0.00761826	0.0269077	0.0160918	IGF2/INS/PTH/GCGR	4
BP	GO:1990774	tumor necrosis factor secretion	4/420	35/18670	0.00761826	0.0269077	0.0160918	GHSR/ORM2/ORM1/NR1H4	4
BP	GO:0071466	cellular response to xenobiotic stimulus	10/420	180/18670	0.00772082	0.0272473	0.0162949	S100A12/AGTR2/GHR/ADCY8/EGR1/MSTN/HNF4A/NR1I2/OPRM1/CCNA2	10
BP	GO:0043551	regulation of phosphatidylinositol 3-kinase activity	5/420	55/18670	0.00778049	0.0273896	0.01638	FGF2/FGR/FPR2/TEK/SOCS2	5
BP	GO:0046456	icosanoid biosynthetic process	5/420	55/18670	0.00778049	0.0273896	0.01638	PTGDS/FABP5/EDN1/EDN2/AVP	5
BP	GO:0048016	inositol phosphate-mediated signaling	5/420	55/18670	0.00778049	0.0273896	0.01638	EDN1/EDN3/NRG1/RCAN1/EDN2	5
BP	GO:0097006	regulation of plasma lipoprotein particle levels	7/420	101/18670	0.00779956	0.0274114	0.016393	MSR1/HMOX1/AGTR1/ALB/AGT/FGF21/NR1H4	7
BP	GO:1903426	regulation of reactive oxygen species biosynthetic process	7/420	101/18670	0.00779956	0.0274114	0.016393	TLR4/PTX3/EDN1/CX3CR1/AGTR2/AGT/INS	7
BP	GO:0042133	neurotransmitter metabolic process	9/420	153/18670	0.00786759	0.0276276	0.0165223	TLR4/PTX3/NOS1/EDN1/CX3CR1/AGTR2/HTR1A/AGT/ACHE	9
BP	GO:0010522	regulation of calcium ion transport into cytosol	7/420	102/18670	0.00821707	0.0287775	0.01721	NOS1/IL13/ADCYAP1R1/GPER1/F2RL3/PRKCE/CALCR	7
BP	GO:0001910	regulation of leukocyte mediated cytotoxicity	6/420	78/18670	0.00822891	0.0287775	0.01721	IL7R/AGER/CD1A/RAET1L/IL23A/CEACAM1	6
BP	GO:0021954	central nervous system neuron development	6/420	78/18670	0.00822891	0.0287775	0.01721	SLIT2/FGFR2/RAC3/SEMA3A/NPY/NR2E1	6
BP	GO:0061333	renal tubule morphogenesis	6/420	78/18670	0.00822891	0.0287775	0.01721	FGF2/BMP2/AGTR2/AGT/GDNF/LGR4	6
BP	GO:0072028	nephron morphogenesis	6/420	78/18670	0.00822891	0.0287775	0.01721	FGF2/BMP2/AGTR2/AGT/GDNF/LGR4	6
BP	GO:0001710	mesodermal cell fate commitment	3/420	19/18670	0.00837883	0.0290389	0.0173663	WNT3A/DKK1/TRIM15	3
BP	GO:0001991	regulation of systemic arterial blood pressure by circulatory renin-angiotensin	3/420	19/18670	0.00837883	0.0290389	0.0173663	CTSG/CMA1/AGTR2	3
BP	GO:0002076	osteoblast development	3/420	19/18670	0.00837883	0.0290389	0.0173663	PTH1R/PTHLH/ACHE	3
BP	GO:0007625	grooming behavior	3/420	19/18670	0.00837883	0.0290389	0.0173663	AVP/OXT/MC4R	3
BP	GO:0010888	negative regulation of lipid storage	3/420	19/18670	0.00837883	0.0290389	0.0173663	IL6/PPARG/CRP	3
BP	GO:0032930	positive regulation of superoxide anion generation	3/420	19/18670	0.00837883	0.0290389	0.0173663	FPR2/CRP/AGT	3
BP	GO:0042693	muscle cell fate commitment	3/420	19/18670	0.00837883	0.0290389	0.0173663	FGF10/WNT3A/DKK1	3
BP	GO:0045076	regulation of interleukin-2 biosynthetic process	3/420	19/18670	0.00837883	0.0290389	0.0173663	SFTPD/PRKCQ/CARD11	3
BP	GO:0046597	negative regulation of viral entry into host cell	3/420	19/18670	0.00837883	0.0290389	0.0173663	PTX3/FCN3/FCN1	3
BP	GO:0051546	keratinocyte migration	3/420	19/18670	0.00837883	0.0290389	0.0173663	FGF10/HBEGF/MMP9	3
BP	GO:0072576	liver morphogenesis	3/420	19/18670	0.00837883	0.0290389	0.0173663	WNT3A/MDK/CEACAM1	3
BP	GO:0022029	telencephalon cell migration	5/420	56/18670	0.00838933	0.0290516	0.0173739	SLIT2/NRG1/NRG3/SEMA3A/NR2E1	5
BP	GO:0010453	regulation of cell fate commitment	4/420	36/18670	0.00842134	0.029083	0.0173927	FGF2/WNT3A/DKK1/IL23A	4
BP	GO:0032733	positive regulation of interleukin-10 production	4/420	36/18670	0.00842134	0.029083	0.0173927	TLR4/TSLP/IL23A/IL20RB	4
BP	GO:0090218	positive regulation of lipid kinase activity	4/420	36/18670	0.00842134	0.029083	0.0173927	FGF2/FGR/FPR2/TEK	4
BP	GO:0010595	positive regulation of endothelial cell migration	8/420	128/18670	0.00842578	0.029083	0.0173927	FGF2/HMOX1/EDN1/SEMA5A/ANGPT1/ANGPT4/TEK/AGT	8
BP	GO:0055072	iron ion homeostasis	6/420	79/18670	0.00874102	0.0301466	0.0180287	SLC11A1/HMOX1/GDF2/LCN2/TFR2/TMPRSS6	6
BP	GO:1903038	negative regulation of leukocyte cell-cell adhesion	8/420	129/18670	0.00881211	0.0303671	0.0181606	SFTPD/IFNL1/IFNB1/CCL25/MDK/IL20RB/TNFRSF21/CEACAM1	8
BP	GO:0051055	negative regulation of lipid biosynthetic process	5/420	57/18670	0.0090304	0.0310689	0.0185803	BMP2/GPER1/FGF19/NR1H4/CEACAM1	5
BP	GO:1903428	positive regulation of reactive oxygen species biosynthetic process	5/420	57/18670	0.0090304	0.0310689	0.0185803	TLR4/PTX3/EDN1/AGTR2/AGT	5
BP	GO:0071887	leukocyte apoptotic process	7/420	104/18670	0.00910112	0.0312617	0.0186956	IL6/IL7R/CXCR2/GHSR/NR4A3/PRKCQ/TNFRSF21	7
BP	GO:2001237	negative regulation of extrinsic apoptotic signaling pathway	7/420	104/18670	0.00910112	0.0312617	0.0186956	PF4/HMOX1/FGF10/PAK5/FGA/GDNF/SCG2	7
BP	GO:0003231	cardiac ventricle development	8/420	130/18670	0.00921152	0.0316153	0.0189071	SLIT2/NRG1/ENG/FGFR2/TGFBR2/TGFBR3/SMAD6/SCN5A	8
BP	GO:0032885	regulation of polysaccharide biosynthetic process	4/420	37/18670	0.00927786	0.0316894	0.0189514	EGF/IGF2/INS/PTH	4
BP	GO:0045730	respiratory burst	4/420	37/18670	0.00927786	0.0316894	0.0189514	SLC11A1/LBP/NOX1/INS	4
BP	GO:0045923	positive regulation of fatty acid metabolic process	4/420	37/18670	0.00927786	0.0316894	0.0189514	PPARG/GHSR/NR4A3/AVP	4
BP	GO:0071542	dopaminergic neuron differentiation	4/420	37/18670	0.00927786	0.0316894	0.0189514	VEGFD/WNT3A/DKK1/FGF20	4
BP	GO:2000273	positive regulation of signaling receptor activity	4/420	37/18670	0.00927786	0.0316894	0.0189514	ADRB2/EGF/EREG/GREM1	4
BP	GO:2000403	positive regulation of lymphocyte migration	4/420	37/18670	0.00927786	0.0316894	0.0189514	CXCL14/CXCL13/S100A7/CCL7	4
BP	GO:0016051	carbohydrate biosynthetic process	11/420	214/18670	0.00934935	0.031908	0.0190821	RBP4/ADCYAP1R1/GPER1/LEPR/PTH1R/EGF/GCG/IGF2/INS/PTH/LHCGR	11
BP	GO:0010975	regulation of neuron projection development	20/420	499/18670	0.00953901	0.0325291	0.0194535	SEMA3G/SEMA5A/SEMA6A/SEMA6D/SLIT2/BDNF/WNT3A/TRPV2/CRABP2/SEMA3A/SEMA4B/PLXNB3/AGT/DKK1/MDK/REG1A/SPP1/NR2E1/PAK3/TRIM67	20
BP	GO:0030183	B cell differentiation	8/420	131/18670	0.00962428	0.0327466	0.0195836	IFNB1/CD79A/CARD11/IFNE/IFNK/IL11/INHA/HMGB3	8
BP	GO:0010810	regulation of cell-substrate adhesion	11/420	215/18670	0.00966144	0.0327466	0.0195836	ACVRL1/TEK/PRKCE/MMP12/PLAU/FGA/HRG/VTN/CCL25/RAC3/MDK	11
BP	GO:0010002	cardioblast differentiation	3/420	20/18670	0.00969528	0.0327466	0.0195836	NRG1/WNT3A/GREM1	3
BP	GO:0010738	regulation of protein kinase A signaling	3/420	20/18670	0.00969528	0.0327466	0.0195836	ADRB2/IAPP/CALCR	3
BP	GO:0023019	signal transduction involved in regulation of gene expression	3/420	20/18670	0.00969528	0.0327466	0.0195836	CER1/FGF5/HNF4A	3
BP	GO:0042535	positive regulation of tumor necrosis factor biosynthetic process	3/420	20/18670	0.00969528	0.0327466	0.0195836	TLR4/AGER/LBP	3
BP	GO:0043931	ossification involved in bone maturation	3/420	20/18670	0.00969528	0.0327466	0.0195836	BMP2/GREM1/PTH	3
BP	GO:0060216	definitive hemopoiesis	3/420	20/18670	0.00969528	0.0327466	0.0195836	TEK/TGFBR3/HOXA9	3
BP	GO:0060602	branch elongation of an epithelium	3/420	20/18670	0.00969528	0.0327466	0.0195836	FGF10/FGFR2/TNC	3
BP	GO:1900017	positive regulation of cytokine production involved in inflammatory response	3/420	20/18670	0.00969528	0.0327466	0.0195836	TLR4/IL17D/IL17A	3
BP	GO:1900424	regulation of defense response to bacterium	3/420	20/18670	0.00969528	0.0327466	0.0195836	SIGLEC11/PGC/SPINK5	3
BP	GO:1905523	positive regulation of macrophage migration	3/420	20/18670	0.00969528	0.0327466	0.0195836	C5AR1/MDK/MSTN	3
BP	GO:1902930	regulation of alcohol biosynthetic process	6/420	81/18670	0.00983304	0.0331855	0.0198461	BMP2/ADCYAP1R1/GPER1/PTH1R/PTH/LHCGR	6
BP	GO:0032869	cellular response to insulin stimulus	11/420	216/18670	0.00998149	0.0336598	0.0201298	PPARG/KL/GHSR/PRKCQ/SOCS2/AGT/IGF2/INS/MSTN/NR1H4/CEACAM1	11
BP	GO:0003158	endothelium development	8/420	132/18670	0.0100507	0.0338393	0.0202371	GDF2/NRG1/ACVRL1/ENG/S1PR1/PROC/CEACAM1/XDH	8
BP	GO:0055007	cardiac muscle cell differentiation	8/420	132/18670	0.0100507	0.0338393	0.0202371	EDN1/BMP2/NRG1/AGTR2/WNT3A/AGT/DKK1/GREM1	8
BP	GO:0046326	positive regulation of glucose import	4/420	38/18670	0.0101891	0.0342243	0.0204673	FGF19/FGF21/INS/PTH	4
BP	GO:1903523	negative regulation of blood circulation	4/420	38/18670	0.0101891	0.0342243	0.0204673	AGER/APLN/AGTR2/TAC1	4
BP	GO:1904706	negative regulation of vascular smooth muscle cell proliferation	4/420	38/18670	0.0101891	0.0342243	0.0204673	HMOX1/PPARG/APLN/GPER1	4
BP	GO:0045666	positive regulation of neuron differentiation	16/420	371/18670	0.0102226	0.0343096	0.0205183	SEMA5A/SLIT2/BDNF/BMP2/WNT3A/SOCS2/TRPV2/CRABP2/PLXNB3/AGT/DKK1/FGF20/MDK/REG1A/PAK3/TRIM67	16
BP	GO:0021885	forebrain cell migration	5/420	59/18670	0.0104123	0.0348417	0.0208365	SLIT2/NRG1/NRG3/SEMA3A/NR2E1	5
BP	GO:0045824	negative regulation of innate immune response	5/420	59/18670	0.0104123	0.0348417	0.0208365	A2M/PPARG/MMP12/INS/CEACAM1	5
BP	GO:0030279	negative regulation of ossification	6/420	82/18670	0.010414	0.0348417	0.0208365	GDF10/SMAD6/DKK1/GREM1/MDK/PTH	6
BP	GO:0060415	muscle tissue morphogenesis	6/420	82/18670	0.010414	0.0348417	0.0208365	BMP2/NRG1/ENG/FGFR2/S1PR1/TGFBR3	6
BP	GO:0002705	positive regulation of leukocyte mediated immunity	8/420	133/18670	0.0104909	0.0350715	0.020974	IL6/IL13/FGR/SH2D1B/CD1A/RAET1L/IL23A/CRHR1	8
BP	GO:0042113	B cell activation	14/420	310/18670	0.0108609	0.0362799	0.0216967	IL6/TLR4/IL7R/IL13/WNT3A/IFNB1/CD79A/CARD11/IFNE/IFNK/IL11/INHA/TNFRSF21/HMGB3	14
BP	GO:0007584	response to nutrient	11/420	219/18670	0.0109908	0.0366848	0.0219388	HMOX1/PPARG/CAT/TGFBR2/TNC/AMELX/PTH/SPP1/SST/GCGR/NR1H4	11
BP	GO:0045582	positive regulation of T cell differentiation	6/420	83/18670	0.0110188	0.0367496	0.0219776	IL7R/TGFBR2/ZBTB16/IL23A/MDK/IL1RL2	6
BP	GO:0006352	DNA-templated transcription, initiation	12/420	249/18670	0.0110302	0.0367586	0.021983	PPARG/NR4A1/NR4A3/PGR/RXRG/HNF4A/HNF4G/NR0B1/NR1H4/NR1I2/NR2E1/NR5A1	12
BP	GO:0001779	natural killer cell differentiation	3/420	21/18670	0.0111253	0.0368157	0.0220171	PGLYRP1/PGLYRP3/PGLYRP4	3
BP	GO:0002438	acute inflammatory response to antigenic stimulus	3/420	21/18670	0.0111253	0.0368157	0.0220171	CXCR2/IL20RB/OPRM1	3
BP	GO:0030277	maintenance of gastrointestinal epithelium	3/420	21/18670	0.0111253	0.0368157	0.0220171	TLR4/RBP4/MUC4	3
BP	GO:0032682	negative regulation of chemokine production	3/420	21/18670	0.0111253	0.0368157	0.0220171	IL6/MEFV/NR1H4	3
BP	GO:0033141	positive regulation of peptidyl-serine phosphorylation of STAT protein	3/420	21/18670	0.0111253	0.0368157	0.0220171	IFNB1/IFNE/IFNK	3
BP	GO:0042403	thyroid hormone metabolic process	3/420	21/18670	0.0111253	0.0368157	0.0220171	DUOX1/DUOX2/CGA	3
BP	GO:0055093	response to hyperoxia	3/420	21/18670	0.0111253	0.0368157	0.0220171	PPARG/CAT/NOX1	3
BP	GO:0090280	positive regulation of calcium ion import	3/420	21/18670	0.0111253	0.0368157	0.0220171	TRPV2/GCG/CALCR	3
BP	GO:2000380	regulation of mesoderm development	3/420	21/18670	0.0111253	0.0368157	0.0220171	WNT3A/CER1/DKK1	3
BP	GO:0007210	serotonin receptor signaling pathway	4/420	39/18670	0.0111565	0.0368328	0.0220273	HTR3C/HTR1A/HTR3A/HTR3B	4
BP	GO:0033574	response to testosterone	4/420	39/18670	0.0111565	0.0368328	0.0220273	EDN1/AVP/MSTN/SPP1	4
BP	GO:1905521	regulation of macrophage migration	4/420	39/18670	0.0111565	0.0368328	0.0220273	C5AR1/CX3CR1/MDK/MSTN	4
BP	GO:0015718	monocarboxylic acid transport	9/420	162/18670	0.0112045	0.0369626	0.0221049	FABP4/PPARG/EDN1/AGTR2/LCN12/TNFSF11/OXT/NR1H4/CEACAM1	9
BP	GO:0032956	regulation of actin cytoskeleton organization	15/420	343/18670	0.011258	0.0371103	0.0221933	TMSB15A/CCL24/EDN1/SEMA5A/SLIT2/CSF3/PTGER4/S1PR1/TEK/PRKCE/HRG/RAC3/MDK/TAC1/PAK3	15
BP	GO:0001889	liver development	8/420	135/18670	0.011414	0.0375664	0.022466	HMOX1/TGFBR3/WNT3A/VTN/MDK/REG1A/HNF4A/CEACAM1	8
BP	GO:0007498	mesoderm development	8/420	135/18670	0.011414	0.0375664	0.022466	FGFR2/NR4A3/TIE1/WNT3A/AMH/CER1/DKK1/TRIM15	8
BP	GO:0051149	positive regulation of muscle cell differentiation	7/420	109/18670	0.0116139	0.0381945	0.0228417	EDN1/NRG1/ENG/GPER1/WNT3A/GDF15/GREM1	7
BP	GO:0002718	regulation of cytokine production involved in immune response	6/420	84/18670	0.0116481	0.0382776	0.0228913	IL6/TLR4/HMOX1/ANGPT1/NR4A3/IFNB1	6
BP	GO:0006027	glycosaminoglycan catabolic process	5/420	61/18670	0.0119324	0.0390909	0.0233777	PGLYRP1/FGF2/OGN/PGLYRP3/PGLYRP4	5
BP	GO:0030888	regulation of B cell proliferation	5/420	61/18670	0.0119324	0.0390909	0.0233777	TLR4/IL13/WNT3A/CARD11/TNFRSF21	5
BP	GO:0071384	cellular response to corticosteroid stimulus	5/420	61/18670	0.0119324	0.0390909	0.0233777	EDN1/AGTR2/GPER1/MSTN/SSTR5	5
BP	GO:1905953	negative regulation of lipid localization	5/420	61/18670	0.0119324	0.0390909	0.0233777	IL6/PPARG/AGTR2/CRP/EGF	5
BP	GO:0042036	negative regulation of cytokine biosynthetic process	4/420	40/18670	0.012181	0.0398131	0.0238096	SFTPD/IL6/GHSR/INHA	4
BP	GO:0071548	response to dexamethasone	4/420	40/18670	0.012181	0.0398131	0.0238096	EDN1/AGTR2/GHSR/MSTN	4
BP	GO:0072210	metanephric nephron development	4/420	40/18670	0.012181	0.0398131	0.0238096	AGTR2/EGR1/GDNF/LGR4	4
BP	GO:0006925	inflammatory cell apoptotic process	3/420	22/18670	0.0126705	0.0410029	0.0245212	IL6/CXCR2/GHSR	3
BP	GO:0009190	cyclic nucleotide biosynthetic process	3/420	22/18670	0.0126705	0.0410029	0.0245212	NPR1/ADCY8/NPPB	3
BP	GO:0010869	regulation of receptor biosynthetic process	3/420	22/18670	0.0126705	0.0410029	0.0245212	PPARG/EDN1/FGF21	3
BP	GO:0021854	hypothalamus development	3/420	22/18670	0.0126705	0.0410029	0.0245212	SEMA3A/CRHR1/NR0B1	3
BP	GO:0031342	negative regulation of cell killing	3/420	22/18670	0.0126705	0.0410029	0.0245212	IL7R/IL13/CEACAM1	3
BP	GO:0032727	positive regulation of interferon-alpha production	3/420	22/18670	0.0126705	0.0410029	0.0245212	TLR4/TLR8/MMP12	3
BP	GO:0032928	regulation of superoxide anion generation	3/420	22/18670	0.0126705	0.0410029	0.0245212	FPR2/CRP/AGT	3
BP	GO:0042094	interleukin-2 biosynthetic process	3/420	22/18670	0.0126705	0.0410029	0.0245212	SFTPD/PRKCQ/CARD11	3
BP	GO:0046058	cAMP metabolic process	3/420	22/18670	0.0126705	0.0410029	0.0245212	ADCY8/PTH/PTHLH	3
BP	GO:0048305	immunoglobulin secretion	3/420	22/18670	0.0126705	0.0410029	0.0245212	IL6/RBP4/IL33	3
BP	GO:0051000	positive regulation of nitric-oxide synthase activity	3/420	22/18670	0.0126705	0.0410029	0.0245212	AGTR2/NPR3/INS	3
BP	GO:0052652	cyclic purine nucleotide metabolic process	3/420	22/18670	0.0126705	0.0410029	0.0245212	NPR1/ADCY8/NPPB	3
BP	GO:0072643	interferon-gamma secretion	3/420	22/18670	0.0126705	0.0410029	0.0245212	ISG15/IL36RN/NR1H4	3
BP	GO:0007585	respiratory gaseous exchange	5/420	62/18670	0.0127461	0.0411538	0.0246114	SFTPD/SFTPA1/SFTPA2/EDN1/APLN	5
BP	GO:0009880	embryonic pattern specification	5/420	62/18670	0.0127461	0.0411538	0.0246114	FGF10/FGFR2/ZBTB16/SMAD6/SEMA3A	5
BP	GO:0032835	glomerulus development	5/420	62/18670	0.0127461	0.0411538	0.0246114	AGTR2/ANGPT1/TEK/EGR1/LGR4	5
BP	GO:0008584	male gonad development	8/420	138/18670	0.0129092	0.0415855	0.0248696	RXFP2/SEMA3A/INHA/LHB/LHCGR/NR0B1/NR5A1/HOXA9	8
BP	GO:0046631	alpha-beta T cell activation	8/420	138/18670	0.0129092	0.0415855	0.0248696	IL6/AGER/PTGER4/TGFBR2/PRKCQ/ZBTB16/IL23A/INS	8
BP	GO:0061008	hepaticobiliary system development	8/420	138/18670	0.0129092	0.0415855	0.0248696	HMOX1/TGFBR3/WNT3A/VTN/MDK/REG1A/HNF4A/CEACAM1	8
BP	GO:0001942	hair follicle development	6/420	86/18670	0.012982	0.0417882	0.0249908	FGF10/FGFR2/SPINK5/DKK1/GAL/LGR4	6
BP	GO:0044262	cellular carbohydrate metabolic process	13/420	286/18670	0.0131503	0.0422981	0.0252958	ADCYAP1R1/GPER1/LEPR/PTH1R/PRKCE/GCG/IGF2/INS/PTH/ANGPTL3/GCGR/LHCGR/PDK1	13
BP	GO:0010955	negative regulation of protein processing	4/420	41/18670	0.0132638	0.0425344	0.0254371	A2M/CARD18/C4BPB/NLRP7	4
BP	GO:0030890	positive regulation of B cell proliferation	4/420	41/18670	0.0132638	0.0425344	0.0254371	TLR4/IL13/WNT3A/CARD11	4
BP	GO:0050873	brown fat cell differentiation	4/420	41/18670	0.0132638	0.0425344	0.0254371	FABP4/ADRB1/ADRB2/INS	4
BP	GO:1903318	negative regulation of protein maturation	4/420	41/18670	0.0132638	0.0425344	0.0254371	A2M/CARD18/C4BPB/NLRP7	4
BP	GO:0050868	negative regulation of T cell activation	7/420	112/18670	0.013343	0.042756	0.0255696	SFTPD/IFNL1/IFNB1/MDK/IL20RB/TNFRSF21/CEACAM1	7
BP	GO:0002831	regulation of response to biotic stimulus	8/420	139/18670	0.0134381	0.0429958	0.025713	SIGLEC11/MMP12/PGC/SPINK5/HRG/IL23A/TRIM15/CEACAM1	8
BP	GO:0046546	development of primary male sexual characteristics	8/420	139/18670	0.0134381	0.0429958	0.025713	RXFP2/SEMA3A/INHA/LHB/LHCGR/NR0B1/NR5A1/HOXA9	8
BP	GO:0006694	steroid biosynthetic process	10/420	196/18670	0.0135189	0.0432219	0.0258482	BMP2/FGFR4/EGR1/CGA/FGF19/LHB/NR0B1/NR1H4/NR5A1/PRLR	10
BP	GO:0034394	protein localization to cell surface	5/420	63/18670	0.0135966	0.0434049	0.0259576	FGF10/BDNF/ANGPT1/FCN1/EGF	5
BP	GO:0046686	response to cadmium ion	5/420	63/18670	0.0135966	0.0434049	0.0259576	HMOX1/FOS/CAT/MMP9/PTH	5
BP	GO:0046620	regulation of organ growth	7/420	113/18670	0.0139583	0.0445263	0.0266283	RBP4/FGF2/EDN1/FGFR2/TGFBR2/TGFBR3/FGF20	7
BP	GO:0006979	response to oxidative stress	18/420	451/18670	0.0140493	0.0447829	0.0267818	IL6/TLR4/DUOX1/HMOX1/FOS/EDN1/ANGPTL7/CAT/NR4A3/LCN2/S100A7/MMP9/NOX1/NOX5/DUOX2/INS/PDK1/CCNA2	18
BP	GO:0007413	axonal fasciculation	3/420	23/18670	0.0143322	0.0451827	0.0270209	SEMA5A/SEMA3A/TNFRSF21	3
BP	GO:0007530	sex determination	3/420	23/18670	0.0143322	0.0451827	0.0270209	AMH/NR0B1/NR5A1	3
BP	GO:0007617	mating behavior	3/420	23/18670	0.0143322	0.0451827	0.0270209	AVP/OXT/MTNR1A	3
BP	GO:0010447	response to acidic pH	3/420	23/18670	0.0143322	0.0451827	0.0270209	NOX1/GIP/SST	3
BP	GO:0030539	male genitalia development	3/420	23/18670	0.0143322	0.0451827	0.0270209	FGF10/LGR4/LHCGR	3
BP	GO:0032331	negative regulation of chondrocyte differentiation	3/420	23/18670	0.0143322	0.0451827	0.0270209	GREM1/PTH/PTHLH	3
BP	GO:0032703	negative regulation of interleukin-2 production	3/420	23/18670	0.0143322	0.0451827	0.0270209	SFTPD/IL20RB/NR1H4	3
BP	GO:0032753	positive regulation of interleukin-4 production	3/420	23/18670	0.0143322	0.0451827	0.0270209	IL33/PRKCQ/IL20RB	3
BP	GO:0033139	regulation of peptidyl-serine phosphorylation of STAT protein	3/420	23/18670	0.0143322	0.0451827	0.0270209	IFNB1/IFNE/IFNK	3
BP	GO:0060445	branching involved in salivary gland morphogenesis	3/420	23/18670	0.0143322	0.0451827	0.0270209	FGF10/FGFR2/SEMA3A	3
BP	GO:0070977	bone maturation	3/420	23/18670	0.0143322	0.0451827	0.0270209	BMP2/GREM1/PTH	3
BP	GO:0072215	regulation of metanephros development	3/420	23/18670	0.0143322	0.0451827	0.0270209	AGTR2/EGR1/GDNF	3
BP	GO:0106030	neuron projection fasciculation	3/420	23/18670	0.0143322	0.0451827	0.0270209	SEMA5A/SEMA3A/TNFRSF21	3
BP	GO:1900746	regulation of vascular endothelial growth factor signaling pathway	3/420	23/18670	0.0143322	0.0451827	0.0270209	SEMA6A/HRG/XDH	3
BP	GO:0002639	positive regulation of immunoglobulin production	4/420	42/18670	0.0144061	0.0451827	0.0270209	IL6/RBP4/IL13/IL33	4
BP	GO:0010907	positive regulation of glucose metabolic process	4/420	42/18670	0.0144061	0.0451827	0.0270209	GCG/IGF2/INS/PTH	4
BP	GO:0097028	dendritic cell differentiation	4/420	42/18670	0.0144061	0.0451827	0.0270209	AGER/TGFBR2/SPI1/UBD	4
BP	GO:0022404	molting cycle process	6/420	88/18670	0.0144193	0.0451827	0.0270209	FGF10/FGFR2/SPINK5/DKK1/GAL/LGR4	6
BP	GO:0022405	hair cycle process	6/420	88/18670	0.0144193	0.0451827	0.0270209	FGF10/FGFR2/SPINK5/DKK1/GAL/LGR4	6
BP	GO:0048644	muscle organ morphogenesis	6/420	88/18670	0.0144193	0.0451827	0.0270209	BMP2/NRG1/ENG/FGFR2/S1PR1/TGFBR3	6
BP	GO:0098773	skin epidermis development	6/420	88/18670	0.0144193	0.0451827	0.0270209	FGF10/FGFR2/SPINK5/DKK1/GAL/LGR4	6
BP	GO:1903725	regulation of phospholipid metabolic process	6/420	88/18670	0.0144193	0.0451827	0.0270209	FGF2/FGR/FPR2/TEK/SOCS2/NR1H4	6
BP	GO:2000177	regulation of neural precursor cell proliferation	6/420	88/18670	0.0144193	0.0451827	0.0270209	CX3CR1/TRIM71/WNT3A/EGF/MDK/NR2E1	6
BP	GO:0002228	natural killer cell mediated immunity	5/420	64/18670	0.0144844	0.0451867	0.0270232	KIR3DL1/SH2D1B/KLRC2/RAET1L/CEACAM1	5
BP	GO:0030032	lamellipodium assembly	5/420	64/18670	0.0144844	0.0451867	0.0270232	SLIT2/S1PR1/HRG/PLXNB3/MSTN	5
BP	GO:0043550	regulation of lipid kinase activity	5/420	64/18670	0.0144844	0.0451867	0.0270232	FGF2/FGR/FPR2/TEK/SOCS2	5
BP	GO:0045670	regulation of osteoclast differentiation	5/420	64/18670	0.0144844	0.0451867	0.0270232	TLR4/FOS/TNFSF11/IL17A/IL23A	5
BP	GO:0046503	glycerolipid catabolic process	5/420	64/18670	0.0144844	0.0451867	0.0270232	FABP5/FABP4/FABP12/FABP7/FGF21	5
BP	GO:0060135	maternal process involved in female pregnancy	5/420	64/18670	0.0144844	0.0451867	0.0270232	AGRP/GHSR/PGR/SPP1/MMP7	5
BP	GO:0008286	insulin receptor signaling pathway	8/420	141/18670	0.0145431	0.0453364	0.0271128	KL/PRKCQ/SOCS2/AGT/IGF2/INS/MSTN/NR1H4	8
BP	GO:0031589	cell-substrate adhesion	15/420	354/18670	0.0146448	0.0456202	0.0272825	ACVRL1/ANGPT1/TEK/SMAD6/PRKCE/MMP12/PLAU/MUC4/FGA/HRG/VTN/CCL25/RAC3/MDK/ANGPTL3	15
BP	GO:0032970	regulation of actin filament-based process	16/420	388/18670	0.0150955	0.0469895	0.0281014	TMSB15A/CCL24/EDN1/SEMA5A/SLIT2/CSF3/PTGER4/S1PR1/TEK/PRKCE/HRG/RAC3/MDK/TAC1/PAK3/SCN5A	16
BP	GO:0006026	aminoglycan catabolic process	5/420	65/18670	0.0154103	0.0479344	0.0286665	PGLYRP1/FGF2/OGN/PGLYRP3/PGLYRP4	5
BP	GO:0032459	regulation of protein oligomerization	4/420	43/18670	0.0156087	0.0484099	0.0289508	ALB/IAPP/INS/OPRD1	4
BP	GO:0032924	activin receptor signaling pathway	4/420	43/18670	0.0156087	0.0484099	0.0289508	FGF10/GDF2/ACVRL1/CER1	4
BP	GO:0043616	keratinocyte proliferation	4/420	43/18670	0.0156087	0.0484099	0.0289508	FGF10/EREG/MDK/SLURP1	4
BP	GO:1904646	cellular response to amyloid-beta	4/420	43/18670	0.0156087	0.0484099	0.0289508	TLR4/AGER/FPR2/ADRB2	4
BP	GO:0051146	striated muscle cell differentiation	13/420	293/18670	0.0157777	0.0488983	0.0292429	NOS1/EDN1/BDNF/BMP2/NRG1/AGTR2/WNT3A/GDF15/AGT/DKK1/GREM1/IGF2/UCHL1	13
BP	GO:0002220	innate immune response activating cell surface receptor signaling pathway	7/420	116/18670	0.0159259	0.0492858	0.0294746	CLEC4E/CLEC6A/FCN1/MUC5AC/MUC4/CARD11/PAK3	7
BP	GO:0021782	glial cell development	7/420	116/18670	0.0159259	0.0492858	0.0294746	IL6/TLR4/AGER/C5AR1/FPR2/NRG1/MDK	7
BP	GO:0001656	metanephros development	6/420	90/18670	0.0159639	0.0493313	0.0295019	FGF10/CXCR2/AGTR2/EGR1/GDNF/LGR4	6
BP	GO:0010717	regulation of epithelial to mesenchymal transition	6/420	90/18670	0.0159639	0.0493313	0.0295019	IL6/BMP2/ENG/TGFBR2/GREM1/MDK	6
BP	GO:0030324	lung development	9/420	172/18670	0.016047	0.0494635	0.029581	SFTPD/RBP4/IL13/FGF10/FGFR2/PGR/TGFBR2/EDN2/TNC	9
BP	GO:0003181	atrioventricular valve morphogenesis	3/420	24/18670	0.0161115	0.0494635	0.029581	BMP2/TGFBR2/SMAD6	3
BP	GO:0042104	positive regulation of activated T cell proliferation	3/420	24/18670	0.0161115	0.0494635	0.029581	AGER/IGF2/IL23A	3
BP	GO:0043302	positive regulation of leukocyte degranulation	3/420	24/18670	0.0161115	0.0494635	0.029581	IL13/FGR/CRHR1	3
BP	GO:0045603	positive regulation of endothelial cell differentiation	3/420	24/18670	0.0161115	0.0494635	0.029581	GDF2/ACVRL1/PROC	3
BP	GO:0050996	positive regulation of lipid catabolic process	3/420	24/18670	0.0161115	0.0494635	0.029581	PRKCE/FGF21/ANGPTL3	3
BP	GO:0062009	secondary palate development	3/420	24/18670	0.0161115	0.0494635	0.029581	TGFBR2/TGFBR3/WNT3A	3
BP	GO:1902547	regulation of cellular response to vascular endothelial growth factor stimulus	3/420	24/18670	0.0161115	0.0494635	0.029581	SEMA6A/HRG/XDH	3
BP	GO:1903010	regulation of bone development	3/420	24/18670	0.0161115	0.0494635	0.029581	TNFSF11/GREM1/PTH	3
CC	GO:0060205	cytoplasmic vesicle lumen	34/429	338/19717	1.1575e-13	1.55426e-11	1.34464e-11	CAMP/PPBP/PF4/DEFA3/DEFA4/S100A12/PGLYRP1/A2M/FABP5/CTSG/PTX3/FGR/CAT/VEGFD/LEFTY2/RETN/FCN1/DEFA5/LCN2/S100P/S100A7/ORM2/ORM1/FGA/KNG1/HRG/PCSK1/ALB/SAA1/EGF/GCG/GIP/IGF2/INS	34
CC	GO:0031983	vesicle lumen	34/429	339/19717	1.26123e-13	1.55426e-11	1.34464e-11	CAMP/PPBP/PF4/DEFA3/DEFA4/S100A12/PGLYRP1/A2M/FABP5/CTSG/PTX3/FGR/CAT/VEGFD/LEFTY2/RETN/FCN1/DEFA5/LCN2/S100P/S100A7/ORM2/ORM1/FGA/KNG1/HRG/PCSK1/ALB/SAA1/EGF/GCG/GIP/IGF2/INS	34
CC	GO:0034774	secretory granule lumen	33/429	321/19717	1.45712e-13	1.55426e-11	1.34464e-11	CAMP/PPBP/PF4/DEFA3/DEFA4/S100A12/PGLYRP1/A2M/FABP5/CTSG/PTX3/FGR/CAT/VEGFD/LEFTY2/RETN/FCN1/DEFA5/LCN2/S100P/S100A7/ORM2/ORM1/FGA/KNG1/HRG/PCSK1/ALB/EGF/GCG/GIP/IGF2/INS	33
CC	GO:0009897	external side of plasma membrane	33/429	393/19717	3.81053e-11	3.04843e-09	2.63729e-09	TLR4/TLR8/IL7R/CXCR1/ACKR4/IL13/CX3CR1/CXCR2/CNTFR/ENG/GHR/IL1RL1/IL3RA/IL5RA/LEPR/LIFR/S1PR1/TGFBR2/TGFBR3/FCN1/AZGP1/CD1A/RAET1L/UMODL1/TFR2/FGA/IL17A/CCR8/CD79A/CRLF1/IL12RB2/IL31RA/PRLR	33
CC	GO:0005796	Golgi lumen	16/429	102/19717	6.54803e-10	4.19074e-08	3.62554e-08	DEFA3/DEFA4/AGRP/OGN/WNT3A/DEFB4A/DEFB1/DEFA6/DEFA5/MUC5AC/MUC4/PROC/VTN/CGA/INS/LHB	16
CC	GO:0062023	collagen-containing extracellular matrix	31/429	406/19717	1.56925e-09	8.16227e-08	7.06144e-08	PF4/A2M/CTSG/CMA1/FGF10/GDF10/LEFTY2/LTBP4/OGN/FGFR2/FCN1/TPSB2/AZGP1/S100A7/MMP9/ORM2/ORM1/GDF15/FGA/KNG1/HRG/VTN/TNC/AGT/AMELX/GREM1/INHBE/MDK/NDP/ACHE/LGALS4	31
CC	GO:0031093	platelet alpha granule lumen	13/429	67/19717	1.7855e-09	8.16227e-08	7.06144e-08	PPBP/PF4/A2M/VEGFD/LEFTY2/ORM2/ORM1/FGA/KNG1/HRG/ALB/EGF/IGF2	13
CC	GO:0031091	platelet alpha granule	13/429	91/19717	8.4063e-08	3.36252e-06	2.90902e-06	PPBP/PF4/A2M/VEGFD/LEFTY2/ORM2/ORM1/FGA/KNG1/HRG/ALB/EGF/IGF2	13
CC	GO:0072562	blood microparticle	15/429	147/19717	7.83003e-07	2.78401e-05	2.40854e-05	A2M/ENG/FCN3/C8G/ORM2/ORM1/FGA/KNG1/HRG/VTN/ALB/AGT/ANGPTL4/C8A/CFB	15
CC	GO:0005788	endoplasmic reticulum lumen	22/429	309/19717	1.26218e-06	4.03898e-05	3.49424e-05	IL6/EDN1/BMP15/WNT3A/PDIA2/BPIFB2/FGA/KNG1/PROC/VTN/ALB/TNC/AMBN/AMELX/CHGB/GCG/GIP/IL23A/INS/SCG2/SPP1/VGF	22
CC	GO:0045121	membrane raft	20/429	315/19717	2.0778e-05	0.000579868	0.000501662	AHNAK/HMOX1/NOS1/OLR1/EDNRB/ADCYAP1R1/ANGPT1/GHSR/S1PR1/TEK/TGFBR2/ADCY8/SELE/CD1A/CD79A/CARD11/OPRD1/OPRM1/CBLC/SCN5A	20
CC	GO:0098857	membrane microdomain	20/429	316/19717	2.17451e-05	0.000579868	0.000501662	AHNAK/HMOX1/NOS1/OLR1/EDNRB/ADCYAP1R1/ANGPT1/GHSR/S1PR1/TEK/TGFBR2/ADCY8/SELE/CD1A/CD79A/CARD11/OPRD1/OPRM1/CBLC/SCN5A	20
CC	GO:0098589	membrane region	20/429	328/19717	3.69326e-05	0.00090911	0.000786499	AHNAK/HMOX1/NOS1/OLR1/EDNRB/ADCYAP1R1/ANGPT1/GHSR/S1PR1/TEK/TGFBR2/ADCY8/SELE/CD1A/CD79A/CARD11/OPRD1/OPRM1/CBLC/SCN5A	20
CC	GO:0042581	specific granule	13/429	160/19717	4.95762e-05	0.00113317	0.000980341	CAMP/DEFA4/PGLYRP1/PTX3/OLR1/FPR2/RETN/CEACAM8/LCN2/PLAU/ORM2/ORM1/CEACAM1	13
CC	GO:0035580	specific granule lumen	8/429	62/19717	5.6893e-05	0.00121372	0.00105003	CAMP/DEFA4/PGLYRP1/PTX3/RETN/LCN2/ORM2/ORM1	8
CC	GO:0070820	tertiary granule	13/429	164/19717	6.39934e-05	0.00127987	0.00110725	CAMP/PPBP/PGLYRP1/SLC11A1/PTX3/OLR1/FPR1/FPR2/CEACAM8/MMP9/PLAU/ORM1/CEACAM1	13
CC	GO:0005581	collagen trimer	9/429	87/19717	0.000115068	0.00206154	0.0017835	COLEC10/SFTPD/COLEC12/SFTPA1/SFTPA2/MSR1/MARCO/FCN3/FCN1	9
CC	GO:0046930	pore complex	5/429	23/19717	0.000115962	0.00206154	0.0017835	C8B/C7/C6/C8G/C8A	5
CC	GO:0044306	neuron projection terminus	11/429	138/19717	0.000220433	0.00371255	0.00321184	NOS1/GPER1/NTS/OXT/PNOC/UCN3/CRHR2/OPRD1/OPRK1/PRKCG/UCHL1	11
CC	GO:0043020	NADPH oxidase complex	4/429	15/19717	0.000249355	0.00398968	0.0034516	DUOX1/NOX1/NOX5/DUOX2	4
CC	GO:0043679	axon terminus	10/429	119/19717	0.000276148	0.00420796	0.00364044	NOS1/GPER1/NTS/OXT/PNOC/UCN3/CRHR2/OPRD1/OPRK1/PRKCG	10
CC	GO:0030136	clathrin-coated vesicle	12/429	188/19717	0.000878574	0.0127793	0.0110557	SFTPD/SFTPA1/SFTPA2/IL7R/EDN1/HBEGF/ADRB2/AVPR2/ADCY8/AVP/EGF/EREG	12
CC	GO:1904724	tertiary granule lumen	6/429	55/19717	0.00120635	0.016784	0.0145204	CAMP/PPBP/PGLYRP1/PTX3/MMP9/ORM1	6
CC	GO:0005901	caveola	7/429	80/19717	0.00178247	0.0237662	0.0205609	HMOX1/NOS1/ADCYAP1R1/TGFBR2/ADCY8/SELE/SCN5A	7
CC	GO:0005791	rough endoplasmic reticulum	7/429	85/19717	0.00252507	0.0323209	0.0279618	SFTPD/PTGDS/SFTPA1/SFTPA2/EDN1/ADCYAP1R1/VTN	7
CC	GO:0043025	neuronal cell body	21/429	497/19717	0.00307931	0.0378992	0.0327878	CX3CR1/AGRP/ACVRL1/ADCY8/S100A5/FABP7/PCSK2/RAC3/GAL/GIP/IAPP/INHA/PNOC/REG1A/SST/TAC1/CRHR1/HTR3A/OPRK1/OPRM1/UCHL1	21
CC	GO:0030665	clathrin-coated vesicle membrane	8/429	115/19717	0.00367273	0.0435287	0.037658	IL7R/HBEGF/ADRB2/AVPR2/ADCY8/AVP/EGF/EREG	8
CC	GO:0150034	distal axon	14/429	285/19717	0.00403975	0.0461685	0.0399418	NOS1/GPER1/TRPV2/RAC3/NTS/OXT/PNOC/REG1A/UCN3/CRHR2/OPRD1/OPRK1/TUBB3/PRKCG	14
MF	GO:0048018	receptor ligand activity	139/426	482/17697	1.25536e-114	5.84999e-112	4.30787e-112	PPBP/CXCL2/PF4/CXCL3/COLEC10/IL6/FGF2/CCL14/CCL23/CCL24/IL13/EDN1/EDN3/FGF10/SEMA3G/SEMA5A/SEMA6A/SEMA6D/AGRP/APLN/BDNF/BMP15/BMP2/CMTM2/CMTM5/CSF3/VEGFD/GDF10/GDF2/HBEGF/IL17D/IL33/KL/LEFTY2/NRG1/NRG3/OGN/PRLH/RETN/TSLP/WNT3A/DEFB4A/CXCL14/CXCL13/CCL1/IFNL1/IFNB1/GDF15/IFNL2/TNFSF11/IL17A/CCL7/CCL25/EDN2/SAA1/SAA2/SEMA3A/SEMA4B/ADM2/AGT/AMBN/AMELX/AMH/ARTN/AVP/BMP8A/CALCA/CALCB/CER1/CGA/CGB3/CGB…	139
MF	GO:0005179	hormone activity	52/426	122/17697	6.7731e-52	1.57813e-49	1.16212e-49	EDN1/EDN3/AGRP/APLN/KL/PRLH/RETN/CCL25/EDN2/ADM2/AGT/AMH/AVP/CALCA/CALCB/CGA/CGB3/CGB2/CGB7/CHGB/CSH2/GAL/GALP/GAST/GCG/GH2/GIP/GNRH2/IAPP/IGF2/INHA/INHBE/INS/INSL3/INSL4/INSL6/LHB/NPPB/NPY/NTS/OXT/PMCH/PNOC/PTH/PTHLH/RETNLB/RLN3/SST/THPO/UCN2/UCN3/VGF	52
MF	GO:0005125	cytokine activity	57/426	220/17697	1.13142e-42	1.75748e-40	1.29419e-40	PPBP/CXCL2/PF4/CXCL3/IL6/FGF2/CCL14/CCL23/CCL24/IL13/EDN1/BMP15/BMP2/CMTM2/CMTM5/CSF3/GDF10/GDF2/IL17D/IL33/LEFTY2/NRG1/TSLP/CXCL14/CXCL13/CCL1/IFNL1/IFNB1/GDF15/IFNL2/TNFSF11/IL17A/CCL7/CCL25/BMP8A/CER1/GREM1/IFNE/IFNK/IL11/IL17C/IL19/IL36RN/IL36A/IL37/IL36G/IL23A/IFNL3/INHA/INHBE/MSTN/NDP/SCG2/SLURP1/SPP1/THPO/CRLF1	57
MF	GO:0008083	growth factor activity	47/426	163/17697	1.25418e-37	1.46112e-35	1.07595e-35	PPBP/IL6/FGF2/FGF10/BDNF/BMP15/BMP2/CSF3/VEGFD/GDF10/GDF2/HBEGF/LEFTY2/NRG1/NRG3/OGN/GDF15/AGT/AMBN/AMELX/AMH/ARTN/BMP8A/CSH2/DKK1/EGF/EREG/FGF11/FGF19/FGF20/FGF21/FGF3/FGF4/FGF5/GDNF/GH2/IGF2/IL11/INHA/INHBE/MDK/MIA/MSTN/REG1A/THPO/VGF/ANGPTL3	47
MF	GO:0001653	peptide receptor activity	44/426	152/17697	2.37784e-35	2.21614e-33	1.63195e-33	CXCR1/ACKR4/CX3CR1/EDNRB/FPR1/FPR2/GPR17/CXCR2/ADCYAP1R1/AGTR1/AGTR2/AVPR2/CALCRL/NPR1/NPR3/PTH1R/RXFP1/RXFP2/SSTR1/VIPR1/F2RL3/CCR8/GAL/AVPR1B/CALCR/CRHR1/CRHR2/GALR2/GALR3/GCGR/LGR4/LHCGR/MC2R/MC3R/MC4R/MCHR1/MCHR2/OPRD1/OPRK1/OPRM1/PRLHR/PTH2R/SSTR5/TSHR	44
MF	GO:0008528	G protein-coupled peptide receptor activity	42/426	146/17697	1.18665e-33	9.21633e-32	6.78681e-32	CXCR1/ACKR4/CX3CR1/EDNRB/FPR1/FPR2/GPR17/CXCR2/ADCYAP1R1/AGTR1/AGTR2/AVPR2/CALCRL/NPR1/NPR3/PTH1R/RXFP1/RXFP2/SSTR1/VIPR1/F2RL3/CCR8/GAL/AVPR1B/CALCR/GALR2/GALR3/GCGR/LGR4/LHCGR/MC2R/MC3R/MC4R/MCHR1/MCHR2/OPRD1/OPRK1/OPRM1/PRLHR/PTH2R/SSTR5/TSHR	42
MF	GO:0005126	cytokine receptor binding	52/426	286/17697	9.80195e-31	6.5253e-29	4.80517e-29	PPBP/CXCL2/PF4/CXCL3/IL6/CCL14/CCL23/CCL24/IL13/BMP15/BMP2/CSF3/VEGFD/GDF10/GDF2/LEFTY2/TSLP/CNTFR/ENG/LIFR/TGFBR2/TGFBR3/SMAD6/SOCS2/DEFB4A/CXCL14/CXCL13/CCL1/DEFB1/IFNL1/IFNB1/GDF15/TNFSF11/CCL7/CCL25/AMH/BMP8A/CSH2/GH2/GREM1/IFNE/IFNK/IL11/IL36RN/IL36A/IL37/IL36G/IL23A/INHA/INHBE/MSTN/CRLF1	52
MF	GO:0001664	G protein-coupled receptor binding	47/426	280/17697	2.99846e-26	1.7466e-24	1.28618e-24	PPBP/CXCL2/PF4/CXCL3/MARCO/CCL14/CCL23/CCL24/EDN1/EDN3/PROK2/EDNRB/FPR1/APLN/PRLH/ADRB1/AGTR1/S1PR1/WNT3A/FCN1/DEFB4A/CXCL14/CXCL13/CCL1/DEFB1/CCL7/CCL25/EDN2/SAA1/AGT/AVP/CALCA/CALCB/GAL/GCG/INSL3/NDP/NPY/OXT/PMCH/PNOC/PTH/RLN3/TAC1/UCN2/UCN3/UCHL1	47
MF	GO:0019955	cytokine binding	31/426	128/17697	1.30759e-22	6.77043e-21	4.98568e-21	A2M/CXCR1/ACKR4/CX3CR1/ACKR1/CXCR2/LTBP4/ACVRL1/CNTFR/ENG/GHR/IL1RL1/IL20RA/IL3RA/IL5RA/LEPR/LIFR/TGFBR2/TGFBR3/CCR8/CER1/GREM1/IL36RN/CRLF1/IL12RB2/IL20RB/IL22RA1/IL22RA2/IL31RA/PRLR/NLRP7	31
MF	GO:0017046	peptide hormone binding	21/426	49/17697	1.32417e-21	6.17063e-20	4.54399e-20	EDNRB/ADCYAP1R1/CALCRL/GHR/GHSR/LEPR/NPR1/NPR3/PTH1R/RXFP2/VIPR1/CALCR/CRHR1/CRHR2/GALR2/GALR3/GCGR/MC3R/MC4R/PRLR/PTH2R	21
MF	GO:0042562	hormone binding	27/426	102/17697	5.9908e-21	2.53792e-19	1.8689e-19	EDNRB/ADCYAP1R1/CALCRL/GHR/GHSR/GPER1/LEPR/NPR1/NPR3/PTH1R/RXFP2/VIPR1/UCN2/CALCR/CRHR1/CRHR2/GALR2/GALR3/GCGR/LHCGR/MC3R/MC4R/MCHR1/MTNR1A/PRLR/PTH2R/ACHE	27
MF	GO:0042277	peptide binding	40/426	295/17697	5.44998e-19	2.11641e-17	1.5585e-17	CLEC4M/TLR4/MSR1/MARCO/AGER/PPARG/CMA1/EDNRB/FPR2/ADCYAP1R1/ADRB2/CALCRL/GHR/GHSR/LEPR/NPR1/NPR3/PTH1R/RXFP2/SSTR1/VIPR1/CD1A/LBP/IAPP/CALCR/CRHR1/CRHR2/GALR2/GALR3/GCGR/MC3R/MC4R/MCHR1/OPRD1/OPRK1/OPRM1/PRLR/PTH2R/SSTR5/ACHE	40
MF	GO:0004896	cytokine receptor activity	23/426	96/17697	5.63766e-17	2.02089e-15	1.48816e-15	IL7R/CXCR1/ACKR4/CX3CR1/GPR17/CXCR2/CNTFR/GHR/IL1RL1/IL20RA/IL3RA/IL5RA/LEPR/LIFR/CCR8/CRLF1/IL12RB2/IL1RL2/IL20RB/IL22RA1/IL22RA2/IL31RA/PRLR	23
MF	GO:0033218	amide binding	40/426	356/17697	4.34725e-16	1.44701e-14	1.06557e-14	CLEC4M/TLR4/MSR1/MARCO/AGER/PPARG/CMA1/EDNRB/FPR2/ADCYAP1R1/ADRB2/CALCRL/GHR/GHSR/LEPR/NPR1/NPR3/PTH1R/RXFP2/SSTR1/VIPR1/CD1A/LBP/IAPP/CALCR/CRHR1/CRHR2/GALR2/GALR3/GCGR/MC3R/MC4R/MCHR1/OPRD1/OPRK1/OPRM1/PRLR/PTH2R/SSTR5/ACHE	40
MF	GO:0005539	glycosaminoglycan binding	32/426	229/17697	8.5635e-16	2.66039e-14	1.95909e-14	PF4/PGLYRP1/ANOS1/CTSG/FGF2/CCL23/FGF10/SEMA5A/SLIT2/HBEGF/LTBP4/ENG/FGFR2/FGFR4/TGFBR2/TGFBR3/F11/CXCL13/PGLYRP3/PGLYRP4/KNG1/HRG/RNASE7/VTN/CCL7/SAA1/FGF4/MDK/MSTN/REG1A/ANGPTL3/MMP7	32
MF	GO:0070851	growth factor receptor binding	23/426	134/17697	1.23959e-13	3.6103e-12	2.65859e-12	IL6/FGF2/FGF10/CSF3/VEGFD/HBEGF/KL/TSLP/EGF/EREG/FGF19/FGF20/FGF21/FGF3/FGF4/FGF5/GREM1/IL11/IL36RN/IL36A/IL37/IL36G/CBLC	23
MF	GO:0005160	transforming growth factor beta receptor binding	15/426	51/17697	5.97471e-13	1.63777e-11	1.20604e-11	BMP15/BMP2/GDF10/GDF2/LEFTY2/ENG/TGFBR2/TGFBR3/SMAD6/GDF15/AMH/BMP8A/INHA/INHBE/MSTN	15
MF	GO:0008201	heparin binding	23/426	169/17697	1.83667e-11	4.75494e-10	3.50149e-10	PF4/ANOS1/CTSG/FGF2/CCL23/FGF10/SLIT2/HBEGF/FGFR2/FGFR4/TGFBR3/F11/CXCL13/KNG1/HRG/VTN/CCL7/SAA1/FGF4/MDK/MSTN/ANGPTL3/MMP7	23
MF	GO:0042923	neuropeptide binding	10/426	24/17697	8.53527e-11	2.09339e-09	1.54155e-09	ADCYAP1R1/SSTR1/GALR2/MC3R/MC4R/MCHR1/OPRD1/OPRK1/OPRM1/SSTR5	10
MF	GO:0071855	neuropeptide receptor binding	11/426	32/17697	1.13238e-10	2.63845e-09	1.94293e-09	EDN1/EDN3/APLN/PRLH/EDN2/GAL/NPY/PMCH/TAC1/UCN2/UCN3	11
MF	GO:0042379	chemokine receptor binding	14/426	66/17697	4.39098e-10	9.74378e-09	7.17523e-09	PPBP/CXCL2/PF4/CXCL3/CCL14/CCL23/CCL24/DEFB4A/CXCL14/CXCL13/CCL1/DEFB1/CCL7/CCL25	14
MF	GO:0005184	neuropeptide hormone activity	10/426	28/17697	5.23904e-10	1.10226e-08	8.11691e-09	AGRP/PRLH/AVP/CALCB/GAL/NPY/NTS/OXT/PNOC/VGF	10
MF	GO:0003707	steroid hormone receptor activity	13/426	56/17697	5.60799e-10	1.10226e-08	8.11691e-09	PPARG/GPER1/NR4A1/NR4A3/PGR/RXRG/HNF4A/HNF4G/NR0B1/NR1H4/NR1I2/NR2E1/NR5A1	13
MF	GO:0038187	pattern recognition receptor activity	9/426	21/17697	5.67686e-10	1.10226e-08	8.11691e-09	PGLYRP1/COLEC12/TLR4/TLR8/MARCO/CLEC4E/FCN1/PGLYRP3/PGLYRP4	9
MF	GO:0008009	chemokine activity	12/426	49/17697	1.33773e-09	2.42732e-08	1.78746e-08	PPBP/CXCL2/PF4/CXCL3/CCL14/CCL23/CCL24/CXCL14/CXCL13/CCL1/CCL7/CCL25	12
MF	GO:0030546	receptor activator activity	7/426	11/17697	1.3543e-09	2.42732e-08	1.78746e-08	NRG1/NRG3/ANGPT4/PRKCE/EGF/GREM1/SLURP1	7
MF	GO:1901681	sulfur compound binding	25/426	250/17697	1.96036e-09	3.38344e-08	2.49153e-08	PF4/ANOS1/CTSG/FGF2/CCL23/FGF10/SEMA5A/SLIT2/HBEGF/FGFR2/FGFR4/TGFBR3/F11/CXCL13/KNG1/HRG/VTN/CCL7/SAA1/FGF20/FGF4/MDK/MSTN/ANGPTL3/MMP7	25
MF	GO:0005104	fibroblast growth factor receptor binding	9/426	25/17697	3.62209e-09	6.02819e-08	4.4391e-08	FGF2/FGF10/KL/FGF19/FGF20/FGF21/FGF3/FGF4/FGF5	9
MF	GO:0008329	signaling pattern recognition receptor activity	8/426	20/17697	1.03234e-08	1.65886e-07	1.22157e-07	PGLYRP1/COLEC12/TLR4/TLR8/MARCO/FCN1/PGLYRP3/PGLYRP4	8
MF	GO:0001530	lipopolysaccharide binding	9/426	35/17697	1.01099e-07	1.5704e-06	1.15643e-06	CAMP/SFTPD/TLR4/SFTPA1/SFTPA2/BPIFC/LBP/BPIFA2/RNASE7	9
MF	GO:0045499	chemorepellent activity	8/426	27/17697	1.56894e-07	2.35847e-06	1.73675e-06	SEMA3G/SEMA5A/SEMA6A/SEMA6D/NRG1/NRG3/SEMA3A/SEMA4B	8
MF	GO:0019838	growth factor binding	16/426	137/17697	1.98264e-07	2.88722e-06	2.12612e-06	A2M/KL/LTBP4/ACVRL1/ENG/FGFR2/FGFR4/GHR/LIFR/TEK/TGFBR2/TGFBR3/CXCL13/IL36RN/SCN5A/NLRP7	16
MF	GO:0042056	chemoattractant activity	9/426	38/17697	2.18931e-07	3.09158e-06	2.27661e-06	COLEC10/FGF2/FGF10/VEGFD/DEFB4A/SAA1/SAA2/GDNF/SCG2	9
MF	GO:0048020	CCR chemokine receptor binding	9/426	43/17697	6.80771e-07	9.33056e-06	6.87094e-06	CCL14/CCL23/CCL24/DEFB4A/CXCL13/CCL1/DEFB1/CCL7/CCL25	9
MF	GO:0005501	retinoid binding	8/426	35/17697	1.40474e-06	1.87031e-05	1.37727e-05	PTGDS/RBP4/FABP5/RBP2/LCN12/CRABP2/CRABP1/C8G	8
MF	GO:0004879	nuclear receptor activity	9/426	47/17697	1.51061e-06	1.90255e-05	1.40102e-05	PPARG/NR4A1/NR4A3/PGR/RXRG/NR0B1/NR1H4/NR1I2/NR5A1	9
MF	GO:0098531	transcription factor activity, direct ligand regulated sequence-specific DNA binding	9/426	47/17697	1.51061e-06	1.90255e-05	1.40102e-05	PPARG/NR4A1/NR4A3/PGR/RXRG/NR0B1/NR1H4/NR1I2/NR5A1	9
MF	GO:0019840	isoprenoid binding	8/426	36/17697	1.76839e-06	2.1686e-05	1.59694e-05	PTGDS/RBP4/FABP5/RBP2/LCN12/CRABP2/CRABP1/C8G	8
MF	GO:0008188	neuropeptide receptor activity	9/426	50/17697	2.60562e-06	3.11338e-05	2.29266e-05	SSTR1/GAL/GALR2/GALR3/MC2R/MCHR1/OPRM1/PRLHR/SSTR5	9
MF	GO:0033293	monocarboxylic acid binding	10/426	64/17697	2.78838e-06	3.24846e-05	2.39213e-05	PTGDS/FABP5/FABP4/PPARG/LCN12/CRABP2/CRABP1/ALB/HNF4A/NR1H4	10
MF	GO:0016500	protein-hormone receptor activity	6/426	19/17697	3.90618e-06	4.4397e-05	3.26935e-05	RXFP2/GNRHR/LGR4/LHCGR/MCHR1/TSHR	6
MF	GO:0001848	complement binding	6/426	21/17697	7.4993e-06	8.32065e-05	6.12724e-05	PTX3/C5AR1/C8G/CRP/C8A/CFB	6
MF	GO:0019956	chemokine binding	7/426	32/17697	8.91446e-06	9.66079e-05	7.11411e-05	A2M/CXCR1/ACKR4/CX3CR1/ACKR1/CXCR2/CCR8	7
MF	GO:0017134	fibroblast growth factor binding	6/426	23/17697	1.33923e-05	0.000138685	0.000102126	KL/FGFR2/FGFR4/TGFBR3/CXCL13/SCN5A	6
MF	GO:0030215	semaphorin receptor binding	6/426	23/17697	1.33923e-05	0.000138685	0.000102126	SEMA3G/SEMA5A/SEMA6A/SEMA6D/SEMA3A/SEMA4B	6
MF	GO:0019957	C-C chemokine binding	6/426	24/17697	1.74955e-05	0.000177237	0.000130516	CXCR1/ACKR4/CX3CR1/ACKR1/CXCR2/CCR8	6
MF	GO:0019841	retinol binding	5/426	15/17697	1.94243e-05	0.00019259	0.000141821	RBP4/RBP2/CRABP2/CRABP1/C8G	5
MF	GO:0033612	receptor serine/threonine kinase binding	6/426	25/17697	2.25553e-05	0.000218974	0.000161251	GPR17/BMP2/SMAD6/BMP8A/OPRD1/OPRK1	6
MF	GO:0001637	G protein-coupled chemoattractant receptor activity	6/426	26/17697	2.87298e-05	0.000267761	0.000197177	CXCR1/ACKR4/CX3CR1/GPR17/CXCR2/CCR8	6
MF	GO:0004950	chemokine receptor activity	6/426	26/17697	2.87298e-05	0.000267761	0.000197177	CXCR1/ACKR4/CX3CR1/GPR17/CXCR2/CCR8	6
MF	GO:0030246	carbohydrate binding	19/426	271/17697	3.31849e-05	0.000303219	0.000223288	CLEC4M/COLEC10/SFTPD/COLEC12/SFTPA1/SFTPA2/PTX3/OLR1/ENG/CLEC4E/FCN3/CLEC6A/FCN1/SELE/SIGLEC11/KLRC2/VTN/REG1A/LGALS4	19
MF	GO:0030414	peptidase inhibitor activity	15/426	182/17697	3.56926e-05	0.00031986	0.000235542	ANOS1/A2M/PI3/WFDC2/UMODL1/PI15/CST4/SPINK5/KNG1/HRG/BIRC5/AGT/AVP/CARD18/NLRP7	15
MF	GO:0042834	peptidoglycan binding	5/426	17/17697	3.8463e-05	0.000338184	0.000249036	PGLYRP1/PGLYRP3/PGLYRP4/RNASE7/REG1A	5
MF	GO:0051427	hormone receptor binding	15/426	185/17697	4.31464e-05	0.000372338	0.000274186	FABP4/PPARG/NR4A1/NR4A3/SOCS2/CSH2/GH2/GNRH2/NPPB/PTH/PTHLH/UCN2/UCN3/NR0B1/NR1H4	15
MF	GO:0030296	protein tyrosine kinase activator activity	5/426	19/17697	6.94577e-05	0.000588496	0.000433363	NRG1/NRG3/ANGPT4/EGF/GREM1	5
MF	GO:0050786	RAGE receptor binding	4/426	11/17697	9.55292e-05	0.000794939	0.000585385	S100A12/FPR1/S100P/S100A7	4
MF	GO:0001540	amyloid-beta binding	9/426	78/17697	0.000104691	0.000855893	0.000630271	TLR4/MSR1/MARCO/AGER/FPR2/ADRB2/IAPP/CALCR/ACHE	9
MF	GO:0019199	transmembrane receptor protein kinase activity	9/426	79/17697	0.000115678	0.000922644	0.000679426	LTBP4/ACVRL1/FGFR2/FGFR4/TEK/TGFBR2/TGFBR3/TIE1/PDGFRL	9
MF	GO:0051428	peptide hormone receptor binding	5/426	21/17697	0.000116815	0.000922644	0.000679426	GNRH2/PTH/PTHLH/UCN2/UCN3	5
MF	GO:0004252	serine-type endopeptidase activity	13/426	160/17697	0.000135351	0.00105122	0.000774111	CTSG/MASP1/CMA1/F11/TPSB2/MMP9/PLAU/TMPRSS6/PROC/PCSK2/PCSK1/MMP7/CFB	13
MF	GO:0016175	superoxide-generating NADPH oxidase activity	4/426	12/17697	0.000140574	0.00107179	0.000789258	DUOX1/NOX1/NOX5/DUOX2	4
MF	GO:0005504	fatty acid binding	6/426	34/17697	0.000142599	0.00107179	0.000789258	PTGDS/FABP5/FABP4/PPARG/ALB/HNF4A	6
MF	GO:0050431	transforming growth factor beta binding	5/426	22/17697	0.000148202	0.00109622	0.000807246	LTBP4/ACVRL1/ENG/TGFBR2/TGFBR3	5
MF	GO:0017171	serine hydrolase activity	14/426	186/17697	0.000170335	0.00124025	0.000913308	CTSG/MASP1/CMA1/F11/TPSB2/MMP9/PLAU/TMPRSS6/PROC/PCSK2/PCSK1/MMP7/ACHE/CFB	14
MF	GO:0016493	C-C chemokine receptor activity	5/426	23/17697	0.000185649	0.00133096	0.000980104	CXCR1/ACKR4/CX3CR1/CXCR2/CCR8	5
MF	GO:0039706	co-receptor binding	4/426	13/17697	0.000199201	0.00140648	0.00103572	BMP2/WNT3A/TFR2/DKK1	4
MF	GO:0031406	carboxylic acid binding	14/426	193/17697	0.00025007	0.00173929	0.0012808	PTGDS/FABP5/FABP4/NOS1/PPARG/FCN1/SELE/SIGLEC11/LCN12/CRABP2/CRABP1/ALB/HNF4A/NR1H4	14
MF	GO:0061134	peptidase regulator activity	15/426	219/17697	0.000283528	0.001943	0.00143081	ANOS1/A2M/PI3/WFDC2/UMODL1/PI15/CST4/SPINK5/KNG1/HRG/BIRC5/AGT/AVP/CARD18/NLRP7	15
MF	GO:0004866	endopeptidase inhibitor activity	13/426	175/17697	0.000327856	0.00221422	0.00163053	ANOS1/A2M/PI3/WFDC2/CST4/SPINK5/KNG1/HRG/BIRC5/AGT/AVP/CARD18/NLRP7	13
MF	GO:0005024	transforming growth factor beta-activated receptor activity	4/426	15/17697	0.000366025	0.00243668	0.00179435	LTBP4/ACVRL1/TGFBR2/TGFBR3	4
MF	GO:0048029	monosaccharide binding	8/426	75/17697	0.000434948	0.00285473	0.00210219	CLEC4M/COLEC10/SFTPD/COLEC12/SFTPA1/SFTPA2/ENG/CLEC6A	8
MF	GO:0043177	organic acid binding	14/426	205/17697	0.000461773	0.00286053	0.00210647	PTGDS/FABP5/FABP4/NOS1/PPARG/FCN1/SELE/SIGLEC11/LCN12/CRABP2/CRABP1/ALB/HNF4A/NR1H4	14
MF	GO:0004869	cysteine-type endopeptidase inhibitor activity	7/426	58/17697	0.000464956	0.00286053	0.00210647	WFDC2/CST4/KNG1/HRG/BIRC5/AVP/CARD18	7
MF	GO:0008236	serine-type peptidase activity	13/426	182/17697	0.00047787	0.00286053	0.00210647	CTSG/MASP1/CMA1/F11/TPSB2/MMP9/PLAU/TMPRSS6/PROC/PCSK2/PCSK1/MMP7/CFB	13
MF	GO:0061135	endopeptidase regulator activity	13/426	182/17697	0.00047787	0.00286053	0.00210647	ANOS1/A2M/PI3/WFDC2/CST4/SPINK5/KNG1/HRG/BIRC5/AGT/AVP/CARD18/NLRP7	13
MF	GO:0005149	interleukin-1 receptor binding	4/426	16/17697	0.000478801	0.00286053	0.00210647	IL36RN/IL36A/IL37/IL36G	4
MF	GO:0005159	insulin-like growth factor receptor binding	4/426	16/17697	0.000478801	0.00286053	0.00210647	SOCS2/IGF2/INS/INSL4	4
MF	GO:0016918	retinal binding	4/426	16/17697	0.000478801	0.00286053	0.00210647	RBP4/RBP2/CRABP2/CRABP1	4
MF	GO:0004675	transmembrane receptor protein serine/threonine kinase activity	4/426	17/17697	0.00061429	0.00357824	0.00263498	LTBP4/ACVRL1/TGFBR2/TGFBR3	4
MF	GO:0050664	oxidoreductase activity, acting on NAD(P)H, oxygen as acceptor	4/426	17/17697	0.00061429	0.00357824	0.00263498	DUOX1/NOX1/NOX5/DUOX2	4
MF	GO:0038191	neuropilin binding	4/426	18/17697	0.000774884	0.00445798	0.00328281	SEMA3G/SEMA6D/SEMA3A/SEMA4B	4
MF	GO:0001972	retinoic acid binding	4/426	19/17697	0.000962998	0.00547265	0.00403001	FABP5/LCN12/CRABP2/CRABP1	4
MF	GO:0038024	cargo receptor activity	8/426	85/17697	0.00100732	0.00565557	0.00416471	COLEC12/MSR1/MARCO/AGER/ACKR4/FPR2/TFR2/VTN	8
MF	GO:0005044	scavenger receptor activity	6/426	51/17697	0.00135343	0.00750832	0.00552905	COLEC12/MSR1/MARCO/AGER/ACKR4/VTN	6
MF	GO:0004966	galanin receptor activity	3/426	10/17697	0.00146526	0.00803307	0.00591548	GAL/GALR2/GALR3	3
MF	GO:0043394	proteoglycan binding	5/426	36/17697	0.00160881	0.00871748	0.00641947	SEMA5A/SLIT2/HRG/TNC/FGF20	5
MF	GO:0034713	type I transforming growth factor beta receptor binding	3/426	11/17697	0.00197891	0.0104792	0.0077168	ENG/TGFBR2/SMAD6	3
MF	GO:0036122	BMP binding	3/426	11/17697	0.00197891	0.0104792	0.0077168	ENG/CER1/GREM1	3
MF	GO:0033691	sialic acid binding	3/426	12/17697	0.00259169	0.01357	0.00999278	FCN1/SELE/SIGLEC11	3
MF	GO:0061783	peptidoglycan muralytic activity	3/426	13/17697	0.00330943	0.0171355	0.0126184	PGLYRP1/PGLYRP3/PGLYRP4	3
MF	GO:0048185	activin binding	3/426	14/17697	0.00413739	0.0211871	0.0156019	ACVRL1/ENG/TGFBR3	3
MF	GO:0004857	enzyme inhibitor activity	18/426	375/17697	0.00447009	0.022642	0.0166733	ANOS1/A2M/SLIT2/PI3/WFDC2/UMODL1/PI15/CST4/SPINK5/KNG1/HRG/BIRC5/AGT/AVP/ANGPTL3/ANGPTL4/CARD18/NLRP7	18
MF	GO:0004697	protein kinase C activity	3/426	16/17697	0.0061421	0.0300586	0.0221349	PRKCQ/PRKCE/PRKCG	3
MF	GO:0030169	low-density lipoprotein particle binding	3/426	16/17697	0.0061421	0.0300586	0.0221349	COLEC12/MSR1/CRP	3
MF	GO:0043395	heparan sulfate proteoglycan binding	3/426	16/17697	0.0061421	0.0300586	0.0221349	SEMA5A/HRG/FGF20	3
MF	GO:0005201	extracellular matrix structural constituent	10/426	163/17697	0.00619233	0.0300586	0.0221349	ANOS1/LTBP4/OGN/MUC5AC/MUC4/FGA/VTN/TNC/AMBN/AMELX	10
MF	GO:0030971	receptor tyrosine kinase binding	6/426	69/17697	0.00627655	0.0301533	0.0222046	NRG1/NRG3/ANGPT1/ANGPT4/SHC3/CBLC	6
MF	GO:1990782	protein tyrosine kinase binding	7/426	93/17697	0.00715839	0.0340389	0.0250659	NRG1/NRG3/ANGPT1/ANGPT4/SHC3/CBLC/CEACAM1	7
MF	GO:0005132	type I interferon receptor binding	3/426	17/17697	0.00732663	0.0344869	0.0253959	IFNB1/IFNE/IFNK	3
MF	GO:0004867	serine-type endopeptidase inhibitor activity	7/426	94/17697	0.00757885	0.0353174	0.0260074	ANOS1/A2M/PI3/WFDC2/SPINK5/HRG/AGT	7
MF	GO:0005154	epidermal growth factor receptor binding	4/426	33/17697	0.00779975	0.0359869	0.0265004	HBEGF/EGF/EREG/CBLC	4
MF	GO:0050661	NADP binding	5/426	52/17697	0.00810822	0.0370434	0.0272784	DUOX1/NOS1/CAT/NOX1/NOX5	5
MF	GO:0070696	transmembrane receptor protein serine/threonine kinase binding	3/426	19/17697	0.0100758	0.0455859	0.033569	BMP2/SMAD6/BMP8A	3
MF	GO:0042165	neurotransmitter binding	5/426	55/17697	0.0102377	0.0458727	0.0337802	HTR1A/CRP/CRHR1/HTR3A/ACHE	5

## Sheet: B
Table S2B. KEGG pathways of differential immune genes
ID	Description	GeneRatio	BgRatio	pvalue	p.adjust	qvalue	geneID	Count
hsa04080	Neuroactive ligand-receptor interaction	79/318	341/8093	8.47e-41	1.89e-38	1.51e-38	1511/1906/1908/728/1910/2357/2358/8862/51052/117/153/154/185/186/554/10203/2690/2693/3953/5734/5745/59350/122042/1901/6751/7433/9002/3827/3350/1907/183/551/796/797/1081/1443/51083/2641/2689/2695/2797/3375/3640/3972/4852/4922/5020/5367/5741/113091/117579/57152/6750/6863/90226/114131/553/799/1394/1395/8811/8484/2642/2798/3973/4158/4159/4160/2847/84539/4543/4985/4986/4988/2834/5618/5746/6755/7253	79
hsa04060	Cytokine-cytokine receptor interaction	73/318	295/8093	1.13e-39	1.26e-37	1.01e-37	5473/2920/5196/2921/3569/3575/3577/6358/51554/6368/6369/3596/1524/3579/9210/650/1440/2662/2658/53342/90865/85480/94/1271/2690/9173/53832/3563/3568/3953/3977/7048/9547/10563/6346/282618/3456/9518/282616/8600/3605/1237/6354/6370/268/353500/1443/2689/338376/56832/3589/27189/29949/26525/27179/27178/56300/51561/282617/3623/83729/2660/7066/3595/8808/53833/58985/133396/5618/608/8784/27242/8718	73
hsa04630	JAK-STAT signaling pathway	33/318	162/8093	2.4e-15	1.79e-13	1.43e-13	3569/3575/3596/1440/53342/85480/1271/2690/53832/3563/3568/3953/3977/8835/282618/3456/282616/2670/1443/1950/2689/338376/56832/3589/29949/51561/282617/7066/3595/53833/58985/116379/5618	33
hsa04061	Viral protein interaction with cytokine and cytokine receptor	23/318	100/8093	3.39e-12	1.89e-10	1.51e-10	5473/2920/5196/2921/3569/3577/6358/51554/6368/6369/1524/3579/53832/9547/10563/6346/1237/6354/6370/29949/27178/53833/58985	23
hsa04610	Complement and coagulation cascades	17/318	85/8093	2.33e-08	1.03e-06	8.29e-07	2/5648/728/2160/732/9002/730/729/5328/733/2243/3827/5624/7448/731/725/629	17
hsa04024	cAMP signaling pathway	28/318	219/8093	2.78e-08	1.03e-06	8.29e-07	2353/1906/1908/627/117/153/154/2693/4881/6751/114/3350/5881/1907/268/1081/2641/2695/3972/4852/5020/6750/1394/1395/3973/4158/6755/7253	28
hsa04657	IL-17 signaling pathway	17/318	94/8093	1.11e-07	3.55e-06	2.85e-06	2920/2921/3569/3596/2353/1440/53342/1673/3934/6278/338324/100289462/4318/4586/3605/6354/27189	17
hsa04151	PI3K-Akt signaling pathway	33/318	354/8093	2.96e-06	8.24e-05	6.61e-05	3569/7099/2247/3575/2255/627/1440/2277/284/51378/2263/2264/2690/3563/3164/7010/3456/7448/3371/1443/1950/2069/9965/26281/26291/2248/2249/2250/2689/3481/3630/6696/5618	33
hsa04062	Chemokine signaling pathway	21/318	192/8093	1.93e-05	0.000453847	0.000364192	5473/2920/5196/2921/3577/6358/6368/6369/2268/1524/3579/53358/114/2869/9547/10563/6346/1237/6354/6370/5881	21
hsa05150	Staphylococcus aureus infection	14/318	96/8093	2.04e-05	0.000453847	0.000364192	820/1668/1669/5648/728/2357/2358/2215/1673/1672/1671/1670/100289462/629	14
hsa04014	Ras signaling pathway	23/318	232/8093	3.83e-05	0.00077564	0.000622416	2247/2255/627/2277/284/51378/2263/2264/7010/53358/57144/5881/1950/9965/26281/26291/2248/2249/2250/3481/3630/5582/5063	23
hsa04270	Vascular smooth muscle contraction	16/318	133/8093	6.1e-05	0.00113302	0.000909196	1906/1908/185/10203/4881/5588/114/5581/1907/183/551/796/797/4879/553/5582	16
hsa04015	Rap1 signaling pathway	21/318	210/8093	7.35e-05	0.00126161	0.00101238	2247/2255/2357/2277/284/51378/2263/2264/7010/114/9002/5881/1950/9965/26281/26291/2248/2249/2250/3630/5582	21
hsa04020	Calcium signaling pathway	22/318	240/8093	0.000180058	0.00286807	0.00230149	2247/4842/2255/1910/2277/153/154/185/2263/2264/114/1950/9965/26281/26291/2248/2249/2250/2668/553/3973/5582	22
hsa05323	Rheumatoid arthritis	12/318	93/8093	0.000262406	0.0039011	0.00313045	2920/2921/3569/7099/2353/284/7010/8600/3605/3589/51561/5741	12
hsa04924	Renin secretion	10/318	69/8093	0.000329276	0.00444916	0.00357025	1906/1908/117/153/154/185/4881/5734/1907/183	10
hsa04923	Regulation of lipolysis in adipocytes	9/318	57/8093	0.000339174	0.00444916	0.00357025	2167/153/154/4881/114/1081/3630/4852/7253	9
hsa04010	MAPK signaling pathway	24/318	294/8093	0.000527641	0.00653688	0.00524555	2247/2353/2255/627/2277/284/51378/2263/2264/3164/7010/7048/5881/1950/2069/9965/26281/26291/2248/2249/2250/3481/3630/5582	24
hsa05171	Coronavirus disease - COVID-19	20/318	232/8093	0.000777698	0.00912772	0.00732458	3569/7099/51311/5648/2353/728/1440/1839/185/732/730/729/3456/733/9636/4600/2243/5582/731/629	20
hsa04917	Prolactin signaling pathway	9/318	70/8093	0.00156753	0.0170861	0.0137108	2353/53358/8835/8600/1081/3630/3972/3973/5618	9
hsa04926	Relaxin signaling pathway	13/318	129/8093	0.00161578	0.0170861	0.0137108	4842/2353/1906/1910/2277/59350/122042/7048/53358/114/4318/3640/117579	13
hsa04614	Renin-angiotensin system	5/318	23/8093	0.00170245	0.0170861	0.0137108	1511/1215/185/186/183	5
hsa04933	AGE-RAGE signaling pathway in diabetic complications	11/318	100/8093	0.00180702	0.0170861	0.0137108	3569/177/1906/2277/185/7048/6401/1958/5581/27035/183	11
hsa05224	Breast cancer	14/318	147/8093	0.00186475	0.0170861	0.0137108	2247/2353/2255/5241/53358/89780/8600/1950/9965/26281/26291/2248/2249/2250	14
hsa05218	Melanoma	9/318	72/8093	0.00191548	0.0170861	0.0137108	2247/2255/1950/9965/26281/26291/2248/2249/2250	9
hsa05226	Gastric cancer	14/318	149/8093	0.00211855	0.0181707	0.0145811	2247/2255/2263/6258/7048/53358/89780/1950/9965/26281/26291/2248/2249/2250	14
hsa04621	NOD-like receptor signaling pathway	16/318	184/8093	0.00234565	0.0191446	0.0153627	820/2920/2921/1668/1669/3569/7099/4210/51393/1673/1671/1670/100289462/3456/59082/199713	16
hsa04935	Growth hormone synthesis, secretion and action	12/318	119/8093	0.00240381	0.0191446	0.0153627	2353/2690/2693/6751/53358/114/8835/1443/2689/6750/6755/5582	12
hsa04928	Parathyroid hormone synthesis, secretion and action	11/318	106/8093	0.00287942	0.0221418	0.0177678	2353/1839/9365/5745/6258/114/1958/8600/5741/5744/5582	11
hsa04066	HIF-1 signaling pathway	11/318	109/8093	0.00358151	0.0258532	0.020746	3569/7099/3162/1906/284/51378/7010/1950/3630/5582/5163	11
hsa05202	Transcriptional misregulation in cancer	16/318	192/8093	0.00359394	0.0258532	0.020746	1668/1669/3569/5468/8013/6258/7048/7704/2313/6688/1671/1670/4318/5328/890/3205	16
hsa04012	ErbB signaling pathway	9/318	85/8093	0.00594077	0.0413998	0.0332214	1839/3084/10718/53358/57144/1950/2069/5582/5063	9
hsa05146	Amoebiasis	10/318	102/8093	0.00659427	0.0445613	0.0357584	2920/2921/3569/7099/1511/732/909/733/5582/731	10

## Sheet: C
Table S2C. GO terms of blue model genes
ONTOLOGY	ID	Description	GeneRatio	BgRatio	pvalue	p.adjust	qvalue	geneID	Count
BP	GO:0043312	neutrophil degranulation	18/49	485/18670	1.16754e-16	6.91629e-14	4.4977e-14	CAMP/PPBP/S100A12/PGLYRP1/SLC11A1/PTX3/CXCR1/FGR/OLR1/C5AR1/FPR1/FPR2/CXCR2/RETN/FCGR3B/CEACAM8/FCN1/S100P	18
BP	GO:0002283	neutrophil activation involved in immune response	18/49	488/18670	1.30089e-16	6.91629e-14	4.4977e-14	CAMP/PPBP/S100A12/PGLYRP1/SLC11A1/PTX3/CXCR1/FGR/OLR1/C5AR1/FPR1/FPR2/CXCR2/RETN/FCGR3B/CEACAM8/FCN1/S100P	18
BP	GO:0042119	neutrophil activation	18/49	498/18670	1.85617e-16	6.91629e-14	4.4977e-14	CAMP/PPBP/S100A12/PGLYRP1/SLC11A1/PTX3/CXCR1/FGR/OLR1/C5AR1/FPR1/FPR2/CXCR2/RETN/FCGR3B/CEACAM8/FCN1/S100P	18
BP	GO:0002446	neutrophil mediated immunity	18/49	499/18670	1.92253e-16	6.91629e-14	4.4977e-14	CAMP/PPBP/S100A12/PGLYRP1/SLC11A1/PTX3/CXCR1/FGR/OLR1/C5AR1/FPR1/FPR2/CXCR2/RETN/FCGR3B/CEACAM8/FCN1/S100P	18
BP	GO:0042742	defense response to bacterium	11/49	330/18670	7.13261e-10	2.05276e-07	1.33492e-07	CAMP/PPBP/S100A12/PGLYRP1/TLR4/SLC11A1/FGR/C5AR1/FPR2/CLEC4E/SIGLEC11	11
BP	GO:0070098	chemokine-mediated signaling pathway	7/49	88/18670	2.96608e-09	6.07651e-07	3.95158e-07	PPBP/CXCR1/CCL23/CCL24/CXCR2/CCR8/THPO	7
BP	GO:0097530	granulocyte migration	8/49	141/18670	3.00959e-09	6.07651e-07	3.95158e-07	PPBP/S100A12/CXCR1/CCL23/CCL24/C5AR1/CXCR2/PTGER4	8
BP	GO:0097529	myeloid leukocyte migration	9/49	210/18670	3.37818e-09	6.07651e-07	3.95158e-07	PPBP/S100A12/CXCR1/CCL23/CCL24/C5AR1/FPR2/CXCR2/PTGER4	9
BP	GO:0050900	leukocyte migration	12/49	499/18670	4.37513e-09	6.99535e-07	4.54911e-07	PPBP/S100A12/HMOX1/CXCR1/CCL23/CCL24/OLR1/C5AR1/FPR2/CXCR2/PTGER4/CEACAM8	12
BP	GO:1990868	response to chemokine	7/49	97/18670	5.89636e-09	7.71351e-07	5.01614e-07	PPBP/CXCR1/CCL23/CCL24/CXCR2/CCR8/THPO	7
BP	GO:1990869	cellular response to chemokine	7/49	97/18670	5.89636e-09	7.71351e-07	5.01614e-07	PPBP/CXCR1/CCL23/CCL24/CXCR2/CCR8/THPO	7
BP	GO:0030593	neutrophil chemotaxis	7/49	104/18670	9.61678e-09	1.15321e-06	7.4994e-07	PPBP/S100A12/CXCR1/CCL23/CCL24/C5AR1/CXCR2	7
BP	GO:0045088	regulation of innate immune response	11/49	452/18670	1.88653e-08	2.08824e-06	1.358e-06	PGLYRP1/COLEC12/TLR4/TLR8/MARCO/PPARG/FGR/FPR2/CLEC4E/CLEC6A/FCN1	11
BP	GO:1990266	neutrophil migration	7/49	118/18670	2.32166e-08	2.38633e-06	1.55184e-06	PPBP/S100A12/CXCR1/CCL23/CCL24/C5AR1/CXCR2	7
BP	GO:0071621	granulocyte chemotaxis	7/49	123/18670	3.09693e-08	2.97099e-06	1.93205e-06	PPBP/S100A12/CXCR1/CCL23/CCL24/C5AR1/CXCR2	7
BP	GO:0006909	phagocytosis	10/49	369/18670	3.33381e-08	2.99835e-06	1.94984e-06	COLEC12/TLR4/MSR1/SLC11A1/MARCO/PTX3/PPARG/FGR/FPR2/FCN1	10
BP	GO:0050727	regulation of inflammatory response	11/49	485/18670	3.8791e-08	3.28355e-06	2.13531e-06	S100A12/PGLYRP1/TLR4/CCL24/PPARG/C5AR1/FPR2/PTGER4/MEFV/C8G/PROC	11
BP	GO:1903532	positive regulation of secretion by cell	10/49	399/18670	6.94026e-08	5.459e-06	3.55002e-06	TLR4/RBP4/TLR8/FGR/RETN/PTGER4/CLEC4E/CLEC6A/FCN1/INHA	10
BP	GO:0050715	positive regulation of cytokine secretion	7/49	139/18670	7.20786e-08	5.459e-06	3.55002e-06	TLR4/TLR8/FGR/PTGER4/CLEC4E/CLEC6A/FCN1	7
BP	GO:0060326	cell chemotaxis	9/49	304/18670	8.29366e-08	5.96729e-06	3.88056e-06	PPBP/S100A12/CXCR1/CCL23/CCL24/C5AR1/FPR2/CXCR2/CCR8	9
BP	GO:0030595	leukocyte chemotaxis	8/49	224/18670	1.11919e-07	7.66914e-06	4.98728e-06	PPBP/S100A12/CXCR1/CCL23/CCL24/C5AR1/FPR2/CXCR2	8
BP	GO:0051047	positive regulation of secretion	10/49	428/18670	1.3341e-07	8.72624e-06	5.67472e-06	TLR4/RBP4/TLR8/FGR/RETN/PTGER4/CLEC4E/CLEC6A/FCN1/INHA	10
BP	GO:0050663	cytokine secretion	8/49	240/18670	1.89958e-07	1.18848e-05	7.72874e-06	S100A12/TLR4/TLR8/FGR/PTGER4/CLEC4E/CLEC6A/FCN1	8
BP	GO:0001819	positive regulation of cytokine production	10/49	464/18670	2.81431e-07	1.68741e-05	1.09733e-05	TLR4/TLR8/SLC11A1/HMOX1/FGR/C5AR1/PTGER4/CLEC4E/CLEC6A/FCN1	10
BP	GO:0050714	positive regulation of protein secretion	8/49	268/18670	4.40093e-07	2.53318e-05	1.64734e-05	TLR4/RBP4/TLR8/FGR/PTGER4/CLEC4E/CLEC6A/FCN1	8
BP	GO:0072503	cellular divalent inorganic cation homeostasis	10/49	493/18670	4.90747e-07	2.71609e-05	1.76629e-05	SLC11A1/CXCR1/CCL23/PROK2/C5AR1/FPR1/FPR2/CXCR2/PTGER4/CCR8	10
BP	GO:0045089	positive regulation of innate immune response	9/49	381/18670	5.57958e-07	2.97371e-05	1.93382e-05	PGLYRP1/COLEC12/TLR4/TLR8/MARCO/FPR2/CLEC4E/CLEC6A/FCN1	9
BP	GO:0002793	positive regulation of peptide secretion	8/49	288/18670	7.58113e-07	3.83447e-05	2.49358e-05	TLR4/RBP4/TLR8/FGR/PTGER4/CLEC4E/CLEC6A/FCN1	8
BP	GO:0002221	pattern recognition receptor signaling pathway	7/49	197/18670	7.72757e-07	3.83447e-05	2.49358e-05	PGLYRP1/COLEC12/TLR4/TLR8/MARCO/CLEC4E/FCN1	7
BP	GO:0001818	negative regulation of cytokine production	8/49	296/18670	9.31652e-07	4.46883e-05	2.9061e-05	PGLYRP1/TLR4/TLR8/SLC11A1/HMOX1/PTGER4/MEFV/INHA	8
BP	GO:0002758	innate immune response-activating signal transduction	8/49	298/18670	9.79991e-07	4.54905e-05	2.95827e-05	PGLYRP1/COLEC12/TLR4/TLR8/MARCO/CLEC4E/CLEC6A/FCN1	8
BP	GO:0050707	regulation of cytokine secretion	7/49	210/18670	1.18599e-06	5.33326e-05	3.46825e-05	TLR4/TLR8/FGR/PTGER4/CLEC4E/CLEC6A/FCN1	7
BP	GO:0070374	positive regulation of ERK1 and ERK2 cascade	7/49	215/18670	1.38789e-06	6.05203e-05	3.93567e-05	TLR4/MARCO/CCL23/CCL24/C5AR1/FPR2/THPO	7
BP	GO:0070371	ERK1 and ERK2 cascade	8/49	317/18670	1.55674e-06	6.52168e-05	4.24108e-05	TLR4/MARCO/CCL23/CCL24/C5AR1/FPR2/PTGER4/THPO	8
BP	GO:0002218	activation of innate immune response	8/49	319/18670	1.63155e-06	6.52168e-05	4.24108e-05	PGLYRP1/COLEC12/TLR4/TLR8/MARCO/CLEC4E/CLEC6A/FCN1	8
BP	GO:0007204	positive regulation of cytosolic calcium ion concentration	8/49	319/18670	1.63155e-06	6.52168e-05	4.24108e-05	CXCR1/PROK2/C5AR1/FPR1/FPR2/CXCR2/PTGER4/CCR8	8
BP	GO:0006874	cellular calcium ion homeostasis	9/49	458/18670	2.55711e-06	9.94508e-05	6.46734e-05	CXCR1/CCL23/PROK2/C5AR1/FPR1/FPR2/CXCR2/PTGER4/CCR8	9
BP	GO:0031348	negative regulation of defense response	7/49	239/18670	2.80416e-06	0.000106189	6.90553e-05	PGLYRP1/PPARG/FPR2/PTGER4/MEFV/SIGLEC11/PROC	7
BP	GO:0055074	calcium ion homeostasis	9/49	471/18670	3.21412e-06	0.000118593	7.71216e-05	CXCR1/CCL23/PROK2/C5AR1/FPR1/FPR2/CXCR2/PTGER4/CCR8	9
BP	GO:0006959	humoral immune response	8/49	356/18670	3.68347e-06	0.000128842	8.37865e-05	CAMP/PPBP/S100A12/PGLYRP1/SLC11A1/C5AR1/FCN1/C8G	8
BP	GO:0071674	mononuclear cell migration	5/49	90/18670	3.7533e-06	0.000128842	8.37865e-05	S100A12/CCL23/CCL24/C5AR1/FPR2	5
BP	GO:0051480	regulation of cytosolic calcium ion concentration	8/49	357/18670	3.7605e-06	0.000128842	8.37865e-05	CXCR1/PROK2/C5AR1/FPR1/FPR2/CXCR2/PTGER4/CCR8	8
BP	GO:0002430	complement receptor mediated signaling pathway	3/49	13/18670	4.76987e-06	0.000159624	0.000103805	C5AR1/FPR1/FPR2	3
BP	GO:0042116	macrophage activation	5/49	95/18670	4.8998e-06	0.000160246	0.000104209	TLR4/TLR8/SLC11A1/C5AR1/FPR2	5
BP	GO:0050728	negative regulation of inflammatory response	6/49	169/18670	5.09887e-06	0.00016305	0.000106033	PGLYRP1/PPARG/FPR2/PTGER4/MEFV/PROC	6
BP	GO:0050764	regulation of phagocytosis	5/49	98/18670	5.70921e-06	0.000178599	0.000116144	SLC11A1/PTX3/PPARG/FGR/FPR2	5
BP	GO:0032649	regulation of interferon-gamma production	5/49	101/18670	6.61989e-06	0.000202681	0.000131805	PGLYRP1/TLR4/TLR8/SLC11A1/INHA	5
BP	GO:0045342	MHC class II biosynthetic process	3/49	15/18670	7.56044e-06	0.000226656	0.000147395	TLR4/SLC11A1/SPI1	3
BP	GO:0009620	response to fungus	4/49	52/18670	1.03318e-05	0.000303417	0.000197314	S100A12/TLR4/PTX3/CLEC6A	4
BP	GO:0032609	interferon-gamma production	5/49	113/18670	1.14577e-05	0.000329753	0.00021444	PGLYRP1/TLR4/TLR8/SLC11A1/INHA	5
BP	GO:0002685	regulation of leukocyte migration	6/49	196/18670	1.19101e-05	0.000329753	0.00021444	HMOX1/CCL24/C5AR1/FPR2/CXCR2/PTGER4	6
BP	GO:0051222	positive regulation of protein transport	8/49	418/18670	1.1916e-05	0.000329753	0.00021444	TLR4/RBP4/TLR8/FGR/PTGER4/CLEC4E/CLEC6A/FCN1	8
BP	GO:0070372	regulation of ERK1 and ERK2 cascade	7/49	300/18670	1.24262e-05	0.000337384	0.000219403	TLR4/MARCO/CCL23/CCL24/C5AR1/FPR2/THPO	7
BP	GO:0034341	response to interferon-gamma	6/49	199/18670	1.29847e-05	0.000346017	0.000225017	TLR4/SLC11A1/CCL23/CCL24/PPARG/MEFV	6
BP	GO:0019730	antimicrobial humoral response	5/49	122/18670	1.66242e-05	0.000434949	0.00028285	CAMP/PPBP/S100A12/PGLYRP1/SLC11A1	5
BP	GO:0032103	positive regulation of response to external stimulus	7/49	323/18670	2.00139e-05	0.000514285	0.000334442	S100A12/TLR4/CCL24/C5AR1/FPR2/CXCR2/PTGER4	7
BP	GO:1904951	positive regulation of establishment of protein localization	8/49	456/18670	2.23015e-05	0.000563016	0.000366132	TLR4/RBP4/TLR8/FGR/PTGER4/CLEC4E/CLEC6A/FCN1	8
BP	GO:0002697	regulation of immune effector process	8/49	458/18670	2.30114e-05	0.000570921	0.000371273	PGLYRP1/TLR4/RBP4/IL7R/HMOX1/FGR/C5AR1/C8G	8
BP	GO:0002683	negative regulation of immune system process	8/49	463/18670	2.48698e-05	0.000604356	0.000393016	PGLYRP1/TLR4/IL7R/HMOX1/PPARG/CXCR2/PTGER4/INHA	8
BP	GO:0002548	monocyte chemotaxis	4/49	65/18670	2.5199e-05	0.000604356	0.000393016	S100A12/CCL23/CCL24/FPR2	4
BP	GO:0050708	regulation of protein secretion	8/49	472/18670	2.85332e-05	0.000673103	0.000437722	TLR4/RBP4/TLR8/FGR/PTGER4/CLEC4E/CLEC6A/FCN1	8
BP	GO:0050766	positive regulation of phagocytosis	4/49	70/18670	3.37992e-05	0.000784469	0.000510144	SLC11A1/PTX3/PPARG/FPR2	4
BP	GO:0072677	eosinophil migration	3/49	25/18670	3.7518e-05	0.00085696	0.000557286	CCL23/CCL24/PTGER4	3
BP	GO:0061844	antimicrobial humoral immune response mediated by antimicrobial peptide	4/49	73/18670	3.98913e-05	0.000896932	0.00058328	CAMP/PPBP/S100A12/PGLYRP1	4
BP	GO:0002791	regulation of peptide secretion	8/49	500/18670	4.29557e-05	0.000950972	0.000618422	TLR4/RBP4/TLR8/FGR/PTGER4/CLEC4E/CLEC6A/FCN1	8
BP	GO:0032102	negative regulation of response to external stimulus	7/49	365/18670	4.36651e-05	0.000952032	0.000619112	PGLYRP1/PPARG/FPR2/PTGER4/MEFV/SIGLEC11/PROC	7
BP	GO:0032689	negative regulation of interferon-gamma production	3/49	35/18670	0.000104811	0.00225108	0.00146389	PGLYRP1/TLR4/INHA	3
BP	GO:0002285	lymphocyte activation involved in immune response	5/49	181/18670	0.000109368	0.00231442	0.00150508	PGLYRP1/TLR4/SLC11A1/PTGER4/CLEC4E	5
BP	GO:0097242	amyloid-beta clearance	3/49	36/18670	0.000114128	0.00238015	0.00154782	MSR1/MARCO/C5AR1	3
BP	GO:0007200	phospholipase C-activating G protein-coupled receptor signaling pathway	4/49	100/18670	0.000136437	0.00280476	0.00182395	C5AR1/FPR1/FPR2/CXCR2	4
BP	GO:0019932	second-messenger-mediated signaling	7/49	439/18670	0.000138649	0.00281009	0.00182741	CXCR1/FPR1/FPR2/CXCR2/PTGER4/RXFP2/CCR8	7
BP	GO:0050830	defense response to Gram-positive bacterium	4/49	101/18670	0.000141791	0.00283384	0.00184286	CAMP/PGLYRP1/FGR/C5AR1	4
BP	GO:0006898	receptor-mediated endocytosis	6/49	316/18670	0.000169913	0.00334939	0.00217812	COLEC12/MSR1/MARCO/CXCR1/FPR2/CXCR2	6
BP	GO:0014002	astrocyte development	3/49	44/18670	0.000208596	0.00405634	0.00263786	TLR4/C5AR1/FPR2	3
BP	GO:0009612	response to mechanical stimulus	5/49	210/18670	0.000218906	0.00415123	0.00269956	TLR4/TLR8/PPARG/RETN/PTGER4	5
BP	GO:0002429	immune response-activating cell surface receptor signaling pathway	7/49	473/18670	0.000219245	0.00415123	0.00269956	FGR/C5AR1/FPR1/FPR2/CLEC4E/CLEC6A/FCN1	7
BP	GO:0042035	regulation of cytokine biosynthetic process	4/49	114/18670	0.000226013	0.0042238	0.00274676	TLR4/TLR8/HMOX1/INHA	4
BP	GO:0046660	female sex differentiation	4/49	115/18670	0.000233708	0.00431161	0.00280386	RBP4/PTX3/RETN/INHA	4
BP	GO:0001774	microglial cell activation	3/49	48/18670	0.000270414	0.00486408	0.00316314	TLR8/C5AR1/FPR2	3
BP	GO:0002269	leukocyte activation involved in inflammatory response	3/49	48/18670	0.000270414	0.00486408	0.00316314	TLR8/C5AR1/FPR2	3
BP	GO:0007188	adenylate cyclase-modulating G protein-coupled receptor signaling pathway	5/49	221/18670	0.000277204	0.00492464	0.00320252	MARCO/FPR1/FPR2/PTGER4/RXFP2	5
BP	GO:0032757	positive regulation of interleukin-8 production	3/49	49/18670	0.00028752	0.00504562	0.00328119	TLR4/TLR8/FCN1	3
BP	GO:0042089	cytokine biosynthetic process	4/49	123/18670	0.000302223	0.00523975	0.00340744	TLR4/TLR8/HMOX1/INHA	4
BP	GO:0030098	lymphocyte differentiation	6/49	353/18670	0.000308428	0.00527686	0.00343157	PGLYRP1/IL7R/PTGER4/CLEC4E/SPI1/INHA	6
BP	GO:0042107	cytokine metabolic process	4/49	124/18670	0.000311698	0.00527686	0.00343157	TLR4/TLR8/HMOX1/INHA	4
BP	GO:0002687	positive regulation of leukocyte migration	4/49	128/18670	0.000351737	0.00588546	0.00382735	CCL24/C5AR1/FPR2/CXCR2	4
BP	GO:0045351	type I interferon biosynthetic process	2/49	11/18670	0.000365572	0.00604665	0.00393217	TLR4/TLR8	2
BP	GO:0032655	regulation of interleukin-12 production	3/49	54/18670	0.000383534	0.00627166	0.00407849	TLR4/TLR8/MEFV	3
BP	GO:0032615	interleukin-12 production	3/49	56/18670	0.000427047	0.00690473	0.00449018	TLR4/TLR8/MEFV	3
BP	GO:0045416	positive regulation of interleukin-8 biosynthetic process	2/49	12/18670	0.000437951	0.00700236	0.00455367	TLR4/TLR8	2
BP	GO:0048872	homeostasis of number of cells	5/49	246/18670	0.000453164	0.00716596	0.00466006	IL7R/HMOX1/CXCR2/SPI1/INHA	5
BP	GO:0061900	glial cell activation	3/49	58/18670	0.000473612	0.00736152	0.00478723	TLR8/C5AR1/FPR2	3
BP	GO:0045765	regulation of angiogenesis	6/49	383/18670	0.000475762	0.00736152	0.00478723	HMOX1/CCL24/PPARG/PROK2/C5AR1/CXCR2	6
BP	GO:1900225	regulation of NLRP3 inflammasome complex assembly	2/49	13/18670	0.000516712	0.00791009	0.00514397	TLR4/MEFV	2
BP	GO:0045576	mast cell activation	3/49	60/18670	0.000523315	0.00792685	0.00515487	S100A12/HMOX1/FGR	3
BP	GO:0007187	G protein-coupled receptor signaling pathway, coupled to cyclic nucleotide second messenger	5/49	256/18670	0.00054321	0.00814249	0.0052951	MARCO/FPR1/FPR2/PTGER4/RXFP2	5
BP	GO:0043406	positive regulation of MAP kinase activity	5/49	258/18670	0.000562727	0.00834808	0.0054288	S100A12/TLR4/PROK2/C5AR1/FPR1	5
BP	GO:0031640	killing of cells of other organism	3/49	62/18670	0.000576243	0.0083759	0.00544689	CAMP/S100A12/PGLYRP1	3
BP	GO:0044364	disruption of cells of other organism	3/49	62/18670	0.000576243	0.0083759	0.00544689	CAMP/S100A12/PGLYRP1	3
BP	GO:0002262	myeloid cell homeostasis	4/49	147/18670	0.000593578	0.00840796	0.00546774	HMOX1/CXCR2/SPI1/INHA	4
BP	GO:0044546	NLRP3 inflammasome complex assembly	2/49	14/18670	0.00060182	0.00840796	0.00546774	TLR4/MEFV	2
BP	GO:0045346	regulation of MHC class II biosynthetic process	2/49	14/18670	0.00060182	0.00840796	0.00546774	TLR4/SPI1	2
BP	GO:0098543	detection of other organism	2/49	14/18670	0.00060182	0.00840796	0.00546774	PGLYRP1/TLR4	2
BP	GO:0050777	negative regulation of immune response	4/49	150/18670	0.000640373	0.00886054	0.00576206	PGLYRP1/IL7R/HMOX1/PPARG	4
BP	GO:0032729	positive regulation of interferon-gamma production	3/49	65/18670	0.000661864	0.00904135	0.00587964	TLR4/TLR8/SLC11A1	3
BP	GO:0000187	activation of MAPK activity	4/49	152/18670	0.000672988	0.00904135	0.00587964	TLR4/PROK2/C5AR1/FPR1	4
BP	GO:0007249	I-kappaB kinase/NF-kappaB signaling	5/49	269/18670	0.00067967	0.00904135	0.00587964	S100A12/TLR4/TLR8/HMOX1/CLEC6A	5
BP	GO:0045807	positive regulation of endocytosis	4/49	153/18670	0.00068973	0.00904135	0.00587964	SLC11A1/PTX3/PPARG/FPR2	4
BP	GO:0050729	positive regulation of inflammatory response	4/49	153/18670	0.00068973	0.00904135	0.00587964	S100A12/TLR4/CCL24/PTGER4	4
BP	GO:0007548	sex differentiation	5/49	270/18670	0.000691139	0.00904135	0.00587964	RBP4/PTX3/RETN/RXFP2/INHA	5
BP	GO:0042108	positive regulation of cytokine biosynthetic process	3/49	67/18670	0.000723217	0.00937576	0.00609711	TLR4/TLR8/HMOX1	3
BP	GO:0030099	myeloid cell differentiation	6/49	416/18670	0.000734135	0.00943232	0.00613389	TLR4/PPARG/FLI1/SPI1/INHA/THPO	6
BP	GO:0010885	regulation of cholesterol storage	2/49	16/18670	0.000790953	0.00981217	0.00638091	MSR1/PPARG	2
BP	GO:0032695	negative regulation of interleukin-12 production	2/49	16/18670	0.000790953	0.00981217	0.00638091	TLR8/MEFV	2
BP	GO:0071380	cellular response to prostaglandin E stimulus	2/49	16/18670	0.000790953	0.00981217	0.00638091	PPARG/PTGER4	2
BP	GO:1901342	regulation of vasculature development	6/49	422/18670	0.000790974	0.00981217	0.00638091	HMOX1/CCL24/PPARG/PROK2/C5AR1/CXCR2	6
BP	GO:0030100	regulation of endocytosis	5/49	281/18670	0.000827101	0.0101726	0.00661532	SLC11A1/PTX3/PPARG/FGR/FPR2	5
BP	GO:0048608	reproductive structure development	6/49	431/18670	0.000882566	0.0105579	0.00686588	RBP4/PTX3/PPARG/RETN/RXFP2/INHA	6
BP	GO:0035821	modification of morphology or physiology of other organism	4/49	164/18670	0.000893885	0.0105579	0.00686588	CAMP/S100A12/PGLYRP1/PTX3	4
BP	GO:0035855	megakaryocyte development	2/49	17/18670	0.000894913	0.0105579	0.00686588	FLI1/THPO	2
BP	GO:0045072	regulation of interferon-gamma biosynthetic process	2/49	17/18670	0.000894913	0.0105579	0.00686588	TLR8/INHA	2
BP	GO:0002440	production of molecular mediator of immune response	5/49	286/18670	0.000895113	0.0105579	0.00686588	TLR4/RBP4/SLC11A1/IL7R/HMOX1	5
BP	GO:0061458	reproductive system development	6/49	434/18670	0.000914853	0.010703	0.00696024	RBP4/PTX3/PPARG/RETN/RXFP2/INHA	6
BP	GO:0031100	animal organ regeneration	3/49	73/18670	0.000928659	0.0107769	0.0070083	HMOX1/PPARG/C5AR1	3
BP	GO:0032677	regulation of interleukin-8 production	3/49	74/18670	0.00096612	0.011122	0.00723268	TLR4/TLR8/FCN1	3
BP	GO:0001906	cell killing	4/49	168/18670	0.000977677	0.0111657	0.00726111	CAMP/S100A12/PGLYRP1/IL7R	4
BP	GO:0150076	neuroinflammatory response	3/49	75/18670	0.00100453	0.0112118	0.00729111	TLR8/C5AR1/FPR2	3
BP	GO:0010878	cholesterol storage	2/49	18/18670	0.00100509	0.0112118	0.00729111	MSR1/PPARG	2
BP	GO:0042095	interferon-gamma biosynthetic process	2/49	18/18670	0.00100509	0.0112118	0.00729111	TLR8/INHA	2
BP	GO:0048511	rhythmic process	5/49	295/18670	0.00102795	0.0113786	0.00739959	PTX3/PPARG/PROK2/AGRP/RETN	5
BP	GO:0045414	regulation of interleukin-8 biosynthetic process	2/49	19/18670	0.00112146	0.0121337	0.00789058	TLR4/TLR8	2
BP	GO:0046597	negative regulation of viral entry into host cell	2/49	19/18670	0.00112146	0.0121337	0.00789058	PTX3/FCN1	2
BP	GO:0098581	detection of external biotic stimulus	2/49	19/18670	0.00112146	0.0121337	0.00789058	PGLYRP1/TLR4	2
BP	GO:0071260	cellular response to mechanical stimulus	3/49	79/18670	0.00116779	0.0125406	0.00815525	TLR4/TLR8/PTGER4	3
BP	GO:0042228	interleukin-8 biosynthetic process	2/49	20/18670	0.00124398	0.013257	0.00862107	TLR4/TLR8	2
BP	GO:0048708	astrocyte differentiation	3/49	81/18670	0.00125533	0.013257	0.00862107	TLR4/C5AR1/FPR2	3
BP	GO:0071346	cellular response to interferon-gamma	4/49	180/18670	0.00126213	0.013257	0.00862107	TLR4/CCL23/CCL24/PPARG	4
BP	GO:0032637	interleukin-8 production	3/49	82/18670	0.00130061	0.0134645	0.00875606	TLR4/TLR8/FCN1	3
BP	GO:0032642	regulation of chemokine production	3/49	82/18670	0.00130061	0.0134645	0.00875606	TLR4/HMOX1/MEFV	3
BP	GO:0043123	positive regulation of I-kappaB kinase/NF-kappaB signaling	4/49	183/18670	0.00134141	0.0137878	0.00896626	S100A12/TLR4/HMOX1/CLEC6A	4
BP	GO:0030277	maintenance of gastrointestinal epithelium	2/49	21/18670	0.00137262	0.0139099	0.00904567	TLR4/RBP4	2
BP	GO:0048245	eosinophil chemotaxis	2/49	21/18670	0.00137262	0.0139099	0.00904567	CCL23/CCL24	2
BP	GO:1903706	regulation of hemopoiesis	6/49	475/18670	0.00145437	0.0146353	0.00951739	PGLYRP1/TLR4/IL7R/SPI1/INHA/THPO	6
BP	GO:0032727	positive regulation of interferon-alpha production	2/49	22/18670	0.00150736	0.0149592	0.00972807	TLR4/TLR8	2
BP	GO:0071379	cellular response to prostaglandin stimulus	2/49	22/18670	0.00150736	0.0149592	0.00972807	PPARG/PTGER4	2
BP	GO:0002690	positive regulation of leukocyte chemotaxis	3/49	87/18670	0.00154242	0.0152024	0.00988619	C5AR1/FPR2/CXCR2	3
BP	GO:0050829	defense response to Gram-negative bacterium	3/49	88/18670	0.00159393	0.0156032	0.0101468	CAMP/TLR4/SLC11A1	3
BP	GO:0007193	adenylate cyclase-inhibiting G protein-coupled receptor signaling pathway	3/49	89/18670	0.00164651	0.0156033	0.0101469	MARCO/FPR2/RXFP2	3
BP	GO:0032602	chemokine production	3/49	89/18670	0.00164651	0.0156033	0.0101469	TLR4/HMOX1/MEFV	3
BP	GO:0097306	cellular response to alcohol	3/49	89/18670	0.00164651	0.0156033	0.0101469	PPARG/PTGER4/SPI1	3
BP	GO:0009595	detection of biotic stimulus	2/49	23/18670	0.00164815	0.0156033	0.0101469	PGLYRP1/TLR4	2
BP	GO:0034695	response to prostaglandin E	2/49	23/18670	0.00164815	0.0156033	0.0101469	PPARG/PTGER4	2
BP	GO:0032496	response to lipopolysaccharide	5/49	330/18670	0.00168757	0.015872	0.0103216	PPBP/TLR4/SLC11A1/C5AR1/PTGER4	5
BP	GO:0032651	regulation of interleukin-1 beta production	3/49	90/18670	0.00170016	0.0158865	0.0103311	TLR4/TLR8/MEFV	3
BP	GO:0032147	activation of protein kinase activity	5/49	333/18670	0.00175583	0.0163009	0.0106006	TLR4/SLC11A1/PROK2/C5AR1/FPR1	5
BP	GO:0071902	positive regulation of protein serine/threonine kinase activity	5/49	334/18670	0.00177904	0.016348	0.0106312	S100A12/TLR4/PROK2/C5AR1/FPR1	5
BP	GO:0002407	dendritic cell chemotaxis	2/49	24/18670	0.00179498	0.016348	0.0106312	CXCR1/CXCR2	2
BP	GO:0090023	positive regulation of neutrophil chemotaxis	2/49	24/18670	0.00179498	0.016348	0.0106312	C5AR1/CXCR2	2
BP	GO:0043405	regulation of MAP kinase activity	5/49	337/18670	0.00184999	0.016743	0.0108881	S100A12/TLR4/PROK2/C5AR1/FPR1	5
BP	GO:0002703	regulation of leukocyte mediated immunity	4/49	201/18670	0.00189171	0.016968	0.0110344	TLR4/IL7R/HMOX1/FGR	4
BP	GO:0071496	cellular response to external stimulus	5/49	339/18670	0.00189844	0.016968	0.0110344	TLR4/TLR8/HMOX1/PPARG/PTGER4	5
BP	GO:0002573	myeloid leukocyte differentiation	4/49	204/18670	0.00199659	0.0175323	0.0114013	TLR4/PPARG/SPI1/INHA	4
BP	GO:0045766	positive regulation of angiogenesis	4/49	204/18670	0.00199659	0.0175323	0.0114013	HMOX1/CCL24/C5AR1/CXCR2	4
BP	GO:0002237	response to molecule of bacterial origin	5/49	343/18670	0.00199812	0.0175323	0.0114013	PPBP/TLR4/SLC11A1/C5AR1/PTGER4	5
BP	GO:0008585	female gonad development	3/49	96/18670	0.00204509	0.0177282	0.0115288	PTX3/RETN/INHA	3
BP	GO:0010660	regulation of muscle cell apoptotic process	3/49	96/18670	0.00204509	0.0177282	0.0115288	HMOX1/PPARG/CXCR2	3
BP	GO:0071624	positive regulation of granulocyte chemotaxis	2/49	26/18670	0.00210659	0.018152	0.0118044	C5AR1/CXCR2	2
BP	GO:1903531	negative regulation of secretion by cell	4/49	211/18670	0.00225687	0.0191136	0.0124297	TLR8/HMOX1/PTGER4/INHA	4
BP	GO:0036336	dendritic cell migration	2/49	27/18670	0.00227132	0.0191136	0.0124297	CXCR1/CXCR2	2
BP	GO:0048143	astrocyte activation	2/49	27/18670	0.00227132	0.0191136	0.0124297	C5AR1/FPR2	2
BP	GO:0060259	regulation of feeding behavior	2/49	27/18670	0.00227132	0.0191136	0.0124297	AGRP/RETN	2
BP	GO:0010657	muscle cell apoptotic process	3/49	100/18670	0.00229754	0.0192219	0.0125001	HMOX1/PPARG/CXCR2	3
BP	GO:0032611	interleukin-1 beta production	3/49	101/18670	0.00236353	0.0195467	0.0127113	TLR4/TLR8/MEFV	3
BP	GO:0046545	development of primary female sexual characteristics	3/49	101/18670	0.00236353	0.0195467	0.0127113	PTX3/RETN/INHA	3
BP	GO:0002367	cytokine production involved in immune response	3/49	102/18670	0.00243069	0.0197588	0.0128492	TLR4/SLC11A1/HMOX1	3
BP	GO:2000379	positive regulation of reactive oxygen species metabolic process	3/49	102/18670	0.00243069	0.0197588	0.0128492	TLR4/PTX3/FPR2	3
BP	GO:0032647	regulation of interferon-alpha production	2/49	28/18670	0.00244194	0.0197588	0.0128492	TLR4/TLR8	2
BP	GO:0002699	positive regulation of immune effector process	4/49	216/18670	0.00245655	0.0197588	0.0128492	TLR4/RBP4/HMOX1/FGR	4
BP	GO:0002460	adaptive immune response based on somatic recombination of immune receptors built from immunoglobulin superfamily domains	5/49	361/18670	0.00249481	0.0197588	0.0128492	TLR4/TLR8/SLC11A1/IL7R/C8G	5
BP	GO:0008406	gonad development	4/49	217/18670	0.0024979	0.0197588	0.0128492	PTX3/RETN/RXFP2/INHA	4
BP	GO:0032652	regulation of interleukin-1 production	3/49	103/18670	0.00249902	0.0197588	0.0128492	TLR4/TLR8/MEFV	3
BP	GO:1902106	negative regulation of leukocyte differentiation	3/49	103/18670	0.00249902	0.0197588	0.0128492	PGLYRP1/TLR4/INHA	3
BP	GO:0010001	glial cell differentiation	4/49	218/18670	0.00253972	0.0198623	0.0129166	TLR4/PPARG/C5AR1/FPR2	4
BP	GO:0019722	calcium-mediated signaling	4/49	218/18670	0.00253972	0.0198623	0.0129166	CXCR1/FPR2/CXCR2/CCR8	4
BP	GO:0006869	lipid transport	5/49	365/18670	0.0026164	0.020091	0.0130653	RBP4/MSR1/PPARG/RETN/LCN12	5
BP	GO:0010669	epithelial structure maintenance	2/49	29/18670	0.00261845	0.020091	0.0130653	TLR4/RBP4	2
BP	GO:1902624	positive regulation of neutrophil migration	2/49	29/18670	0.00261845	0.020091	0.0130653	C5AR1/CXCR2	2
BP	GO:0002526	acute inflammatory response	4/49	220/18670	0.00262482	0.020091	0.0130653	PPARG/C5AR1/CXCR2/C8G	4
BP	GO:0002286	T cell activation involved in immune response	3/49	106/18670	0.00271113	0.020563	0.0133722	SLC11A1/PTGER4/CLEC4E	3
BP	GO:0045137	development of primary sexual characteristics	4/49	223/18670	0.00275611	0.020563	0.0133722	PTX3/RETN/RXFP2/INHA	4
BP	GO:0010743	regulation of macrophage derived foam cell differentiation	2/49	30/18670	0.00280079	0.020563	0.0133722	MSR1/PPARG	2
BP	GO:0032607	interferon-alpha production	2/49	30/18670	0.00280079	0.020563	0.0133722	TLR4/TLR8	2
BP	GO:0032728	positive regulation of interferon-beta production	2/49	30/18670	0.00280079	0.020563	0.0133722	TLR4/TLR8	2
BP	GO:0046596	regulation of viral entry into host cell	2/49	30/18670	0.00280079	0.020563	0.0133722	PTX3/FCN1	2
BP	GO:0061082	myeloid leukocyte cytokine production	2/49	30/18670	0.00280079	0.020563	0.0133722	TLR4/HMOX1	2
BP	GO:0090022	regulation of neutrophil chemotaxis	2/49	30/18670	0.00280079	0.020563	0.0133722	C5AR1/CXCR2	2
BP	GO:0034694	response to prostaglandin	2/49	31/18670	0.00298895	0.0217227	0.0141264	PPARG/PTGER4	2
BP	GO:0043304	regulation of mast cell degranulation	2/49	31/18670	0.00298895	0.0217227	0.0141264	HMOX1/FGR	2
BP	GO:1904018	positive regulation of vasculature development	4/49	230/18670	0.00307987	0.022271	0.014483	HMOX1/CCL24/C5AR1/CXCR2	4
BP	GO:0033006	regulation of mast cell activation involved in immune response	2/49	32/18670	0.00318289	0.0226741	0.0147451	HMOX1/FGR	2
BP	GO:0043552	positive regulation of phosphatidylinositol 3-kinase activity	2/49	32/18670	0.00318289	0.0226741	0.0147451	FGR/FPR2	2
BP	GO:0055094	response to lipoprotein particle	2/49	32/18670	0.00318289	0.0226741	0.0147451	TLR4/PPARG	2
BP	GO:0097305	response to alcohol	4/49	233/18670	0.00322627	0.0228699	0.0148725	RBP4/PPARG/PTGER4/SPI1	4
BP	GO:0002688	regulation of leukocyte chemotaxis	3/49	114/18670	0.00333007	0.0234901	0.0152757	C5AR1/FPR2/CXCR2	3
BP	GO:0050718	positive regulation of interleukin-1 beta secretion	2/49	33/18670	0.00338258	0.023744	0.0154409	TLR4/TLR8	2
BP	GO:0032612	interleukin-1 production	3/49	115/18670	0.00341301	0.0238358	0.0155006	TLR4/TLR8/MEFV	3
BP	GO:0043122	regulation of I-kappaB kinase/NF-kappaB signaling	4/49	237/18670	0.00342878	0.0238358	0.0155006	S100A12/TLR4/HMOX1/CLEC6A	4
BP	GO:0051048	negative regulation of secretion	4/49	238/18670	0.00348073	0.0239642	0.0155841	TLR8/HMOX1/PTGER4/INHA	4
BP	GO:0002220	innate immune response activating cell surface receptor signaling pathway	3/49	116/18670	0.00349721	0.0239642	0.0155841	CLEC4E/CLEC6A/FCN1	3
BP	GO:0021782	glial cell development	3/49	116/18670	0.00349721	0.0239642	0.0155841	TLR4/C5AR1/FPR2	3
BP	GO:0071402	cellular response to lipoprotein particle stimulus	2/49	34/18670	0.00358799	0.0244697	0.0159128	TLR4/PPARG	2
BP	GO:0006911	phagocytosis, engulfment	3/49	118/18670	0.0036694	0.0249069	0.0161971	MSR1/MARCO/PPARG	3
BP	GO:0098751	bone cell development	2/49	35/18670	0.00379909	0.0256662	0.0166908	FLI1/THPO	2
BP	GO:0002698	negative regulation of immune effector process	3/49	120/18670	0.0038467	0.0258664	0.0168211	PGLYRP1/IL7R/HMOX1	3
BP	GO:0010876	lipid localization	5/49	400/18670	0.00387157	0.0259125	0.016851	RBP4/MSR1/PPARG/RETN/LCN12	5
BP	GO:0002755	MyD88-dependent toll-like receptor signaling pathway	2/49	36/18670	0.00401585	0.0262351	0.0170608	TLR4/TLR8	2
BP	GO:0010742	macrophage derived foam cell differentiation	2/49	36/18670	0.00401585	0.0262351	0.0170608	MSR1/PPARG	2
BP	GO:0090077	foam cell differentiation	2/49	36/18670	0.00401585	0.0262351	0.0170608	MSR1/PPARG	2
BP	GO:0090218	positive regulation of lipid kinase activity	2/49	36/18670	0.00401585	0.0262351	0.0170608	FGR/FPR2	2
BP	GO:1902622	regulation of neutrophil migration	2/49	36/18670	0.00401585	0.0262351	0.0170608	C5AR1/CXCR2	2
BP	GO:0034101	erythrocyte homeostasis	3/49	122/18670	0.00402916	0.0262351	0.0170608	HMOX1/SPI1/INHA	3
BP	GO:0045637	regulation of myeloid cell differentiation	4/49	251/18670	0.00420572	0.0272614	0.0177282	TLR4/SPI1/INHA/THPO	4
BP	GO:0050716	positive regulation of interleukin-1 secretion	2/49	38/18670	0.00446624	0.0286916	0.0186583	TLR4/TLR8	2
BP	GO:1904706	negative regulation of vascular smooth muscle cell proliferation	2/49	38/18670	0.00446624	0.0286916	0.0186583	HMOX1/PPARG	2
BP	GO:0099024	plasma membrane invagination	3/49	127/18670	0.00450813	0.028832	0.0187496	MSR1/MARCO/PPARG	3
BP	GO:0010661	positive regulation of muscle cell apoptotic process	2/49	39/18670	0.00469981	0.0299249	0.0194603	PPARG/CXCR2	2
BP	GO:0046887	positive regulation of hormone secretion	3/49	131/18670	0.00491516	0.0310354	0.0201825	RBP4/RETN/INHA	3
BP	GO:0019835	cytolysis	2/49	40/18670	0.00493891	0.0310354	0.0201825	PGLYRP1/C8G	2
BP	GO:0050832	defense response to fungus	2/49	40/18670	0.00493891	0.0310354	0.0201825	S100A12/CLEC6A	2
BP	GO:0010324	membrane invagination	3/49	135/18670	0.00534374	0.0332885	0.0216477	MSR1/MARCO/PPARG	3
BP	GO:0050921	positive regulation of chemotaxis	3/49	135/18670	0.00534374	0.0332885	0.0216477	C5AR1/FPR2/CXCR2	3
BP	GO:0033003	regulation of mast cell activation	2/49	42/18670	0.00543364	0.0337026	0.021917	HMOX1/FGR	2
BP	GO:1902105	regulation of leukocyte differentiation	4/49	272/18670	0.00558232	0.0344762	0.0224201	PGLYRP1/TLR4/IL7R/INHA	4
BP	GO:0042088	T-helper 1 type immune response	2/49	43/18670	0.00568919	0.0346896	0.0225588	TLR4/SLC11A1	2
BP	GO:0045429	positive regulation of nitric oxide biosynthetic process	2/49	43/18670	0.00568919	0.0346896	0.0225588	TLR4/PTX3	2
BP	GO:1904646	cellular response to amyloid-beta	2/49	43/18670	0.00568919	0.0346896	0.0225588	TLR4/FPR2	2
BP	GO:0002700	regulation of production of molecular mediator of immune response	3/49	139/18670	0.00579419	0.0351808	0.0228782	TLR4/RBP4/HMOX1	3
BP	GO:0030225	macrophage differentiation	2/49	44/18670	0.00595017	0.0355282	0.0231042	SPI1/INHA	2
BP	GO:0044060	regulation of endocrine process	2/49	44/18670	0.00595017	0.0355282	0.0231042	RETN/INHA	2
BP	GO:0071622	regulation of granulocyte chemotaxis	2/49	44/18670	0.00595017	0.0355282	0.0231042	C5AR1/CXCR2	2
BP	GO:1904407	positive regulation of nitric oxide metabolic process	2/49	44/18670	0.00595017	0.0355282	0.0231042	TLR4/PTX3	2
BP	GO:0010883	regulation of lipid storage	2/49	46/18670	0.00648829	0.0376478	0.0244826	MSR1/PPARG	2
BP	GO:0022602	ovulation cycle process	2/49	46/18670	0.00648829	0.0376478	0.0244826	PTX3/RETN	2
BP	GO:0043277	apoptotic cell clearance	2/49	46/18670	0.00648829	0.0376478	0.0244826	MARCO/FCN1	2
BP	GO:0043300	regulation of leukocyte degranulation	2/49	46/18670	0.00648829	0.0376478	0.0244826	HMOX1/FGR	2
BP	GO:0050706	regulation of interleukin-1 beta secretion	2/49	46/18670	0.00648829	0.0376478	0.0244826	TLR4/TLR8	2
BP	GO:0071675	regulation of mononuclear cell migration	2/49	46/18670	0.00648829	0.0376478	0.0244826	C5AR1/FPR2	2
BP	GO:1900015	regulation of cytokine production involved in inflammatory response	2/49	46/18670	0.00648829	0.0376478	0.0244826	TLR4/MEFV	2
BP	GO:0002224	toll-like receptor signaling pathway	3/49	146/18670	0.00663598	0.0381779	0.0248273	COLEC12/TLR4/TLR8	3
BP	GO:0045834	positive regulation of lipid metabolic process	3/49	146/18670	0.00663598	0.0381779	0.0248273	PPARG/FGR/FPR2	3
BP	GO:0043524	negative regulation of neuron apoptotic process	3/49	147/18670	0.00676186	0.0381779	0.0248273	HMOX1/C5AR1/CRLF1	3
BP	GO:0043303	mast cell degranulation	2/49	47/18670	0.00676537	0.0381779	0.0248273	HMOX1/FGR	2
BP	GO:0060986	endocrine hormone secretion	2/49	47/18670	0.00676537	0.0381779	0.0248273	RETN/INHA	2
BP	GO:0061614	pri-miRNA transcription by RNA polymerase II	2/49	47/18670	0.00676537	0.0381779	0.0248273	PPARG/SPI1	2
BP	GO:2000107	negative regulation of leukocyte apoptotic process	2/49	47/18670	0.00676537	0.0381779	0.0248273	IL7R/CXCR2	2
BP	GO:0042063	gliogenesis	4/49	290/18670	0.0069794	0.0390066	0.0253662	TLR4/PPARG/C5AR1/FPR2	4
BP	GO:0002279	mast cell activation involved in immune response	2/49	48/18670	0.00704776	0.0390066	0.0253662	HMOX1/FGR	2
BP	GO:0002762	negative regulation of myeloid leukocyte differentiation	2/49	48/18670	0.00704776	0.0390066	0.0253662	TLR4/INHA	2
BP	GO:0032648	regulation of interferon-beta production	2/49	48/18670	0.00704776	0.0390066	0.0253662	TLR4/TLR8	2
BP	GO:1903727	positive regulation of phospholipid metabolic process	2/49	48/18670	0.00704776	0.0390066	0.0253662	FGR/FPR2	2
BP	GO:0002448	mast cell mediated immunity	2/49	49/18670	0.00733543	0.0399837	0.0260016	HMOX1/FGR	2
BP	GO:0002534	cytokine production involved in inflammatory response	2/49	49/18670	0.00733543	0.0399837	0.0260016	TLR4/MEFV	2
BP	GO:0002686	negative regulation of leukocyte migration	2/49	49/18670	0.00733543	0.0399837	0.0260016	HMOX1/PTGER4	2
BP	GO:0002704	negative regulation of leukocyte mediated immunity	2/49	49/18670	0.00733543	0.0399837	0.0260016	IL7R/HMOX1	2
BP	GO:0032608	interferon-beta production	2/49	50/18670	0.00762835	0.0414234	0.0269379	TLR4/TLR8	2
BP	GO:1903707	negative regulation of hemopoiesis	3/49	155/18670	0.00782035	0.0423063	0.027512	PGLYRP1/TLR4/INHA	3
BP	GO:1905952	regulation of lipid localization	3/49	157/18670	0.0080994	0.0436518	0.028387	MSR1/PPARG/RETN	3
BP	GO:0032731	positive regulation of interleukin-1 beta production	2/49	52/18670	0.00822984	0.0441893	0.0287366	TLR4/TLR8	2
BP	GO:0002673	regulation of acute inflammatory response	3/49	159/18670	0.00838427	0.0448512	0.029167	PPARG/C5AR1/C8G	3
BP	GO:0006968	cellular defense response	2/49	53/18670	0.00853835	0.0451716	0.0293753	C5AR1/CXCR2	2
BP	GO:0050702	interleukin-1 beta secretion	2/49	53/18670	0.00853835	0.0451716	0.0293753	TLR4/TLR8	2
BP	GO:0050704	regulation of interleukin-1 secretion	2/49	53/18670	0.00853835	0.0451716	0.0293753	TLR4/TLR8	2
BP	GO:1904645	response to amyloid-beta	2/49	54/18670	0.00885199	0.0466594	0.0303429	TLR4/FPR2	2
BP	GO:1901214	regulation of neuron death	4/49	313/18670	0.00907891	0.0474702	0.0308701	TLR4/HMOX1/C5AR1/CRLF1	4
BP	GO:0001541	ovarian follicle development	2/49	55/18670	0.00917075	0.0474702	0.0308701	PTX3/INHA	2
BP	GO:0002886	regulation of myeloid leukocyte mediated immunity	2/49	55/18670	0.00917075	0.0474702	0.0308701	HMOX1/FGR	2
BP	GO:0043551	regulation of phosphatidylinositol 3-kinase activity	2/49	55/18670	0.00917075	0.0474702	0.0308701	FGR/FPR2	2
BP	GO:0045620	negative regulation of lymphocyte differentiation	2/49	55/18670	0.00917075	0.0474702	0.0308701	PGLYRP1/INHA	2
BP	GO:0097696	STAT cascade	3/49	166/18670	0.0094276	0.0486248	0.031621	IL7R/THPO/CRLF1	3
CC	GO:0070820	tertiary granule	9/49	164/19717	2.36134e-10	2.36134e-08	1.83936e-08	CAMP/PPBP/PGLYRP1/SLC11A1/PTX3/OLR1/FPR1/FPR2/CEACAM8	9
CC	GO:0030667	secretory granule membrane	9/49	298/19717	4.41087e-08	2.20544e-06	1.71792e-06	SLC11A1/CXCR1/OLR1/C5AR1/FPR1/FPR2/CXCR2/FCGR3B/CEACAM8	9
CC	GO:0034774	secretory granule lumen	9/49	321/19717	8.32806e-08	2.2073e-06	1.71937e-06	CAMP/PPBP/S100A12/PGLYRP1/PTX3/FGR/RETN/FCN1/S100P	9
CC	GO:0060205	cytoplasmic vesicle lumen	9/49	338/19717	1.2916e-07	2.2073e-06	1.71937e-06	CAMP/PPBP/S100A12/PGLYRP1/PTX3/FGR/RETN/FCN1/S100P	9
CC	GO:0042581	specific granule	7/49	160/19717	1.31062e-07	2.2073e-06	1.71937e-06	CAMP/PGLYRP1/PTX3/OLR1/FPR2/RETN/CEACAM8	7
CC	GO:0031983	vesicle lumen	9/49	339/19717	1.32438e-07	2.2073e-06	1.71937e-06	CAMP/PPBP/S100A12/PGLYRP1/PTX3/FGR/RETN/FCN1/S100P	9
CC	GO:0009897	external side of plasma membrane	8/49	393/19717	5.12046e-06	7.31494e-05	5.69795e-05	TLR4/TLR8/IL7R/CXCR1/CXCR2/FCN1/CCR8/CRLF1	8
CC	GO:1904724	tertiary granule lumen	4/49	55/19717	1.04577e-05	0.000130721	0.000101825	CAMP/PPBP/PGLYRP1/PTX3	4
CC	GO:0035580	specific granule lumen	4/49	62/19717	1.6888e-05	0.000187645	0.000146165	CAMP/PGLYRP1/PTX3/RETN	4
CC	GO:0070821	tertiary granule membrane	4/49	73/19717	3.22963e-05	0.000322963	0.000251571	SLC11A1/OLR1/FPR2/CEACAM8	4
CC	GO:0005581	collagen trimer	4/49	87/19717	6.43833e-05	0.000585303	0.00045592	COLEC12/MSR1/MARCO/FCN1	4
CC	GO:0101003	ficolin-1-rich granule membrane	3/49	61/19717	0.00046907	0.00390892	0.00304484	SLC11A1/FPR1/FPR2	3
CC	GO:0030666	endocytic vesicle membrane	4/49	167/19717	0.000781607	0.00601236	0.00468331	COLEC12/MSR1/SLC11A1/MARCO	4
CC	GO:0030139	endocytic vesicle	5/49	303/19717	0.000909165	0.00649403	0.00505851	PGLYRP1/COLEC12/MSR1/SLC11A1/MARCO	5
CC	GO:0101002	ficolin-1-rich granule	4/49	185/19717	0.00114328	0.00762185	0.00593702	SLC11A1/FPR1/FPR2/FCN1	4
CC	GO:0035579	specific granule membrane	3/49	91/19717	0.00150276	0.00939222	0.00731605	OLR1/FPR2/CEACAM8	3
CC	GO:0005766	primary lysosome	3/49	155/19717	0.00673817	0.0374343	0.0291593	FPR1/RETN/CEACAM8	3
CC	GO:0042582	azurophil granule	3/49	155/19717	0.00673817	0.0374343	0.0291593	FPR1/RETN/CEACAM8	3
CC	GO:0035577	azurophil granule membrane	2/49	58/19717	0.00915251	0.0481711	0.0375227	FPR1/CEACAM8	2
MF	GO:0038187	pattern recognition receptor activity	7/49	21/17697	9.00542e-14	1.35081e-11	9.00542e-12	PGLYRP1/COLEC12/TLR4/TLR8/MARCO/CLEC4E/FCN1	7
MF	GO:0008329	signaling pattern recognition receptor activity	6/49	20/17697	1.2349e-11	9.26174e-10	6.17449e-10	PGLYRP1/COLEC12/TLR4/TLR8/MARCO/FCN1	6
MF	GO:0048018	receptor ligand activity	10/49	482/17697	6.48438e-07	3.24219e-05	2.16146e-05	PPBP/CCL23/CCL24/AGRP/CMTM2/RETN/INHA/INSL4/THPO/CRLF1	10
MF	GO:0005125	cytokine activity	7/49	220/17697	2.29933e-06	8.03491e-05	5.35661e-05	PPBP/CCL23/CCL24/CMTM2/INHA/THPO/CRLF1	7
MF	GO:0008528	G protein-coupled peptide receptor activity	6/49	146/17697	2.96945e-06	8.03491e-05	5.35661e-05	CXCR1/FPR1/FPR2/CXCR2/RXFP2/CCR8	6
MF	GO:0050786	RAGE receptor binding	3/49	11/17697	3.24052e-06	8.03491e-05	5.35661e-05	S100A12/FPR1/S100P	3
MF	GO:0001653	peptide receptor activity	6/49	152/17697	3.74963e-06	8.03491e-05	5.35661e-05	CXCR1/FPR1/FPR2/CXCR2/RXFP2/CCR8	6
MF	GO:0004896	cytokine receptor activity	5/49	96/17697	6.67601e-06	0.000125175	8.34502e-05	IL7R/CXCR1/CXCR2/CCR8/CRLF1	5
MF	GO:0030246	carbohydrate binding	7/49	271/17697	9.06033e-06	0.000151005	0.00010067	COLEC12/PTX3/OLR1/CLEC4E/CLEC6A/FCN1/SIGLEC11	7
MF	GO:0001664	G protein-coupled receptor binding	7/49	280/17697	1.12048e-05	0.000168072	0.000112048	PPBP/MARCO/CCL23/CCL24/PROK2/FPR1/FCN1	7
MF	GO:0005179	hormone activity	5/49	122/17697	2.14528e-05	0.000292538	0.000195025	AGRP/RETN/INHA/INSL4/THPO	5
MF	GO:0001848	complement binding	3/49	21/17697	2.56162e-05	0.000320203	0.000213469	PTX3/C5AR1/C8G	3
MF	GO:0016493	C-C chemokine receptor activity	3/49	23/17697	3.39774e-05	0.000392047	0.000261364	CXCR1/CXCR2/CCR8	3
MF	GO:0019957	C-C chemokine binding	3/49	24/17697	3.87557e-05	0.00041524	0.000276826	CXCR1/CXCR2/CCR8	3
MF	GO:0001637	G protein-coupled chemoattractant receptor activity	3/49	26/17697	4.95914e-05	0.000464919	0.000309946	CXCR1/CXCR2/CCR8	3
MF	GO:0004950	chemokine receptor activity	3/49	26/17697	4.95914e-05	0.000464919	0.000309946	CXCR1/CXCR2/CCR8	3
MF	GO:0001540	amyloid-beta binding	4/49	78/17697	6.36395e-05	0.000561525	0.00037435	TLR4/MSR1/MARCO/FPR2	4
MF	GO:0038024	cargo receptor activity	4/49	85/17697	8.90602e-05	0.000738206	0.000492138	COLEC12/MSR1/MARCO/FPR2	4
MF	GO:0019956	chemokine binding	3/49	32/17697	9.35061e-05	0.000738206	0.000492138	CXCR1/CXCR2/CCR8	3
MF	GO:0005501	retinoid binding	3/49	35/17697	0.000122668	0.000920011	0.000613341	RBP4/LCN12/C8G	3
MF	GO:0019840	isoprenoid binding	3/49	36/17697	0.00013356	0.000953997	0.000635998	RBP4/LCN12/C8G	3
MF	GO:0042277	peptide binding	6/49	295/17697	0.000156103	0.00106434	0.000709557	TLR4/MSR1/MARCO/PPARG/FPR2/RXFP2	6
MF	GO:0004955	prostaglandin receptor activity	2/49	10/17697	0.000333213	0.00210019	0.00140013	PPARG/PTGER4	2
MF	GO:0008009	chemokine activity	3/49	49/17697	0.000336031	0.00210019	0.00140013	PPBP/CCL23/CCL24	3
MF	GO:0005044	scavenger receptor activity	3/49	51/17697	0.000378348	0.00227009	0.00151339	COLEC12/MSR1/MARCO	3
MF	GO:0004954	prostanoid receptor activity	2/49	11/17697	0.00040654	0.00230379	0.00153586	PPARG/PTGER4	2
MF	GO:0033218	amide binding	6/49	356/17697	0.000428273	0.00230379	0.00153586	TLR4/MSR1/MARCO/PPARG/FPR2/RXFP2	6
MF	GO:0019955	cytokine binding	4/49	128/17697	0.000430041	0.00230379	0.00153586	CXCR1/CXCR2/CCR8/CRLF1	4
MF	GO:0033691	sialic acid binding	2/49	12/17697	0.000486985	0.00251889	0.00167926	FCN1/SIGLEC11	2
MF	GO:0004953	icosanoid receptor activity	2/49	15/17697	0.000770649	0.00372895	0.00248596	PPARG/PTGER4	2
MF	GO:0019841	retinol binding	2/49	15/17697	0.000770649	0.00372895	0.00248596	RBP4/C8G	2
MF	GO:0042379	chemokine receptor binding	3/49	66/17697	0.000807494	0.00378513	0.00252342	PPBP/CCL23/CCL24	3
MF	GO:0030169	low-density lipoprotein particle binding	2/49	16/17697	0.000879186	0.0039963	0.0026642	COLEC12/MSR1	2
MF	GO:0005126	cytokine receptor binding	5/49	286/17697	0.00113491	0.00500694	0.00333796	PPBP/CCL23/CCL24/INHA/CRLF1	5
MF	GO:0031406	carboxylic acid binding	4/49	193/17697	0.00198036	0.00848724	0.00565816	PPARG/FCN1/SIGLEC11/LCN12	4
MF	GO:0043177	organic acid binding	4/49	205/17697	0.00246492	0.0102705	0.00684701	PPARG/FCN1/SIGLEC11/LCN12	4
MF	GO:0071813	lipoprotein particle binding	2/49	33/17697	0.00375405	0.0148186	0.00987908	COLEC12/MSR1	2
MF	GO:0071814	protein-lipid complex binding	2/49	33/17697	0.00375405	0.0148186	0.00987908	COLEC12/MSR1	2
MF	GO:0001530	lipopolysaccharide binding	2/49	35/17697	0.00421553	0.0162136	0.0108091	CAMP/TLR4	2
MF	GO:0048020	CCR chemokine receptor binding	2/49	43/17697	0.00630822	0.0236558	0.0157705	CCL23/CCL24	2
MF	GO:0008083	growth factor activity	3/49	163/17697	0.0103665	0.0379263	0.0252842	PPBP/INHA/THPO	3
MF	GO:0033293	monocarboxylic acid binding	2/49	64/17697	0.0135736	0.0484773	0.0323182	PPARG/LCN12	2

## Sheet: D
Table S2D. KEGG pathways of blue model genes
ID	Description	GeneRatio	BgRatio	pvalue	p.adjust	qvalue	geneID	Count
hsa04060	Cytokine-cytokine receptor interaction	9/35	295/8095	3.07266e-06	0.00014291	0.000119173	5473/3575/3577/6368/6369/3579/1237/3623/7066	9
hsa04061	Viral protein interaction with cytokine and cytokine receptor	6/35	100/8095	3.71196e-06	0.00014291	0.000119173	5473/3577/6368/6369/3579/1237	6
hsa04613	Neutrophil extracellular trap formation	7/35	190/8095	1.35383e-05	0.000279046	0.000232697	820/7099/51311/728/2357/2358/2215	7
hsa04062	Chemokine signaling pathway	7/35	192/8095	1.44959e-05	0.000279046	0.000232697	5473/3577/6368/6369/2268/3579/1237	7
hsa04145	Phagosome	6/35	152/8095	4.10969e-05	0.000632892	0.000527771	81035/7099/4481/8685/4973/2215	6
hsa05150	Staphylococcus aureus infection	5/35	96/8095	5.17413e-05	0.000664014	0.000553723	820/728/2357/2358/2215	5

## Sheet: E
Table S2E. GO terms of turquoise model genes
ONTOLOGY	ID	Description	GeneRatio	BgRatio	pvalue	p.adjust	qvalue	geneID	Count
BP	GO:0060326	cell chemotaxis	29/201	304/18670	2.50407e-19	8.7918e-16	5.41934e-16	CXCL2/PF4/CXCL3/SFTPD/IL6/FGF2/CCL14/ACKR4/EDN1/EDN3/SEMA5A/SLIT2/CX3CR1/EDNRB/VEGFD/HBEGF/AGTR1/NR4A1/S1PR1/PRKCQ/CXCL13/TNFSF11/CCL7/SAA1/SAA2/PLXNB3/GREM1/IL23A/MDK	29
BP	GO:0050920	regulation of chemotaxis	22/201	217/18670	1.91375e-15	3.35959e-12	2.07088e-12	IL6/FGF2/AGER/EDN1/EDN3/FGF10/SEMA3G/SEMA5A/SEMA6A/SEMA6D/SLIT2/VEGFD/S1PR1/WNT3A/CXCL13/CCL7/SEMA3A/SEMA4B/ARTN/GREM1/IL23A/MDK	22
BP	GO:0007187	G protein-coupled receptor signaling pathway, coupled to cyclic nucleotide second messenger	22/201	256/18670	6.00872e-14	5.47577e-11	3.37531e-11	PF4/NOS1/EDN1/ADRB1/ADRB2/AGTR2/AVPR2/CALCRL/GPER1/NPR3/PTH1R/RXFP1/S1PR1/SSTR1/VIPR1/ADCY8/GRK5/ADM2/INSL3/PTHLH/UCN2/LGR4	22
BP	GO:0050727	regulation of inflammatory response	29/201	485/18670	6.23841e-14	5.47577e-11	3.37531e-11	IL6/A2M/FABP4/AGER/CCL14/CMA1/EDNRB/GPR17/IL17D/IL33/TSLP/AGTR1/CALCRL/GPER1/IL1RL1/TEK/SELE/C8B/C7/C6/MMP9/TNFSF11/VTN/SAA1/IL23A/MDK/IL1RL2/IL20RB/CFB	29
BP	GO:0032103	positive regulation of response to external stimulus	24/201	323/18670	1.01666e-13	5.63538e-11	3.4737e-11	IL6/FABP4/FGF2/AGER/CCL14/EDN1/EDN3/FGF10/SEMA5A/SLIT2/VEGFD/IL17D/IL33/TSLP/AGTR1/IL1RL1/S1PR1/CXCL13/PGC/TNFSF11/CCL7/ARTN/IL23A/MDK	24
BP	GO:0001667	ameboidal-type cell migration	28/201	461/18670	1.19731e-13	5.63538e-11	3.4737e-11	FGF2/EDN1/EDN3/FGF10/SEMA3G/SEMA5A/SEMA6A/SEMA6D/SLIT2/EDNRB/GDF2/HBEGF/ACVRL1/AGTR2/ANGPT1/ANGPT4/NR4A1/TEK/TGFBR2/PRKCE/CXCL13/S100A2/MMP9/SEMA3A/SEMA4B/GREM1/INSL3/CEACAM1	28
BP	GO:0097529	myeloid leukocyte migration	20/201	210/18670	1.27411e-13	5.63538e-11	3.4737e-11	CXCL2/PF4/CXCL3/SFTPD/IL6/AGER/CCL14/EDN1/EDN3/SLIT2/CX3CR1/EDNRB/VEGFD/CXCL13/TNFSF11/CCL7/SAA1/GREM1/IL23A/MDK	20
BP	GO:0050900	leukocyte migration	29/201	499/18670	1.28405e-13	5.63538e-11	3.4737e-11	CXCL2/PF4/CXCL3/SFTPD/IL6/AGER/CCL14/EDN1/EDN3/SLIT2/CX3CR1/EDNRB/VEGFD/IL33/ANGPT1/ANGPT4/S1PR1/TEK/SELE/CXCL13/TNFSF11/CCL7/SAA1/ARTN/GREM1/IL23A/MDK/TNFRSF18/CEACAM1	29
BP	GO:0032102	negative regulation of response to external stimulus	25/201	365/18670	1.89934e-13	7.40952e-11	4.56729e-11	FGF2/AGER/EDN1/SEMA3G/SEMA5A/SEMA6A/SEMA6D/SLIT2/GPR17/CALCRL/GPER1/TEK/WNT3A/F11/CXCL13/PLAU/VTN/SAA1/SEMA3A/SEMA4B/GREM1/MDK/SPP1/IL20RB/CEACAM1	25
BP	GO:0019932	second-messenger-mediated signaling	27/201	439/18670	2.53388e-13	8.89645e-11	5.48385e-11	PF4/NOS1/ACKR4/EDN1/EDN3/CX3CR1/EDNRB/NRG1/ADCYAP1R1/ADRB1/ADRB2/AGTR1/AGTR2/CALCRL/GPER1/NPR1/PTH1R/RXFP1/ADCY8/SELE/RCAN1/TNFSF11/ADM2/GAL/PTHLH/UCN2/LGR4	27
BP	GO:0048762	mesenchymal cell differentiation	20/201	219/18670	2.82103e-13	9.00421e-11	5.55027e-11	IL6/EDN1/EDN3/FGF10/SEMA3G/SEMA5A/SEMA6A/SEMA6D/EDNRB/BMP2/NRG1/ENG/FGFR2/TGFBR2/TGFBR3/SEMA3A/SEMA4B/AMELX/GREM1/MDK	20
BP	GO:0060485	mesenchyme development	22/201	278/18670	3.2393e-13	9.47764e-11	5.8421e-11	IL6/EDN1/EDN3/FGF10/SEMA3G/SEMA5A/SEMA6A/SEMA6D/EDNRB/BMP2/NRG1/ACVRL1/ENG/FGFR2/TGFBR2/TGFBR3/WNT3A/SEMA3A/SEMA4B/AMELX/GREM1/MDK	22
BP	GO:0048871	multicellular organismal homeostasis	28/201	485/18670	4.15148e-13	1.12122e-10	6.91128e-11	SFTPD/IL6/SFTPA1/SFTPA2/FABP5/FABP4/IL13/EDNRB/APLN/ADRB1/ADRB2/AVPR2/IL20RA/LEPR/NPR3/NR4A3/PTH1R/S1PR1/ADCY8/EGR1/LCN2/MUC4/TNFSF11/RAC3/BMP8A/SPP1/IL20RB/LGR4	28
BP	GO:1901342	regulation of vasculature development	26/201	422/18670	6.99264e-13	1.65937e-10	1.02285e-10	PF4/IL6/FGF2/CMA1/SEMA5A/SEMA6A/CX3CR1/VEGFD/GDF2/ACVRL1/AGTR1/ANGPT4/ENG/GPER1/NPR1/TEK/TGFBR2/TIE1/EGR1/C6/CXCL13/ADM2/MDK/ANGPTL4/CEACAM1/XDH	26
BP	GO:1904018	positive regulation of vasculature development	20/201	230/18670	7.08931e-13	1.65937e-10	1.02285e-10	FGF2/CMA1/SEMA5A/CX3CR1/VEGFD/GDF2/ACVRL1/AGTR1/ANGPT4/ENG/GPER1/TEK/TGFBR2/TIE1/EGR1/C6/ADM2/MDK/ANGPTL4/CEACAM1	20
BP	GO:0018108	peptidyl-tyrosine phosphorylation	24/201	363/18670	1.2768e-12	2.80177e-10	1.72704e-10	IL6/IL13/FGF10/BDNF/CSF3/HBEGF/NRG1/TSLP/ANGPT1/ANGPT4/FGFR2/FGFR4/GHR/TEK/TIE1/WNT3A/PRKCE/VTN/EGF/GREM1/IL11/IL23A/TNFRSF18/CBLC	24
BP	GO:0018212	peptidyl-tyrosine modification	24/201	366/18670	1.52289e-12	3.14521e-10	1.93873e-10	IL6/IL13/FGF10/BDNF/CSF3/HBEGF/NRG1/TSLP/ANGPT1/ANGPT4/FGFR2/FGFR4/GHR/TEK/TIE1/WNT3A/PRKCE/VTN/EGF/GREM1/IL11/IL23A/TNFRSF18/CBLC	24
BP	GO:0050731	positive regulation of peptidyl-tyrosine phosphorylation	18/201	192/18670	2.94273e-12	5.73995e-10	3.53816e-10	IL6/IL13/FGF10/BDNF/CSF3/HBEGF/NRG1/TSLP/ANGPT1/ANGPT4/GHR/WNT3A/VTN/EGF/GREM1/IL11/IL23A/TNFRSF18	18
BP	GO:0007188	adenylate cyclase-modulating G protein-coupled receptor signaling pathway	19/201	221/18670	3.34909e-12	6.18876e-10	3.81481e-10	PF4/NOS1/EDN1/ADRB1/ADRB2/AVPR2/CALCRL/GPER1/NPR3/PTH1R/RXFP1/S1PR1/ADCY8/GRK5/ADM2/INSL3/PTHLH/UCN2/LGR4	19
BP	GO:0030595	leukocyte chemotaxis	19/201	224/18670	4.25359e-12	7.12587e-10	4.39245e-10	CXCL2/PF4/CXCL3/SFTPD/IL6/CCL14/EDN1/EDN3/SLIT2/EDNRB/VEGFD/S1PR1/CXCL13/TNFSF11/CCL7/SAA1/GREM1/IL23A/MDK	19
BP	GO:0060389	pathway-restricted SMAD protein phosphorylation	12/201	65/18670	4.26213e-12	7.12587e-10	4.39245e-10	BMP15/BMP2/GDF10/GDF2/LEFTY2/ACVRL1/ENG/TGFBR2/TGFBR3/SMAD6/BMP8A/GREM1	12
BP	GO:0050730	regulation of peptidyl-tyrosine phosphorylation	20/201	256/18670	5.1744e-12	8.25787e-10	5.09022e-10	IL6/IL13/FGF10/BDNF/CSF3/HBEGF/NRG1/TSLP/ANGPT1/ANGPT4/GHR/WNT3A/PRKCE/VTN/EGF/GREM1/IL11/IL23A/TNFRSF18/CBLC	20
BP	GO:0006959	humoral immune response	23/201	356/18670	6.2183e-12	9.49236e-10	5.85117e-10	CXCL2/PF4/CXCL3/DEFA3/DEFA4/COLEC10/SFTPD/IL6/A2M/CTSG/MASP1/FCN3/C8B/C7/C6/CXCL13/LCN2/BPIFA2/PGC/VTN/IFNK/TNFRSF21/CFB	23
BP	GO:0050918	positive chemotaxis	12/201	68/18670	7.49161e-12	1.09596e-09	6.7556e-10	COLEC10/FGF2/AGER/FGF10/SEMA5A/VEGFD/ANGPT1/S1PR1/SAA1/SAA2/PLXNB3/ARTN	12
BP	GO:0001503	ossification	24/201	398/18670	9.01486e-12	1.26605e-09	7.80403e-10	IL6/BMP2/CAT/GDF10/GDF2/KL/ADRB2/FGFR2/PTH1R/S1PR1/TEK/ZBTB16/WNT3A/SMAD6/ISG15/TNFSF11/TNC/AMELX/BMP8A/GREM1/MDK/PTHLH/SPP1/LGR4	24
BP	GO:0048771	tissue remodeling	17/201	179/18670	9.8411e-12	1.32893e-09	8.19162e-10	IL6/AGER/FGF10/ACVRL1/ADRB2/AGTR2/IL20RA/LEPR/PTH1R/S1PR1/TNFSF11/GREM1/IL23A/MDK/SPP1/LGR4/CEACAM1	17
BP	GO:0050921	positive regulation of chemotaxis	15/201	135/18670	1.77357e-11	2.3063e-09	1.42162e-09	IL6/FGF2/AGER/EDN1/EDN3/FGF10/SEMA5A/SLIT2/VEGFD/S1PR1/CXCL13/CCL7/ARTN/IL23A/MDK	15
BP	GO:0001558	regulation of cell growth	24/201	416/18670	2.27531e-11	2.85308e-09	1.75866e-09	EDN1/SEMA3G/SEMA5A/SEMA6A/SEMA6D/SLIT2/BDNF/GDF2/HBEGF/LTBP4/NRG3/ACVRL1/AGTR1/AGTR2/NPR1/PRKCQ/WNT3A/SOCS2/CRABP2/SEMA3A/SEMA4B/GAL/SPP1/CEACAM1	24
BP	GO:0007171	activation of transmembrane receptor protein tyrosine kinase activity	7/201	13/18670	2.45298e-11	2.96979e-09	1.83061e-09	NRG1/NRG3/ADRB2/ANGPT1/ANGPT4/EGF/GREM1	7
BP	GO:0045765	regulation of angiogenesis	23/201	383/18670	2.73886e-11	3.20538e-09	1.97583e-09	PF4/IL6/FGF2/CMA1/SEMA5A/SEMA6A/CX3CR1/VEGFD/GDF2/ACVRL1/AGTR1/ANGPT4/ENG/NPR1/TEK/TGFBR2/TIE1/C6/CXCL13/ADM2/MDK/ANGPTL4/CEACAM1	23
BP	GO:0051271	negative regulation of cellular component movement	23/201	384/18670	2.88639e-11	3.26907e-09	2.01508e-09	FGF2/SEMA3G/SEMA5A/SEMA6A/SEMA6D/SLIT2/CX3CR1/GDF2/IL33/NRG1/NRG3/ACVRL1/AGTR2/ANGPT4/ENG/TGFBR3/TIE1/WNT3A/CXCL13/SEMA3A/SEMA4B/PLXNB3/GREM1	23
BP	GO:0010631	epithelial cell migration	22/201	351/18670	3.32493e-11	3.64807e-09	2.2487e-09	FGF2/EDN1/FGF10/SEMA5A/SLIT2/GDF2/HBEGF/ACVRL1/AGTR2/ANGPT1/ANGPT4/NR4A1/TEK/TGFBR2/PRKCE/CXCL13/S100A2/MMP9/SEMA3A/GREM1/INSL3/CEACAM1	22
BP	GO:0090132	epithelium migration	22/201	354/18670	3.92176e-11	4.17251e-09	2.57197e-09	FGF2/EDN1/FGF10/SEMA5A/SLIT2/GDF2/HBEGF/ACVRL1/AGTR2/ANGPT1/ANGPT4/NR4A1/TEK/TGFBR2/PRKCE/CXCL13/S100A2/MMP9/SEMA3A/GREM1/INSL3/CEACAM1	22
BP	GO:0048660	regulation of smooth muscle cell proliferation	16/201	169/18670	4.29356e-11	4.43373e-09	2.73299e-09	IL6/FGF2/IL13/EDN1/APLN/HBEGF/OGN/CALCRL/FGFR2/GPER1/NPR1/NPR3/NR4A3/S1PR1/TGFBR2/MMP9	16
BP	GO:0048659	smooth muscle cell proliferation	16/201	171/18670	5.13151e-11	5.14764e-09	3.17305e-09	IL6/FGF2/IL13/EDN1/APLN/HBEGF/OGN/CALCRL/FGFR2/GPER1/NPR1/NPR3/NR4A3/S1PR1/TGFBR2/MMP9	16
BP	GO:0090130	tissue migration	22/201	360/18670	5.42871e-11	5.19555e-09	3.20258e-09	FGF2/EDN1/FGF10/SEMA5A/SLIT2/GDF2/HBEGF/ACVRL1/AGTR2/ANGPT1/ANGPT4/NR4A1/TEK/TGFBR2/PRKCE/CXCL13/S100A2/MMP9/SEMA3A/GREM1/INSL3/CEACAM1	22
BP	GO:0050673	epithelial cell proliferation	24/201	434/18670	5.47523e-11	5.19555e-09	3.20258e-09	FGF2/FGF10/SEMA5A/EDNRB/APLN/BMP2/VEGFD/GDF2/ACVRL1/AGTR1/FGFR2/NR4A1/NR4A3/PGR/TEK/TGFBR3/WNT3A/MMP12/TNFSF11/PLXNB3/MDK/LGR4/CEACAM1/XDH	24
BP	GO:0003018	vascular process in circulatory system	16/201	173/18670	6.11831e-11	5.65299e-09	3.48455e-09	NOS1/EDN1/EDN3/SLIT2/EDNRB/APLN/ADRB1/ADRB2/AGTR1/AGTR2/ANGPT1/AVPR2/GPER1/NPR1/TEK/CEACAM1	16
BP	GO:0032496	response to lipopolysaccharide	21/201	330/18670	7.21425e-11	6.49468e-09	4.00338e-09	CXCL2/PF4/CXCL3/DEFA3/DEFA4/IL6/CTSG/NOS1/IL13/FOS/EDN1/FGF10/CX3CR1/EDNRB/CSF3/FGFR2/SELE/SMAD6/PRKCE/CXCL13/LCN2	21
BP	GO:0045766	positive regulation of angiogenesis	17/201	204/18670	7.92915e-11	6.95981e-09	4.29009e-09	FGF2/CMA1/SEMA5A/CX3CR1/VEGFD/GDF2/ACVRL1/AGTR1/ANGPT4/ENG/TEK/TGFBR2/TIE1/C6/ADM2/MDK/ANGPTL4	17
BP	GO:0048754	branching morphogenesis of an epithelial tube	15/201	150/18670	8.13238e-11	6.96409e-09	4.29273e-09	FGF2/EDN1/FGF10/SLIT2/BMP2/GDF2/AGTR2/ENG/FGFR2/PGR/TGFBR2/TNC/EGF/MDK/LGR4	15
BP	GO:0016049	cell growth	25/201	484/18670	9.03067e-11	7.54921e-09	4.6534e-09	EDN1/SEMA3G/SEMA5A/SEMA6A/SEMA6D/SLIT2/BDNF/GDF2/HBEGF/LTBP4/NRG3/ACVRL1/AGTR1/AGTR2/NPR1/TGFBR2/PRKCQ/WNT3A/SOCS2/CRABP2/SEMA3A/SEMA4B/GAL/SPP1/CEACAM1	25
BP	GO:0050679	positive regulation of epithelial cell proliferation	17/201	206/18670	9.24846e-11	7.55148e-09	4.6548e-09	FGF2/FGF10/SEMA5A/APLN/BMP2/VEGFD/GDF2/ACVRL1/AGTR1/FGFR2/NR4A1/NR4A3/TEK/WNT3A/MMP12/PLXNB3/MDK	17
BP	GO:0033002	muscle cell proliferation	18/201	239/18670	1.15099e-10	9.18441e-09	5.66135e-09	IL6/FGF2/IL13/EDN1/APLN/HBEGF/OGN/ANGPT1/CALCRL/FGFR2/GPER1/NPR1/NPR3/NR4A3/S1PR1/TGFBR2/TGFBR3/MMP9	18
BP	GO:0008217	regulation of blood pressure	16/201	182/18670	1.31256e-10	1.00182e-08	6.17533e-09	CTSG/NOS1/CMA1/EDN1/EDN3/EDNRB/APLN/ACVRL1/ADRB1/ADRB2/AGTR1/AGTR2/AVPR2/NPR1/NPR3/ADM2	16
BP	GO:0061138	morphogenesis of a branching epithelium	16/201	182/18670	1.31256e-10	1.00182e-08	6.17533e-09	FGF2/EDN1/FGF10/SLIT2/BMP2/GDF2/AGTR2/ENG/FGFR2/PGR/TGFBR2/SEMA3A/TNC/EGF/MDK/LGR4	16
BP	GO:0050678	regulation of epithelial cell proliferation	22/201	378/18670	1.38606e-10	1.03541e-08	6.38237e-09	FGF2/FGF10/SEMA5A/EDNRB/APLN/BMP2/VEGFD/GDF2/ACVRL1/AGTR1/FGFR2/NR4A1/NR4A3/PGR/TEK/TGFBR3/WNT3A/MMP12/PLXNB3/MDK/CEACAM1/XDH	22
BP	GO:0002237	response to molecule of bacterial origin	21/201	343/18670	1.47487e-10	1.07881e-08	6.64985e-09	CXCL2/PF4/CXCL3/DEFA3/DEFA4/IL6/CTSG/NOS1/IL13/FOS/EDN1/FGF10/CX3CR1/EDNRB/CSF3/FGFR2/SELE/SMAD6/PRKCE/CXCL13/LCN2	21
BP	GO:0070098	chemokine-mediated signaling pathway	12/201	88/18670	1.75111e-10	1.25472e-08	7.73422e-09	CXCL2/PF4/CXCL3/CCL14/ACKR4/EDN1/SLIT2/CX3CR1/ACKR1/GPR17/CXCL13/CCL7	12
BP	GO:0019935	cyclic-nucleotide-mediated signaling	17/201	215/18670	1.81023e-10	1.27114e-08	7.83543e-09	PF4/NOS1/EDNRB/ADCYAP1R1/ADRB1/ADRB2/CALCRL/GPER1/NPR1/PTH1R/RXFP1/ADCY8/ADM2/GAL/PTHLH/UCN2/LGR4	17
BP	GO:0045926	negative regulation of growth	18/201	249/18670	2.25151e-10	1.55001e-08	9.55439e-09	SEMA3G/SEMA5A/SEMA6A/SEMA6D/SLIT2/GDF2/ACVRL1/ADRB1/ADRB2/AGTR2/NPR1/TGFBR2/WNT3A/SOCS2/SEMA3A/SEMA4B/GAL/SPP1	18
BP	GO:0051047	positive regulation of secretion	23/201	428/18670	2.49264e-10	1.68301e-08	1.03742e-08	IL6/AGER/IL13/EDN1/EDN3/EDNRB/APLN/IL33/TSLP/AGTR2/GPER1/IL1RL1/NPR1/ADCY8/PRKCE/MMP12/PAEP/TFR2/TNFSF11/SAA1/GAL/MDK/SPP1	23
BP	GO:0048640	negative regulation of developmental growth	13/201	113/18670	2.64445e-10	1.75182e-08	1.07984e-08	SEMA3G/SEMA5A/SEMA6A/SEMA6D/ADRB1/ADRB2/TGFBR2/WNT3A/SOCS2/SEMA3A/SEMA4B/GAL/SPP1	13
BP	GO:0040013	negative regulation of locomotion	22/201	396/18670	3.35628e-10	2.1822e-08	1.34513e-08	FGF2/SEMA3G/SEMA5A/SEMA6A/SEMA6D/SLIT2/CX3CR1/GDF2/IL33/NRG1/NRG3/ACVRL1/AGTR2/ANGPT4/ENG/TIE1/WNT3A/CXCL13/SEMA3A/SEMA4B/PLXNB3/GREM1	22
BP	GO:0010632	regulation of epithelial cell migration	19/201	291/18670	3.94158e-10	2.48199e-08	1.52992e-08	FGF2/EDN1/FGF10/SEMA5A/SLIT2/GDF2/HBEGF/ACVRL1/AGTR2/ANGPT1/ANGPT4/TEK/TGFBR2/PRKCE/CXCL13/MMP9/SEMA3A/INSL3/CEACAM1	19
BP	GO:0001763	morphogenesis of a branching structure	16/201	196/18670	3.95874e-10	2.48199e-08	1.52992e-08	FGF2/EDN1/FGF10/SLIT2/BMP2/GDF2/AGTR2/ENG/FGFR2/PGR/TGFBR2/SEMA3A/TNC/EGF/MDK/LGR4	16
BP	GO:1902668	negative regulation of axon guidance	8/201	28/18670	4.05631e-10	2.49855e-08	1.54013e-08	SEMA3G/SEMA5A/SEMA6A/SEMA6D/SLIT2/WNT3A/SEMA3A/SEMA4B	8
BP	GO:1990868	response to chemokine	12/201	97/18670	5.58577e-10	3.32401e-08	2.04895e-08	CXCL2/PF4/CXCL3/CCL14/ACKR4/EDN1/SLIT2/CX3CR1/ACKR1/GPR17/CXCL13/CCL7	12
BP	GO:1990869	cellular response to chemokine	12/201	97/18670	5.58577e-10	3.32401e-08	2.04895e-08	CXCL2/PF4/CXCL3/CCL14/ACKR4/EDN1/SLIT2/CX3CR1/ACKR1/GPR17/CXCL13/CCL7	12
BP	GO:0070661	leukocyte proliferation	19/201	298/18670	5.88257e-10	3.44228e-08	2.12185e-08	SFTPD/IL6/AGER/IL13/FGF10/IL33/IL5RA/NPR3/TGFBR2/PRKCQ/WNT3A/TNFSF11/CARD11/GAL/GREM1/IFNK/IL23A/IL20RB/TNFRSF21	19
BP	GO:0060560	developmental growth involved in morphogenesis	17/201	235/18670	7.20137e-10	4.14492e-08	2.55497e-08	FGF10/SEMA3G/SEMA5A/SEMA6A/SEMA6D/SLIT2/BDNF/FGFR2/S1PR1/TGFBR2/WNT3A/CRABP2/SEMA3A/SEMA4B/TNC/GAL/SPP1	17
BP	GO:0051897	positive regulation of protein kinase B signaling	15/201	176/18670	7.81845e-10	4.42751e-08	2.72916e-08	FGF2/FGF10/SEMA5A/CX3CR1/CSF3/HBEGF/KL/NRG1/ANGPT1/ENG/FGFR2/FGFR4/TEK/TNFSF11/EGF	15
BP	GO:1903034	regulation of response to wounding	15/201	179/18670	9.89841e-10	5.5164e-08	3.40036e-08	DUOX1/FGF2/AGER/EDN1/HBEGF/TGFBR2/PRKCQ/F11/PRKCE/PLAU/VTN/INSL3/MDK/SPP1/CEACAM1	15
BP	GO:0110110	positive regulation of animal organ morphogenesis	11/201	81/18670	1.07554e-09	5.90033e-08	3.63701e-08	EDN1/FGF10/BMP2/AGTR2/ENG/FGFR2/TGFBR2/WNT3A/AMELX/MDK/LGR4	11
BP	GO:0060393	regulation of pathway-restricted SMAD protein phosphorylation	10/201	62/18670	1.10482e-09	5.96772e-08	3.67856e-08	BMP15/BMP2/GDF10/GDF2/LEFTY2/ACVRL1/ENG/SMAD6/BMP8A/GREM1	10
BP	GO:0048638	regulation of developmental growth	20/201	347/18670	1.18662e-09	6.31246e-08	3.89105e-08	FGF2/EDN1/SEMA3G/SEMA5A/SEMA6A/SEMA6D/BDNF/ADRB1/ADRB2/FGFR2/GHR/TGFBR2/TGFBR3/WNT3A/SOCS2/CRABP2/SEMA3A/SEMA4B/GAL/SPP1	20
BP	GO:0050919	negative chemotaxis	9/201	46/18670	1.26796e-09	6.52316e-08	4.02093e-08	SEMA3G/SEMA5A/SEMA6A/SEMA6D/SLIT2/NRG1/NRG3/SEMA3A/SEMA4B	9
BP	GO:0030593	neutrophil chemotaxis	12/201	104/18670	1.26835e-09	6.52316e-08	4.02093e-08	CXCL2/PF4/CXCL3/CCL14/EDN1/EDN3/SLIT2/CXCL13/CCL7/SAA1/IL23A/MDK	12
BP	GO:0051896	regulation of protein kinase B signaling	17/201	244/18670	1.28197e-09	6.52316e-08	4.02093e-08	FGF2/FGF10/SEMA5A/CX3CR1/CSF3/HBEGF/KL/NRG1/ANGPT1/ENG/FGFR2/FGFR4/GPER1/TEK/TNFSF11/EGF/XDH	17
BP	GO:0050922	negative regulation of chemotaxis	10/201	64/18670	1.52769e-09	7.66247e-08	4.72321e-08	SEMA3G/SEMA5A/SEMA6A/SEMA6D/SLIT2/WNT3A/CXCL13/SEMA3A/SEMA4B/GREM1	10
BP	GO:0055074	calcium ion homeostasis	23/201	471/18670	1.5965e-09	7.89482e-08	4.86643e-08	FGF2/NOS1/CCL14/ACKR4/IL13/EDN1/EDN3/CX3CR1/EDNRB/GPR17/KL/ADCYAP1R1/AGTR1/GPER1/PTH1R/S1PR1/ADCY8/F2RL3/PRKCE/CXCL13/TNFSF11/CCL7/SAA1	23
BP	GO:0019933	cAMP-mediated signaling	15/201	187/18670	1.81645e-09	8.85772e-08	5.45997e-08	PF4/NOS1/ADCYAP1R1/ADRB1/ADRB2/CALCRL/GPER1/PTH1R/RXFP1/ADCY8/ADM2/GAL/PTHLH/UCN2/LGR4	15
BP	GO:1903532	positive regulation of secretion by cell	21/201	399/18670	2.28757e-09	1.09102e-07	6.72517e-08	IL6/AGER/IL13/EDN1/EDN3/APLN/IL33/TSLP/AGTR2/GPER1/IL1RL1/ADCY8/PRKCE/MMP12/PAEP/TFR2/TNFSF11/SAA1/GAL/MDK/SPP1	21
BP	GO:0003044	regulation of systemic arterial blood pressure mediated by a chemical signal	9/201	49/18670	2.29951e-09	1.09102e-07	6.72517e-08	CTSG/CMA1/EDN1/EDN3/ADRB1/ADRB2/AGTR1/AGTR2/AVPR2	9
BP	GO:0034103	regulation of tissue remodeling	11/201	88/18670	2.65911e-09	1.24482e-07	7.67318e-08	IL6/AGER/IL20RA/LEPR/S1PR1/TNFSF11/GREM1/IL23A/MDK/SPP1/CEACAM1	11
BP	GO:0001938	positive regulation of endothelial cell proliferation	12/201	112/18670	3.00646e-09	1.38891e-07	8.56135e-08	FGF2/SEMA5A/APLN/BMP2/VEGFD/GDF2/ACVRL1/AGTR1/NR4A1/TEK/PLXNB3/MDK	12
BP	GO:0046849	bone remodeling	11/201	90/18670	3.39246e-09	1.54687e-07	9.53507e-08	IL6/ADRB2/IL20RA/LEPR/PTH1R/S1PR1/TNFSF11/GREM1/MDK/SPP1/LGR4	11
BP	GO:0007189	adenylate cyclase-activating G protein-coupled receptor signaling pathway	13/201	139/18670	3.51165e-09	1.58069e-07	9.74352e-08	PF4/NOS1/ADRB1/ADRB2/CALCRL/GPER1/PTH1R/RXFP1/ADCY8/ADM2/PTHLH/UCN2/LGR4	13
BP	GO:0048846	axon extension involved in axon guidance	8/201	37/18670	4.63743e-09	2.03525e-07	1.25455e-07	SEMA3G/SEMA5A/SEMA6A/SEMA6D/SLIT2/WNT3A/SEMA3A/SEMA4B	8
BP	GO:1902284	neuron projection extension involved in neuron projection guidance	8/201	37/18670	4.63743e-09	2.03525e-07	1.25455e-07	SEMA3G/SEMA5A/SEMA6A/SEMA6D/SLIT2/WNT3A/SEMA3A/SEMA4B	8
BP	GO:1990266	neutrophil migration	12/201	118/18670	5.48937e-09	2.3794e-07	1.46669e-07	CXCL2/PF4/CXCL3/CCL14/EDN1/EDN3/SLIT2/CXCL13/CCL7/SAA1/IL23A/MDK	12
BP	GO:0043491	protein kinase B signaling	17/201	269/18670	5.61687e-09	2.40498e-07	1.48245e-07	FGF2/FGF10/SEMA5A/CX3CR1/CSF3/HBEGF/KL/NRG1/ANGPT1/ENG/FGFR2/FGFR4/GPER1/TEK/TNFSF11/EGF/XDH	17
BP	GO:0001819	positive regulation of cytokine production	22/201	464/18670	6.34687e-09	2.6848e-07	1.65494e-07	PF4/IL6/AGER/IL13/GDF2/IL17D/IL33/TSLP/AGTR2/IL1RL1/NR4A3/PRKCQ/WNT3A/EGR1/MMP12/PAEP/CARD11/SAA1/IL23A/MDK/IL1RL2/IL20RB	22
BP	GO:0061041	regulation of wound healing	13/201	148/18670	7.56364e-09	3.16142e-07	1.94873e-07	DUOX1/FGF2/AGER/EDN1/HBEGF/TGFBR2/PRKCQ/F11/PRKCE/PLAU/VTN/INSL3/CEACAM1	13
BP	GO:0048843	negative regulation of axon extension involved in axon guidance	7/201	26/18670	8.35113e-09	3.44951e-07	2.12631e-07	SEMA3G/SEMA5A/SEMA6A/SEMA6D/WNT3A/SEMA3A/SEMA4B	7
BP	GO:0071621	granulocyte chemotaxis	12/201	123/18670	8.8303e-09	3.60502e-07	2.22217e-07	CXCL2/PF4/CXCL3/CCL14/EDN1/EDN3/SLIT2/CXCL13/CCL7/SAA1/IL23A/MDK	12
BP	GO:0043434	response to peptide hormone	21/201	436/18670	1.09094e-08	4.40265e-07	2.71383e-07	EDN1/EDNRB/CAT/KL/AGTR1/AGTR2/GHR/GPER1/NR4A1/NR4A3/TEK/TGFBR3/PRKCQ/ADCY8/SOCS2/EGR1/UMODL1/GAL/GNRHR/CCNA2/CEACAM1	21
BP	GO:0007204	positive regulation of cytosolic calcium ion concentration	18/201	319/18670	1.16078e-08	4.61237e-07	2.8431e-07	FGF2/NOS1/ACKR4/IL13/EDN1/CX3CR1/EDNRB/GPR17/ADCYAP1R1/AGTR1/GPER1/PTH1R/S1PR1/ADCY8/F2RL3/PRKCE/CXCL13/SAA1	18
BP	GO:0048661	positive regulation of smooth muscle cell proliferation	11/201	101/18670	1.16918e-08	4.61237e-07	2.8431e-07	IL6/FGF2/IL13/EDN1/HBEGF/CALCRL/FGFR2/NR4A3/S1PR1/TGFBR2/MMP9	11
BP	GO:0060562	epithelial tube morphogenesis	18/201	322/18670	1.34182e-08	5.2346e-07	3.22665e-07	FGF2/EDN1/FGF10/SLIT2/BMP2/GDF2/ACVRL1/AGTR2/ENG/FGFR2/PGR/TGFBR2/TRIM71/WNT3A/TNC/EGF/MDK/LGR4	18
BP	GO:0030308	negative regulation of cell growth	14/201	186/18670	1.45279e-08	5.60522e-07	3.4551e-07	SEMA3G/SEMA5A/SEMA6A/SEMA6D/SLIT2/GDF2/ACVRL1/AGTR2/NPR1/WNT3A/SEMA3A/SEMA4B/GAL/SPP1	14
BP	GO:0045785	positive regulation of cell adhesion	20/201	403/18670	1.51397e-08	5.77778e-07	3.56147e-07	IL6/AGER/ANGPT1/NR4A3/TEK/TGFBR2/PRKCQ/ZBTB16/WNT3A/PRKCE/CXCL13/TNFSF11/VTN/RAC3/CARD11/SAA1/IL23A/MDK/IL1RL2/TNFRSF18	20
BP	GO:0002793	positive regulation of peptide secretion	17/201	288/18670	1.55195e-08	5.85903e-07	3.61155e-07	IL6/AGER/IL13/APLN/IL33/TSLP/AGTR2/GPER1/IL1RL1/ADCY8/PRKCE/MMP12/PAEP/TFR2/TNFSF11/SAA1/MDK	17
BP	GO:0014032	neural crest cell development	10/201	81/18670	1.61661e-08	6.03821e-07	3.72201e-07	EDN1/EDN3/SEMA3G/SEMA5A/SEMA6A/SEMA6D/EDNRB/NRG1/SEMA3A/SEMA4B	10
BP	GO:0070663	regulation of leukocyte proliferation	15/201	222/18670	1.88052e-08	6.95001e-07	4.28405e-07	SFTPD/IL6/AGER/IL13/FGF10/IL5RA/TGFBR2/PRKCQ/WNT3A/CARD11/GAL/GREM1/IL23A/IL20RB/TNFRSF21	15
BP	GO:0090287	regulation of cellular response to growth factor stimulus	17/201	292/18670	1.90238e-08	6.95758e-07	4.28871e-07	FGF2/FGF10/SEMA6A/SLIT2/APLN/GDF2/LTBP4/ACVRL1/AGTR2/ENG/TGFBR2/TGFBR3/SMAD6/CXCL13/VTN/GREM1/XDH	17
BP	GO:1902667	regulation of axon guidance	8/201	44/18670	1.99587e-08	7.15548e-07	4.4107e-07	SEMA3G/SEMA5A/SEMA6A/SEMA6D/SLIT2/WNT3A/SEMA3A/SEMA4B	8
BP	GO:0045444	fat cell differentiation	15/201	223/18670	1.99726e-08	7.15548e-07	4.4107e-07	IL6/FABP4/FGF10/BMP2/GDF10/ADRB1/ADRB2/GPER1/NR4A1/NR4A3/ZBTB16/WNT3A/SMAD6/GRK5/IL11	15
BP	GO:0001649	osteoblast differentiation	15/201	225/18670	2.25075e-08	7.9822e-07	4.9203e-07	IL6/BMP2/CAT/GDF10/GDF2/FGFR2/PTH1R/WNT3A/SMAD6/TNC/AMELX/GREM1/PTHLH/SPP1/LGR4	15
BP	GO:0006874	cellular calcium ion homeostasis	21/201	458/18670	2.55641e-08	8.93053e-07	5.50485e-07	FGF2/NOS1/CCL14/ACKR4/IL13/EDN1/EDN3/CX3CR1/EDNRB/GPR17/ADCYAP1R1/AGTR1/GPER1/PTH1R/S1PR1/ADCY8/F2RL3/PRKCE/CXCL13/CCL7/SAA1	21
BP	GO:0014031	mesenchymal cell development	10/201	85/18670	2.59446e-08	8.93053e-07	5.50485e-07	EDN1/EDN3/SEMA3G/SEMA5A/SEMA6A/SEMA6D/EDNRB/NRG1/SEMA3A/SEMA4B	10
BP	GO:0048864	stem cell development	10/201	85/18670	2.59446e-08	8.93053e-07	5.50485e-07	EDN1/EDN3/SEMA3G/SEMA5A/SEMA6A/SEMA6D/EDNRB/NRG1/SEMA3A/SEMA4B	10
BP	GO:0007159	leukocyte cell-cell adhesion	18/201	337/18670	2.70352e-08	9.21561e-07	5.68058e-07	CLEC4M/SFTPD/IL6/AGER/CX3CR1/NR4A3/TGFBR2/PRKCQ/ZBTB16/SELE/TNFSF11/CARD11/IL23A/MDK/IL1RL2/IL20RB/TNFRSF21/CEACAM1	18
BP	GO:0002685	regulation of leukocyte migration	14/201	196/18670	2.82581e-08	9.53983e-07	5.88043e-07	IL6/AGER/EDN1/EDN3/SLIT2/CX3CR1/VEGFD/IL33/CXCL13/CCL7/GREM1/IL23A/MDK/TNFRSF18	14
BP	GO:0048588	developmental cell growth	15/201	234/18670	3.79484e-08	1.26892e-06	7.82174e-07	EDN1/SEMA3G/SEMA5A/SEMA6A/SEMA6D/SLIT2/BDNF/AGTR2/TGFBR2/WNT3A/CRABP2/SEMA3A/SEMA4B/GAL/SPP1	15
BP	GO:0048841	regulation of axon extension involved in axon guidance	7/201	32/18670	4.04566e-08	1.3305e-06	8.20132e-07	SEMA3G/SEMA5A/SEMA6A/SEMA6D/WNT3A/SEMA3A/SEMA4B	7
BP	GO:0010862	positive regulation of pathway-restricted SMAD protein phosphorylation	8/201	48/18670	4.09572e-08	1.3305e-06	8.20132e-07	BMP15/BMP2/GDF10/GDF2/LEFTY2/ACVRL1/ENG/BMP8A	8
BP	GO:0046850	regulation of bone remodeling	8/201	48/18670	4.09572e-08	1.3305e-06	8.20132e-07	IL6/IL20RA/LEPR/S1PR1/TNFSF11/GREM1/MDK/SPP1	8
BP	GO:0097530	granulocyte migration	12/201	141/18670	4.13058e-08	1.3305e-06	8.20132e-07	CXCL2/PF4/CXCL3/CCL14/EDN1/EDN3/SLIT2/CXCL13/CCL7/SAA1/IL23A/MDK	12
BP	GO:0014033	neural crest cell differentiation	10/201	90/18670	4.52706e-08	1.44495e-06	8.90682e-07	EDN1/EDN3/SEMA3G/SEMA5A/SEMA6A/SEMA6D/EDNRB/NRG1/SEMA3A/SEMA4B	10
BP	GO:0030879	mammary gland development	12/201	143/18670	4.83363e-08	1.48867e-06	9.1763e-07	FGF10/APLN/NRG1/NRG3/FGFR2/PGR/TGFBR2/WNT3A/SOCS2/TNFSF11/EGF/XDH	12
BP	GO:0035296	regulation of tube diameter	12/201	143/18670	4.83363e-08	1.48867e-06	9.1763e-07	NOS1/EDN1/EDN3/EDNRB/APLN/ADRB1/ADRB2/AGTR1/AGTR2/AVPR2/GPER1/NPR1	12
BP	GO:0050880	regulation of blood vessel size	12/201	143/18670	4.83363e-08	1.48867e-06	9.1763e-07	NOS1/EDN1/EDN3/EDNRB/APLN/ADRB1/ADRB2/AGTR1/AGTR2/AVPR2/GPER1/NPR1	12
BP	GO:0097746	regulation of blood vessel diameter	12/201	143/18670	4.83363e-08	1.48867e-06	9.1763e-07	NOS1/EDN1/EDN3/EDNRB/APLN/ADRB1/ADRB2/AGTR1/AGTR2/AVPR2/GPER1/NPR1	12
BP	GO:0001659	temperature homeostasis	13/201	173/18670	4.9297e-08	1.50506e-06	9.27731e-07	FABP5/FABP4/IL13/EDNRB/APLN/ADRB1/ADRB2/LEPR/NPR3/EGR1/LCN2/TNFSF11/LGR4	13
BP	GO:0048732	gland development	20/201	434/18670	5.1595e-08	1.56164e-06	9.62607e-07	FGF10/APLN/BMP2/NRG1/NRG3/FGFR2/PGR/TGFBR2/TGFBR3/WNT3A/SOCS2/TNFSF11/VTN/SEMA3A/TNC/EGF/MDK/NR0B1/CEACAM1/XDH	20
BP	GO:0035150	regulation of tube size	12/201	144/18670	5.22382e-08	1.56759e-06	9.66277e-07	NOS1/EDN1/EDN3/EDNRB/APLN/ADRB1/ADRB2/AGTR1/AGTR2/AVPR2/GPER1/NPR1	12
BP	GO:0050771	negative regulation of axonogenesis	9/201	69/18670	5.26867e-08	1.56765e-06	9.66315e-07	SEMA3G/SEMA5A/SEMA6A/SEMA6D/SLIT2/WNT3A/SEMA3A/SEMA4B/SPP1	9
BP	GO:0007411	axon guidance	16/201	276/18670	5.36962e-08	1.58426e-06	9.76554e-07	ANOS1/SEMA3G/SEMA5A/SEMA6A/SEMA6D/SLIT2/BDNF/NR4A3/SHC3/PRKCQ/WNT3A/SEMA3A/SEMA4B/PLXNB3/ARTN/TUBB3	16
BP	GO:0097485	neuron projection guidance	16/201	277/18670	5.64542e-08	1.65176e-06	1.01816e-06	ANOS1/SEMA3G/SEMA5A/SEMA6A/SEMA6D/SLIT2/BDNF/NR4A3/SHC3/PRKCQ/WNT3A/SEMA3A/SEMA4B/PLXNB3/ARTN/TUBB3	16
BP	GO:0001936	regulation of endothelial cell proliferation	13/201	176/18670	6.04159e-08	1.75306e-06	1.0806e-06	FGF2/SEMA5A/APLN/BMP2/VEGFD/GDF2/ACVRL1/AGTR1/NR4A1/TEK/PLXNB3/MDK/XDH	13
BP	GO:0051480	regulation of cytosolic calcium ion concentration	18/201	357/18670	6.49237e-08	1.86842e-06	1.15171e-06	FGF2/NOS1/ACKR4/IL13/EDN1/CX3CR1/EDNRB/GPR17/ADCYAP1R1/AGTR1/GPER1/PTH1R/S1PR1/ADCY8/F2RL3/PRKCE/CXCL13/SAA1	18
BP	GO:0035813	regulation of renal sodium excretion	6/201	21/18670	6.8536e-08	1.95634e-06	1.2059e-06	EDN1/EDNRB/AGTR1/AGTR2/AVPR2/NPR1	6
BP	GO:0019730	antimicrobial humoral response	11/201	122/18670	8.48099e-08	2.40135e-06	1.48021e-06	CXCL2/PF4/CXCL3/DEFA3/DEFA4/SFTPD/CTSG/CXCL13/LCN2/BPIFA2/PGC	11
BP	GO:0072503	cellular divalent inorganic cation homeostasis	21/201	493/18670	8.9397e-08	2.51098e-06	1.54779e-06	FGF2/NOS1/CCL14/ACKR4/IL13/EDN1/EDN3/CX3CR1/EDNRB/GPR17/ADCYAP1R1/AGTR1/GPER1/PTH1R/S1PR1/ADCY8/F2RL3/PRKCE/CXCL13/CCL7/SAA1	21
BP	GO:0002791	regulation of peptide secretion	21/201	500/18670	1.13257e-07	3.1559e-06	1.94533e-06	IL6/AGER/IL13/APLN/IL33/TSLP/AGTR2/ANGPT1/GPER1/IL1RL1/ADCY8/PRKCE/MMP12/PAEP/TFR2/TNFSF11/SAA1/BMP8A/MDK/LGR4/TNFRSF21	21
BP	GO:0035812	renal sodium excretion	6/201	23/18670	1.25229e-07	3.46203e-06	2.13403e-06	EDN1/EDNRB/AGTR1/AGTR2/AVPR2/NPR1	6
BP	GO:0030336	negative regulation of cell migration	17/201	334/18670	1.33745e-07	3.6686e-06	2.26135e-06	FGF2/SEMA6D/SLIT2/CX3CR1/GDF2/IL33/NRG1/NRG3/ACVRL1/AGTR2/ANGPT4/ENG/TIE1/CXCL13/SEMA3A/PLXNB3/GREM1	17
BP	GO:0002683	negative regulation of immune system process	20/201	463/18670	1.47393e-07	4.01159e-06	2.47278e-06	PF4/SFTPD/A2M/SLIT2/GPR17/IL17D/IL33/ANGPT1/GPER1/IL1RL1/ZBTB16/MMP12/GAL/GREM1/MDK/IL20RB/LGR4/TNFRSF21/CEACAM1/HMGB3	20
BP	GO:0001823	mesonephros development	10/201	102/18670	1.50727e-07	4.07078e-06	2.50927e-06	FGF2/FGF10/SLIT2/BMP2/CAT/AGTR2/FGFR2/ZBTB16/SMAD6/LGR4	10
BP	GO:0001935	endothelial cell proliferation	13/201	191/18670	1.57602e-07	4.22398e-06	2.6037e-06	FGF2/SEMA5A/APLN/BMP2/VEGFD/GDF2/ACVRL1/AGTR1/NR4A1/TEK/PLXNB3/MDK/XDH	13
BP	GO:0001755	neural crest cell migration	8/201	57/18670	1.65091e-07	4.33583e-06	2.67264e-06	EDN3/SEMA3G/SEMA5A/SEMA6A/SEMA6D/EDNRB/SEMA3A/SEMA4B	8
BP	GO:0002092	positive regulation of receptor internalization	6/201	24/18670	1.6548e-07	4.33583e-06	2.67264e-06	APLN/ANGPT1/WNT3A/SELE/EGF/GREM1	6
BP	GO:0044062	regulation of excretion	6/201	24/18670	1.6548e-07	4.33583e-06	2.67264e-06	EDN1/EDNRB/AGTR1/AGTR2/AVPR2/NPR1	6
BP	GO:0007409	axonogenesis	20/201	468/18670	1.75123e-07	4.55448e-06	2.80742e-06	ANOS1/SEMA3G/SEMA5A/SEMA6A/SEMA6D/SLIT2/BDNF/FGFR2/NR4A3/SHC3/PRKCQ/WNT3A/CRABP2/SEMA3A/SEMA4B/PLXNB3/ARTN/SPP1/TUBB3/UCHL1	20
BP	GO:0031214	biomineral tissue development	12/201	163/18670	2.04616e-07	5.2824e-06	3.25612e-06	BMP2/KL/ADRB2/FGFR2/PTH1R/S1PR1/ISG15/AMELX/GREM1/PTHLH/SPP1/LGR4	12
BP	GO:0001990	regulation of systemic arterial blood pressure by hormone	7/201	40/18670	2.08339e-07	5.30056e-06	3.26731e-06	CTSG/CMA1/EDN1/EDN3/AGTR1/AGTR2/AVPR2	7
BP	GO:0071526	semaphorin-plexin signaling pathway	7/201	40/18670	2.08339e-07	5.30056e-06	3.26731e-06	SEMA3G/SEMA5A/SEMA6A/SEMA6D/SEMA3A/SEMA4B/PLXNB3	7
BP	GO:0097305	response to alcohol	14/201	233/18670	2.42589e-07	6.12755e-06	3.77708e-06	IL13/FOS/SLIT2/CAT/CSF3/ADCYAP1R1/FGFR2/TGFBR2/TGFBR3/ADCY8/PRKCE/CCL7/TNC/HTR3A	14
BP	GO:2000146	negative regulation of cell motility	17/201	349/18670	2.49564e-07	6.25872e-06	3.85793e-06	FGF2/SEMA6D/SLIT2/CX3CR1/GDF2/IL33/NRG1/NRG3/ACVRL1/AGTR2/ANGPT4/ENG/TIE1/CXCL13/SEMA3A/PLXNB3/GREM1	17
BP	GO:0043542	endothelial cell migration	15/201	273/18670	2.83786e-07	7.0167e-06	4.32515e-06	FGF2/EDN1/SEMA5A/SLIT2/GDF2/ACVRL1/AGTR2/ANGPT1/ANGPT4/NR4A1/TEK/CXCL13/S100A2/GREM1/CEACAM1	15
BP	GO:0061448	connective tissue development	15/201	273/18670	2.83786e-07	7.0167e-06	4.32515e-06	FGF2/EDN1/BMP2/GDF2/ACVRL1/PTH1R/TGFBR2/ZBTB16/EGR1/UMODL1/AMELX/BMP8A/GREM1/MDK/PTHLH	15
BP	GO:0046879	hormone secretion	16/201	312/18670	2.86641e-07	7.03773e-06	4.33812e-06	IL6/EDN1/EDN3/APLN/LTBP4/AGTR1/AGTR2/GPER1/ADCY8/PRKCE/TFR2/TNFSF11/BMP8A/GAL/IL11/SPP1	16
BP	GO:0030517	negative regulation of axon extension	7/201	42/18670	2.96038e-07	7.21121e-06	4.44505e-06	SEMA3G/SEMA5A/SEMA6A/SEMA6D/WNT3A/SEMA3A/SEMA4B	7
BP	GO:0050886	endocrine process	9/201	84/18670	2.97814e-07	7.21121e-06	4.44505e-06	CTSG/CMA1/EDN1/EDN3/APLN/AGTR1/AGTR2/AVPR2/GAL	9
BP	GO:0061387	regulation of extent of cell growth	10/201	110/18670	3.08015e-07	7.38563e-06	4.55257e-06	SEMA3G/SEMA5A/SEMA6A/SEMA6D/BDNF/WNT3A/CRABP2/SEMA3A/SEMA4B/SPP1	10
BP	GO:0051249	regulation of lymphocyte activation	20/201	485/18670	3.09225e-07	7.38563e-06	4.55257e-06	SFTPD/IL6/AGER/IL13/FGF10/TGFBR2/PRKCQ/ZBTB16/WNT3A/TNFSF11/CARD11/GAL/IL23A/MDK/IL1RL2/IL20RB/TNFRSF18/TNFRSF21/CEACAM1/HMGB3	20
BP	GO:0010634	positive regulation of epithelial cell migration	12/201	171/18670	3.44106e-07	8.16321e-06	5.03187e-06	FGF2/EDN1/FGF10/SEMA5A/HBEGF/ANGPT1/ANGPT4/TEK/TGFBR2/PRKCE/MMP9/INSL3	12
BP	GO:0050663	cytokine secretion	14/201	240/18670	3.47859e-07	8.19687e-06	5.05262e-06	AGER/IL33/TSLP/AGTR2/ANGPT1/IL1RL1/MMP12/PAEP/ISG15/CARD11/SAA1/MDK/LGR4/TNFRSF21	14
BP	GO:0071222	cellular response to lipopolysaccharide	13/201	205/18670	3.56836e-07	8.32452e-06	5.13131e-06	CXCL2/PF4/CXCL3/DEFA3/DEFA4/IL6/CTSG/CX3CR1/EDNRB/CSF3/PRKCE/CXCL13/LCN2	13
BP	GO:0001822	kidney development	15/201	278/18670	3.58019e-07	8.32452e-06	5.13131e-06	FGF2/FGF10/SLIT2/BMP2/CAT/AGTR1/AGTR2/ANGPT1/FGFR2/TEK/ZBTB16/SMAD6/EGR1/MMP9/LGR4	15
BP	GO:0090092	regulation of transmembrane receptor protein serine/threonine kinase signaling pathway	14/201	241/18670	3.65857e-07	8.45081e-06	5.20915e-06	FGF10/BMP15/BMP2/GDF10/GDF2/LEFTY2/LTBP4/ACVRL1/ENG/TGFBR2/TGFBR3/SMAD6/BMP8A/GREM1	14
BP	GO:0001666	response to hypoxia	17/201	359/18670	3.71326e-07	8.52108e-06	5.25246e-06	AGER/NOS1/EDN1/BMP2/CAT/VEGFD/ACVRL1/ANGPT4/TEK/TGFBR2/TGFBR3/EGR1/PRKCE/PLAU/ANGPTL4/PDK1/CCNA2	17
BP	GO:0022407	regulation of cell-cell adhesion	18/201	403/18670	3.92566e-07	8.94999e-06	5.51685e-06	SFTPD/IL6/AGER/BMP2/NR4A3/TGFBR2/PRKCQ/ZBTB16/WNT3A/CXCL13/TNFSF11/CARD11/IL23A/MDK/IL1RL2/IL20RB/TNFRSF21/CEACAM1	18
BP	GO:0050670	regulation of lymphocyte proliferation	13/201	208/18670	4.21443e-07	9.54637e-06	5.88447e-06	SFTPD/IL6/AGER/IL13/FGF10/TGFBR2/PRKCQ/WNT3A/CARD11/GAL/IL23A/IL20RB/TNFRSF21	13
BP	GO:0002688	regulation of leukocyte chemotaxis	10/201	114/18670	4.30648e-07	9.63061e-06	5.93639e-06	IL6/EDN1/EDN3/SLIT2/VEGFD/CXCL13/CCL7/GREM1/IL23A/MDK	10
BP	GO:0030282	bone mineralization	10/201	114/18670	4.30648e-07	9.63061e-06	5.93639e-06	BMP2/KL/ADRB2/FGFR2/PTH1R/S1PR1/ISG15/GREM1/PTHLH/LGR4	10
BP	GO:0009914	hormone transport	16/201	322/18670	4.37572e-07	9.72351e-06	5.99366e-06	IL6/EDN1/EDN3/APLN/LTBP4/AGTR1/AGTR2/GPER1/ADCY8/PRKCE/TFR2/TNFSF11/BMP8A/GAL/IL11/SPP1	16
BP	GO:0032944	regulation of mononuclear cell proliferation	13/201	209/18670	4.45195e-07	9.76926e-06	6.02185e-06	SFTPD/IL6/AGER/IL13/FGF10/TGFBR2/PRKCQ/WNT3A/CARD11/GAL/IL23A/IL20RB/TNFRSF21	13
BP	GO:0051216	cartilage development	13/201	209/18670	4.45195e-07	9.76926e-06	6.02185e-06	FGF2/EDN1/BMP2/GDF2/ACVRL1/PTH1R/TGFBR2/ZBTB16/AMELX/BMP8A/GREM1/MDK/PTHLH	13
BP	GO:0071219	cellular response to molecule of bacterial origin	13/201	212/18670	5.23803e-07	1.14228e-05	7.04112e-06	CXCL2/PF4/CXCL3/DEFA3/DEFA4/IL6/CTSG/CX3CR1/EDNRB/CSF3/PRKCE/CXCL13/LCN2	13
BP	GO:1903035	negative regulation of response to wounding	9/201	90/18670	5.40446e-07	1.1713e-05	7.21999e-06	FGF2/AGER/EDN1/F11/PLAU/VTN/MDK/SPP1/CEACAM1	9
BP	GO:0036293	response to decreased oxygen levels	17/201	370/18670	5.65803e-07	1.21873e-05	7.51237e-06	AGER/NOS1/EDN1/BMP2/CAT/VEGFD/ACVRL1/ANGPT4/TEK/TGFBR2/TGFBR3/EGR1/PRKCE/PLAU/ANGPTL4/PDK1/CCNA2	17
BP	GO:0001655	urogenital system development	16/201	330/18670	6.06642e-07	1.29873e-05	8.00549e-06	FGF2/FGF10/SLIT2/BMP2/CAT/AGTR1/AGTR2/ANGPT1/FGFR2/TEK/ZBTB16/SMAD6/EGR1/MMP9/TNC/LGR4	16
BP	GO:0032147	activation of protein kinase activity	16/201	333/18670	6.83948e-07	1.45536e-05	8.97096e-06	FGF2/FGF10/BMP2/NRG1/NRG3/ADRB2/ANGPT1/ANGPT4/GHR/TGFBR2/ADCY8/TNFSF11/SAA1/EGF/GREM1/IL23A	16
BP	GO:0071774	response to fibroblast growth factor	11/201	150/18670	6.92381e-07	1.45804e-05	8.98748e-06	ANOS1/FGF2/FGF10/APLN/KL/FGFR2/FGFR4/NR4A1/TRIM71/CXCL13/TNC	11
BP	GO:0022612	gland morphogenesis	10/201	120/18670	6.94521e-07	1.45804e-05	8.98748e-06	FGF10/NRG3/FGFR2/PGR/TGFBR2/WNT3A/SEMA3A/TNC/MDK/CEACAM1	10
BP	GO:0072001	renal system development	15/201	293/18670	6.97667e-07	1.45804e-05	8.98748e-06	FGF2/FGF10/SLIT2/BMP2/CAT/AGTR1/AGTR2/ANGPT1/FGFR2/TEK/ZBTB16/SMAD6/EGR1/MMP9/LGR4	15
BP	GO:0002040	sprouting angiogenesis	12/201	183/18670	7.12511e-07	1.4698e-05	9.05999e-06	FGF2/SEMA5A/SEMA6A/SLIT2/VEGFD/ACVRL1/AGTR1/ANGPT1/NR4A1/TEK/GREM1/CEACAM1	12
BP	GO:0050770	regulation of axonogenesis	12/201	183/18670	7.12511e-07	1.4698e-05	9.05999e-06	SEMA3G/SEMA5A/SEMA6A/SEMA6D/SLIT2/BDNF/WNT3A/CRABP2/SEMA3A/SEMA4B/PLXNB3/SPP1	12
BP	GO:0003073	regulation of systemic arterial blood pressure	9/201	93/18670	7.15854e-07	1.4698e-05	9.05999e-06	CTSG/CMA1/EDN1/EDN3/ADRB1/ADRB2/AGTR1/AGTR2/AVPR2	9
BP	GO:0031649	heat generation	5/201	17/18670	7.66512e-07	1.56466e-05	9.64473e-06	EDNRB/APLN/ADRB1/ADRB2/TNFSF11	5
BP	GO:0001818	negative regulation of cytokine production	15/201	296/18670	7.93199e-07	1.59582e-05	9.83678e-06	SFTPD/IL6/AGER/IL13/CX3CR1/IL33/ANGPT1/IL1RL1/ISG15/IL23A/IL20RB/LGR4/TNFRSF21/TRAIP/CEACAM1	15
BP	GO:0048863	stem cell differentiation	14/201	257/18670	7.93225e-07	1.59582e-05	9.83678e-06	A2M/EDN1/EDN3/SEMA3G/SEMA5A/SEMA6A/SEMA6D/EDNRB/NRG1/FGFR2/WNT3A/SEMA3A/SEMA4B/GREM1	14
BP	GO:0002526	acute inflammatory response	13/201	220/18670	7.97472e-07	1.59582e-05	9.83678e-06	IL6/A2M/EDNRB/C8B/C7/C6/TFR2/TNFSF11/VTN/SAA1/SAA2/IL20RB/CFB	13
BP	GO:1903708	positive regulation of hemopoiesis	12/201	185/18670	7.99956e-07	1.59582e-05	9.83678e-06	PF4/AGER/FOS/CSF3/TGFBR2/ZBTB16/TRIM58/ISG15/TNFSF11/IL23A/MDK/IL1RL2	12
BP	GO:0002696	positive regulation of leukocyte activation	17/201	380/18670	8.18486e-07	1.62356e-05	1.00078e-05	IL6/AGER/IL13/FGF10/IL33/TSLP/IL1RL1/NR4A3/TGFBR2/PRKCQ/ZBTB16/WNT3A/TNFSF11/CARD11/IL23A/MDK/IL1RL2	17
BP	GO:0045807	positive regulation of endocytosis	11/201	153/18670	8.43419e-07	1.65433e-05	1.01974e-05	SFTPD/SFTPA1/SFTPA2/APLN/ANGPT1/WNT3A/SELE/TFR2/VTN/EGF/GREM1	11
BP	GO:0050729	positive regulation of inflammatory response	11/201	153/18670	8.43419e-07	1.65433e-05	1.01974e-05	IL6/FABP4/CCL14/IL17D/IL33/TSLP/AGTR1/IL1RL1/TNFSF11/IL23A/MDK	11
BP	GO:1903706	regulation of hemopoiesis	19/201	475/18670	9.79009e-07	1.89026e-05	1.16518e-05	PF4/AGER/FOS/CSF3/IL17D/NR4A3/TGFBR2/PRKCQ/ZBTB16/TRIM58/ISG15/TNFSF11/CARD11/IL23A/MDK/IL1RL2/TNFRSF18/CEACAM1/HMGB3	19
BP	GO:0048545	response to steroid hormone	17/201	385/18670	9.79858e-07	1.89026e-05	1.16518e-05	DEFA3/IL6/FOS/EDN1/SLIT2/AGTR2/ENG/GPER1/NR4A1/NR4A3/PGR/RXRG/TGFBR2/MDK/SPP1/HNF4G/NR0B1	17
BP	GO:1901653	cellular response to peptide	17/201	385/18670	9.79858e-07	1.89026e-05	1.16518e-05	AGER/EDN1/KL/ADRB2/AGTR1/AGTR2/GHR/GPER1/NR4A1/NR4A3/PRKCQ/ADCY8/SOCS2/UMODL1/GNRHR/CCNA2/CEACAM1	17
BP	GO:0010771	negative regulation of cell morphogenesis involved in differentiation	9/201	97/18670	1.02497e-06	1.96649e-05	1.21216e-05	SEMA3G/SEMA5A/SEMA6A/SEMA6D/SLIT2/WNT3A/SEMA3A/SEMA4B/SPP1	9
BP	GO:0010721	negative regulation of cell development	16/201	344/18670	1.04966e-06	2.00292e-05	1.23462e-05	IL6/SEMA3G/SEMA5A/SEMA6A/SEMA6D/SLIT2/EDNRB/NRG1/NRG3/WNT3A/PAEP/SEMA3A/SEMA4B/GAL/PTHLH/SPP1	16
BP	GO:1903037	regulation of leukocyte cell-cell adhesion	15/201	304/18670	1.10818e-06	2.10315e-05	1.2964e-05	SFTPD/IL6/AGER/NR4A3/TGFBR2/PRKCQ/ZBTB16/TNFSF11/CARD11/IL23A/MDK/IL1RL2/IL20RB/TNFRSF21/CEACAM1	15
BP	GO:0001894	tissue homeostasis	13/201	227/18670	1.13487e-06	2.14221e-05	1.32048e-05	SFTPD/IL6/SFTPA1/SFTPA2/ADRB2/IL20RA/PTH1R/S1PR1/MUC4/TNFSF11/RAC3/SPP1/IL20RB	13
BP	GO:0048260	positive regulation of receptor-mediated endocytosis	7/201	51/18670	1.17052e-06	2.19769e-05	1.35468e-05	APLN/ANGPT1/WNT3A/SELE/VTN/EGF/GREM1	7
BP	GO:0046883	regulation of hormone secretion	14/201	266/18670	1.19486e-06	2.23147e-05	1.3755e-05	EDN1/EDN3/APLN/AGTR1/AGTR2/GPER1/ADCY8/PRKCE/TFR2/TNFSF11/BMP8A/GAL/IL11/SPP1	14
BP	GO:0002687	positive regulation of leukocyte migration	10/201	128/18670	1.25996e-06	2.34059e-05	1.44276e-05	IL6/AGER/EDN1/EDN3/VEGFD/CXCL13/CCL7/IL23A/MDK/TNFRSF18	10
BP	GO:0007178	transmembrane receptor protein serine/threonine kinase signaling pathway	16/201	349/18670	1.26801e-06	2.34314e-05	1.44433e-05	FOS/FGF10/BMP15/BMP2/GDF10/GDF2/LEFTY2/LTBP4/ACVRL1/ENG/TGFBR2/TGFBR3/SMAD6/EGR1/BMP8A/GREM1	16
BP	GO:0050714	positive regulation of protein secretion	14/201	268/18670	1.3057e-06	2.40017e-05	1.47948e-05	IL6/AGER/IL13/IL33/TSLP/AGTR2/GPER1/IL1RL1/ADCY8/PRKCE/MMP12/PAEP/SAA1/MDK	14
BP	GO:0007200	phospholipase C-activating G protein-coupled receptor signaling pathway	9/201	100/18670	1.32689e-06	2.40856e-05	1.48466e-05	EDN1/CX3CR1/EDNRB/GPR17/AGTR1/NPR3/PTH1R/S1PR1/F2RL3	9
BP	GO:0055024	regulation of cardiac muscle tissue development	9/201	100/18670	1.32689e-06	2.40856e-05	1.48466e-05	FGF2/EDN1/BMP2/NRG1/FGFR2/TGFBR2/TGFBR3/WNT3A/GREM1	9
BP	GO:0055078	sodium ion homeostasis	7/201	52/18670	1.34035e-06	2.40856e-05	1.48466e-05	EDN1/EDNRB/AGTR1/AGTR2/AVPR2/NPR1/C7	7
BP	GO:0050867	positive regulation of cell activation	17/201	394/18670	1.34457e-06	2.40856e-05	1.48466e-05	IL6/AGER/IL13/FGF10/IL33/TSLP/IL1RL1/NR4A3/TGFBR2/PRKCQ/ZBTB16/WNT3A/TNFSF11/CARD11/IL23A/MDK/IL1RL2	17
BP	GO:0070482	response to oxygen levels	17/201	394/18670	1.34457e-06	2.40856e-05	1.48466e-05	AGER/NOS1/EDN1/BMP2/CAT/VEGFD/ACVRL1/ANGPT4/TEK/TGFBR2/TGFBR3/EGR1/PRKCE/PLAU/ANGPTL4/PDK1/CCNA2	17
BP	GO:0046651	lymphocyte proliferation	14/201	272/18670	1.55537e-06	2.7624e-05	1.70277e-05	SFTPD/IL6/AGER/IL13/FGF10/TGFBR2/PRKCQ/WNT3A/CARD11/GAL/IFNK/IL23A/IL20RB/TNFRSF21	14
BP	GO:0046887	positive regulation of hormone secretion	10/201	131/18670	1.55783e-06	2.7624e-05	1.70277e-05	EDN1/EDN3/APLN/GPER1/ADCY8/PRKCE/TFR2/TNFSF11/GAL/SPP1	10
BP	GO:0050863	regulation of T cell activation	15/201	314/18670	1.65776e-06	2.92483e-05	1.80289e-05	SFTPD/IL6/AGER/TGFBR2/PRKCQ/ZBTB16/TNFSF11/CARD11/IL23A/MDK/IL1RL2/IL20RB/TNFRSF18/TNFRSF21/CEACAM1	15
BP	GO:0032943	mononuclear cell proliferation	14/201	274/18670	1.69554e-06	2.97653e-05	1.83476e-05	SFTPD/IL6/AGER/IL13/FGF10/TGFBR2/PRKCQ/WNT3A/CARD11/GAL/IFNK/IL23A/IL20RB/TNFRSF21	14
BP	GO:0071216	cellular response to biotic stimulus	13/201	236/18670	1.75256e-06	3.06131e-05	1.88702e-05	CXCL2/PF4/CXCL3/DEFA3/DEFA4/IL6/CTSG/CX3CR1/EDNRB/CSF3/PRKCE/CXCL13/LCN2	13
BP	GO:0006898	receptor-mediated endocytosis	15/201	316/18670	1.79333e-06	3.11702e-05	1.92136e-05	SFTPD/MASP1/APLN/ADRB2/ANGPT1/CALCRL/TGFBR2/WNT3A/SELE/TFR2/VTN/SAA1/EGF/GREM1/CEACAM1	15
BP	GO:0098801	regulation of renal system process	6/201	35/18670	1.80819e-06	3.12737e-05	1.92774e-05	EDN1/EDNRB/AGTR1/AGTR2/AVPR2/NPR1	6
BP	GO:0090100	positive regulation of transmembrane receptor protein serine/threonine kinase signaling pathway	9/201	104/18670	1.84681e-06	3.17851e-05	1.95926e-05	BMP15/BMP2/GDF10/GDF2/LEFTY2/ACVRL1/ENG/TGFBR3/BMP8A	9
BP	GO:0070371	ERK1 and ERK2 cascade	15/201	317/18670	1.86478e-06	3.19377e-05	1.96867e-05	FGF2/AGER/CCL14/FGF10/SEMA6A/BMP2/ANGPT1/FGFR2/FGFR4/GPER1/TEK/TNFSF11/CCL7/EGF/CEACAM1	15
BP	GO:0030278	regulation of ossification	12/201	203/18670	2.12821e-06	3.62725e-05	2.23587e-05	IL6/BMP2/GDF10/KL/ADRB2/FGFR2/S1PR1/ZBTB16/SMAD6/ISG15/GREM1/MDK	12
BP	GO:0071375	cellular response to peptide hormone stimulus	15/201	321/18670	2.1768e-06	3.69215e-05	2.27587e-05	EDN1/KL/AGTR1/AGTR2/GHR/GPER1/NR4A1/NR4A3/PRKCQ/ADCY8/SOCS2/UMODL1/GNRHR/CCNA2/CEACAM1	15
BP	GO:0032674	regulation of interleukin-5 production	5/201	21/18670	2.43381e-06	4.10822e-05	2.53234e-05	IL33/TSLP/IL1RL1/IL5RA/TNFRSF21	5
BP	GO:0002697	regulation of immune effector process	18/201	458/18670	2.45238e-06	4.11976e-05	2.53945e-05	IL6/A2M/AGER/IL13/IL33/ANGPT1/NR4A3/SH2D1B/C8B/C7/C6/MMP12/PGC/VTN/IL23A/IL20RB/CFB/CEACAM1	18
BP	GO:0070665	positive regulation of leukocyte proliferation	10/201	139/18670	2.67077e-06	4.46528e-05	2.75244e-05	IL6/AGER/IL13/FGF10/IL5RA/TGFBR2/PRKCQ/WNT3A/CARD11/IL23A	10
BP	GO:0032535	regulation of cellular component size	16/201	370/18670	2.70412e-06	4.49961e-05	2.7736e-05	TMSB15A/EDN1/SEMA3G/SEMA5A/SEMA6A/SEMA6D/SLIT2/BDNF/CSF3/WNT3A/PRKCE/CRABP2/RAC3/SEMA3A/SEMA4B/SPP1	16
BP	GO:0046677	response to antibiotic	15/201	327/18670	2.73294e-06	4.52612e-05	2.78994e-05	IL6/IL13/EDN1/CAT/CSF3/ADCYAP1R1/FGFR2/NR4A3/ADCY8/EGR1/PRKCE/LCN2/CCL7/TNC/HTR3A	15
BP	GO:0042110	T cell activation	18/201	464/18670	2.94259e-06	4.85043e-05	2.98985e-05	SFTPD/IL6/AGER/LEPR/TGFBR2/PRKCQ/ZBTB16/EGR1/TNFSF11/CARD11/IFNK/IL23A/MDK/IL1RL2/IL20RB/TNFRSF18/TNFRSF21/CEACAM1	18
BP	GO:0007190	activation of adenylate cyclase activity	6/201	38/18670	2.99386e-06	4.91189e-05	3.02773e-05	ADRB1/ADRB2/AVPR2/RXFP1/ADCY8/LGR4	6
BP	GO:0050707	regulation of cytokine secretion	12/201	210/18670	3.02764e-06	4.9442e-05	3.04765e-05	AGER/IL33/TSLP/AGTR2/ANGPT1/IL1RL1/MMP12/PAEP/SAA1/MDK/LGR4/TNFRSF21	12
BP	GO:0032634	interleukin-5 production	5/201	22/18670	3.12217e-06	5.05158e-05	3.11384e-05	IL33/TSLP/IL1RL1/IL5RA/TNFRSF21	5
BP	GO:0035809	regulation of urine volume	5/201	22/18670	3.12217e-06	5.05158e-05	3.11384e-05	EDN1/EDNRB/AVPR2/NPR1/NPR3	5
BP	GO:1904019	epithelial cell apoptotic process	9/201	111/18670	3.18353e-06	5.12724e-05	3.16047e-05	IL6/IL13/SEMA5A/ANGPT1/GPER1/TEK/TGFBR2/MDK/ANGPTL4	9
BP	GO:0097755	positive regulation of blood vessel diameter	7/201	59/18670	3.20715e-06	5.14169e-05	3.16938e-05	NOS1/EDNRB/APLN/ADRB1/ADRB2/AGTR2/GPER1	7
BP	GO:0044344	cellular response to fibroblast growth factor stimulus	10/201	143/18670	3.44991e-06	5.50574e-05	3.39379e-05	ANOS1/FGF2/FGF10/APLN/KL/FGFR2/FGFR4/NR4A1/TRIM71/CXCL13	10
BP	GO:0050708	regulation of protein secretion	18/201	472/18670	3.73375e-06	5.93176e-05	3.65639e-05	IL6/AGER/IL13/IL33/TSLP/AGTR2/ANGPT1/GPER1/IL1RL1/ADCY8/PRKCE/MMP12/PAEP/SAA1/BMP8A/MDK/LGR4/TNFRSF21	18
BP	GO:2000027	regulation of animal organ morphogenesis	13/201	253/18670	3.77632e-06	5.97236e-05	3.68142e-05	EDN1/FGF10/BMP2/AGTR2/ENG/FGFR2/TGFBR2/WNT3A/AMELX/GREM1/MDK/LGR4/CEACAM1	13
BP	GO:0070374	positive regulation of ERK1 and ERK2 cascade	12/201	215/18670	3.8609e-06	6.07875e-05	3.747e-05	FGF2/AGER/CCL14/FGF10/BMP2/ANGPT1/FGFR2/FGFR4/GPER1/TEK/TNFSF11/CCL7	12
BP	GO:0008361	regulation of cell size	11/201	179/18670	3.92659e-06	6.1385e-05	3.78382e-05	EDN1/SEMA3G/SEMA5A/SEMA6A/SEMA6D/BDNF/WNT3A/CRABP2/SEMA3A/SEMA4B/SPP1	11
BP	GO:0030900	forebrain development	16/201	381/18670	3.93381e-06	6.1385e-05	3.78382e-05	FGF10/SEMA5A/SLIT2/BMP2/NRG1/NRG3/AVPR2/FGFR2/NR4A3/SSTR1/WNT3A/RAC3/SEMA3A/MDK/NR0B1/WDR62	16
BP	GO:1903429	regulation of cell maturation	5/201	23/18670	3.95465e-06	6.1437e-05	3.78703e-05	EDNRB/TRIM58/PAEP/RAC3/GAL	5
BP	GO:0022409	positive regulation of cell-cell adhesion	13/201	255/18670	4.11583e-06	6.36594e-05	3.92402e-05	IL6/AGER/NR4A3/TGFBR2/PRKCQ/ZBTB16/WNT3A/CXCL13/TNFSF11/CARD11/IL23A/MDK/IL1RL2	13
BP	GO:0043393	regulation of protein binding	12/201	217/18670	4.24701e-06	6.54002e-05	4.03133e-05	BDNF/BMP2/CSF3/NRG1/ADRB2/ANGPT1/TGFBR3/WNT3A/MMP9/TNFSF11/VTN/PLK1	12
BP	GO:0002690	positive regulation of leukocyte chemotaxis	8/201	87/18670	4.43111e-06	6.79373e-05	4.18771e-05	IL6/EDN1/EDN3/VEGFD/CXCL13/CCL7/IL23A/MDK	8
BP	GO:0045453	bone resorption	7/201	62/18670	4.49906e-06	6.83818e-05	4.21511e-05	IL6/ADRB2/IL20RA/PTH1R/S1PR1/TNFSF11/SPP1	7
BP	GO:0055025	positive regulation of cardiac muscle tissue development	7/201	62/18670	4.49906e-06	6.83818e-05	4.21511e-05	FGF2/EDN1/NRG1/FGFR2/TGFBR3/WNT3A/GREM1	7
BP	GO:1904035	regulation of epithelial cell apoptotic process	8/201	88/18670	4.82969e-06	7.30907e-05	4.50537e-05	IL6/IL13/SEMA5A/ANGPT1/GPER1/TEK/MDK/ANGPTL4	8
BP	GO:0070372	regulation of ERK1 and ERK2 cascade	14/201	300/18670	4.8671e-06	7.33407e-05	4.52079e-05	FGF2/AGER/CCL14/FGF10/SEMA6A/BMP2/ANGPT1/FGFR2/FGFR4/GPER1/TEK/TNFSF11/CCL7/CEACAM1	14
BP	GO:0007588	excretion	7/201	63/18670	5.01567e-06	7.52565e-05	4.63888e-05	EDN1/EDNRB/AGTR1/AGTR2/AVPR2/NPR1/MDK	7
BP	GO:0010769	regulation of cell morphogenesis involved in differentiation	14/201	301/18670	5.05677e-06	7.55503e-05	4.65699e-05	SEMA3G/SEMA5A/SEMA6A/SEMA6D/SLIT2/BDNF/WNT3A/CRABP2/RAC3/SEMA3A/SEMA4B/PLXNB3/MDK/SPP1	14
BP	GO:0071674	mononuclear cell migration	8/201	90/18670	5.71848e-06	8.50744e-05	5.24406e-05	IL6/AGER/CCL14/SLIT2/TNFSF11/CCL7/GREM1/MDK	8
BP	GO:0050927	positive regulation of positive chemotaxis	5/201	25/18670	6.1358e-06	9.08978e-05	5.60302e-05	AGER/FGF10/VEGFD/S1PR1/ARTN	5
BP	GO:1990845	adaptive thermogenesis	10/201	154/18670	6.69003e-06	9.8692e-05	6.08346e-05	FABP5/FABP4/IL13/ADRB1/ADRB2/LEPR/NPR3/LCN2/BMP8A/LGR4	10
BP	GO:0007589	body fluid secretion	8/201	93/18670	7.30904e-06	0.000107373	6.61853e-05	EDN1/FGF10/APLN/NPR1/NPR3/SOCS2/PRKCE/XDH	8
BP	GO:0010594	regulation of endothelial cell migration	12/201	229/18670	7.36142e-06	0.000107691	6.63819e-05	FGF2/EDN1/SEMA5A/SLIT2/GDF2/ACVRL1/AGTR2/ANGPT1/ANGPT4/TEK/CXCL13/CEACAM1	12
BP	GO:0002062	chondrocyte differentiation	9/201	123/18670	7.41989e-06	0.000108096	6.66315e-05	BMP2/ACVRL1/PTH1R/TGFBR2/ZBTB16/AMELX/GREM1/MDK/PTHLH	9
BP	GO:0050926	regulation of positive chemotaxis	5/201	26/18670	7.53051e-06	0.000109255	6.73455e-05	AGER/FGF10/VEGFD/S1PR1/ARTN	5
BP	GO:0030509	BMP signaling pathway	10/201	157/18670	7.93658e-06	0.000114672	7.06849e-05	BMP15/BMP2/GDF2/ACVRL1/ENG/TGFBR3/SMAD6/EGR1/BMP8A/GREM1	10
BP	GO:1902105	regulation of leukocyte differentiation	13/201	272/18670	8.28184e-06	0.00011917	7.34575e-05	PF4/AGER/FOS/TGFBR2/ZBTB16/TNFSF11/CARD11/IL23A/MDK/IL1RL2/TNFRSF18/CEACAM1/HMGB3	13
BP	GO:0045471	response to ethanol	9/201	125/18670	8.46338e-06	0.000121244	7.47357e-05	IL13/CAT/CSF3/ADCYAP1R1/FGFR2/PRKCE/CCL7/TNC/HTR3A	9
BP	GO:0051961	negative regulation of nervous system development	14/201	315/18670	8.49501e-06	0.000121244	7.47357e-05	IL6/SEMA3G/SEMA5A/SEMA6A/SEMA6D/SLIT2/EDNRB/NRG1/NRG3/WNT3A/SEMA3A/SEMA4B/SPP1/TNFRSF21	14
BP	GO:0001867	complement activation, lectin pathway	4/201	13/18670	8.63998e-06	0.000122814	7.57034e-05	COLEC10/A2M/MASP1/FCN3	4
BP	GO:0048738	cardiac muscle tissue development	12/201	233/18670	8.77337e-06	0.000124207	7.65622e-05	FGF2/EDN1/BMP2/NRG1/AGTR2/ENG/FGFR2/S1PR1/TGFBR2/TGFBR3/WNT3A/GREM1	12
BP	GO:0002673	regulation of acute inflammatory response	10/201	159/18670	8.87495e-06	0.00012514	7.71376e-05	IL6/A2M/EDNRB/C8B/C7/C6/TNFSF11/VTN/IL20RB/CFB	10
BP	GO:0045776	negative regulation of blood pressure	6/201	46/18670	9.45622e-06	0.000132274	8.15349e-05	NOS1/APLN/ADRB1/ADRB2/AGTR2/ADM2	6
BP	GO:1904036	negative regulation of epithelial cell apoptotic process	6/201	46/18670	9.45622e-06	0.000132274	8.15349e-05	IL13/SEMA5A/ANGPT1/TEK/MDK/ANGPTL4	6
BP	GO:0009755	hormone-mediated signaling pathway	12/201	235/18670	9.56448e-06	0.000133258	8.21411e-05	DEFA3/GPER1/NR4A1/NR4A3/PGR/RXFP1/RXRG/SSTR1/UCN2/HNF4G/LGR4/NR0B1	12
BP	GO:0019216	regulation of lipid metabolic process	16/201	410/18670	9.90701e-06	0.000137484	8.47465e-05	FABP5/FGF2/BMP2/AGTR1/FGFR4/GPER1/NR4A3/TEK/SOCS2/EGR1/PRKCE/GAL/ANGPTL4/TNFRSF21/PDK1/CEACAM1	16
BP	GO:0001657	ureteric bud development	8/201	97/18670	9.99834e-06	0.000138205	8.5191e-05	FGF2/SLIT2/BMP2/CAT/AGTR2/FGFR2/SMAD6/LGR4	8
BP	GO:0060395	SMAD protein signal transduction	7/201	70/18670	1.01983e-05	0.000140416	8.65537e-05	FOS/BMP15/BMP2/GDF10/GDF2/LEFTY2/BMP8A	7
BP	GO:0006953	acute-phase response	6/201	47/18670	1.07436e-05	0.000146238	9.01421e-05	IL6/EDNRB/TFR2/TNFSF11/SAA1/SAA2	6
BP	GO:0061383	trabecula morphogenesis	6/201	47/18670	1.07436e-05	0.000146238	9.01421e-05	NRG1/ENG/S1PR1/TEK/TGFBR3/GREM1	6
BP	GO:0072163	mesonephric epithelium development	8/201	98/18670	1.07877e-05	0.000146238	9.01421e-05	FGF2/SLIT2/BMP2/CAT/AGTR2/FGFR2/SMAD6/LGR4	8
BP	GO:0072164	mesonephric tubule development	8/201	98/18670	1.07877e-05	0.000146238	9.01421e-05	FGF2/SLIT2/BMP2/CAT/AGTR2/FGFR2/SMAD6/LGR4	8
BP	GO:0051048	negative regulation of secretion	12/201	238/18670	1.08684e-05	0.000146765	9.0467e-05	EDN1/IL33/NRG1/AGTR2/ANGPT1/AVPR2/BMP8A/EGF/IL11/LGR4/TNFRSF21/CEACAM1	12
BP	GO:0050671	positive regulation of lymphocyte proliferation	9/201	130/18670	1.16362e-05	0.000156531	9.64872e-05	IL6/AGER/IL13/FGF10/TGFBR2/PRKCQ/WNT3A/CARD11/IL23A	9
BP	GO:0030099	myeloid cell differentiation	16/201	416/18670	1.18645e-05	0.000158911	9.79541e-05	PF4/FOS/CSF3/NR4A3/TGFBR2/TGFBR3/PRKCQ/ZBTB16/TRIM58/MMP9/ISG15/TNFSF11/IL11/IL23A/CEACAM1/HMGB3	16
BP	GO:0035810	positive regulation of urine volume	4/201	14/18670	1.19941e-05	0.000158911	9.79541e-05	EDN1/EDNRB/NPR1/NPR3	4
BP	GO:0035815	positive regulation of renal sodium excretion	4/201	14/18670	1.19941e-05	0.000158911	9.79541e-05	EDN1/EDNRB/AGTR2/NPR1	4
BP	GO:0050930	induction of positive chemotaxis	4/201	14/18670	1.19941e-05	0.000158911	9.79541e-05	AGER/FGF10/VEGFD/ARTN	4
BP	GO:0071695	anatomical structure maturation	10/201	165/18670	1.22877e-05	0.000161831	9.97538e-05	CX3CR1/EDNRB/BMP2/ACVRL1/PGR/S1PR1/TRIM58/RAC3/GAL/GREM1	10
BP	GO:0061035	regulation of cartilage development	7/201	72/18670	1.23067e-05	0.000161831	9.97538e-05	BMP2/GDF2/ACVRL1/ZBTB16/GREM1/MDK/PTHLH	7
BP	GO:0032946	positive regulation of mononuclear cell proliferation	9/201	131/18670	1.23797e-05	0.000162183	9.99709e-05	IL6/AGER/IL13/FGF10/TGFBR2/PRKCQ/WNT3A/CARD11/IL23A	9
BP	GO:0090288	negative regulation of cellular response to growth factor stimulus	10/201	166/18670	1.29544e-05	0.000169082	0.000104223	SEMA6A/SLIT2/APLN/AGTR2/TGFBR2/TGFBR3/SMAD6/CXCL13/GREM1/XDH	10
BP	GO:0007631	feeding behavior	8/201	101/18670	1.3478e-05	0.00017476	0.000107723	FOS/APLN/CNTFR/LEPR/NR4A3/ADM2/GAL/UCHL1	8
BP	GO:0061844	antimicrobial humoral immune response mediated by antimicrobial peptide	7/201	73/18670	1.3489e-05	0.00017476	0.000107723	CXCL2/PF4/CXCL3/DEFA3/DEFA4/CXCL13/PGC	7
BP	GO:1903036	positive regulation of response to wounding	7/201	74/18670	1.47637e-05	0.000190572	0.00011747	DUOX1/HBEGF/TGFBR2/PRKCE/VTN/INSL3/MDK	7
BP	GO:0007162	negative regulation of cell adhesion	13/201	289/18670	1.58014e-05	0.000203219	0.000125266	SFTPD/SEMA5A/SEMA6A/BMP2/ACVRL1/ANGPT1/MMP12/TNC/PLXNB3/MDK/IL20RB/TNFRSF21/CEACAM1	13
BP	GO:0071772	response to BMP	10/201	170/18670	1.59429e-05	0.000203547	0.000125468	BMP15/BMP2/GDF2/ACVRL1/ENG/TGFBR3/SMAD6/EGR1/BMP8A/GREM1	10
BP	GO:0071773	cellular response to BMP stimulus	10/201	170/18670	1.59429e-05	0.000203547	0.000125468	BMP15/BMP2/GDF2/ACVRL1/ENG/TGFBR3/SMAD6/EGR1/BMP8A/GREM1	10
BP	GO:0071560	cellular response to transforming growth factor beta stimulus	12/201	249/18670	1.70773e-05	0.00021724	0.000133909	FOS/EDN1/CX3CR1/GDF10/LEFTY2/LTBP4/ACVRL1/ENG/FGFR2/TGFBR2/TGFBR3/SMAD6	12
BP	GO:0061045	negative regulation of wound healing	7/201	76/18670	1.76131e-05	0.000223247	0.000137611	FGF2/AGER/EDN1/F11/PLAU/VTN/CEACAM1	7
BP	GO:0046425	regulation of JAK-STAT cascade	9/201	137/18670	1.77476e-05	0.000223637	0.000137852	IL6/IL13/TSLP/GHR/SOCS2/EGF/IFNK/IL23A/TNFRSF18	9
BP	GO:0030072	peptide hormone secretion	12/201	250/18670	1.77712e-05	0.000223637	0.000137852	IL6/EDN1/EDN3/APLN/LTBP4/GPER1/ADCY8/PRKCE/TFR2/TNFSF11/BMP8A/GAL	12
BP	GO:0045637	regulation of myeloid cell differentiation	12/201	251/18670	1.84897e-05	0.000231848	0.000142913	PF4/FOS/CSF3/NR4A3/PRKCQ/ZBTB16/TRIM58/ISG15/TNFSF11/IL23A/CEACAM1/HMGB3	12
BP	GO:0051482	positive regulation of cytosolic calcium ion concentration involved in phospholipase C-activating G protein-coupled signaling pathway	5/201	31/18670	1.86191e-05	0.00023264	0.000143401	EDN1/GPR17/AGTR1/S1PR1/F2RL3	5
BP	GO:0050768	negative regulation of neurogenesis	13/201	295/18670	1.96212e-05	0.000244291	0.000150583	IL6/SEMA3G/SEMA5A/SEMA6A/SEMA6D/SLIT2/EDNRB/NRG1/NRG3/WNT3A/SEMA3A/SEMA4B/SPP1	13
BP	GO:0050715	positive regulation of cytokine secretion	9/201	139/18670	1.99287e-05	0.000247242	0.000152402	AGER/IL33/TSLP/AGTR2/IL1RL1/MMP12/PAEP/SAA1/MDK	9
BP	GO:0007599	hemostasis	14/201	341/18670	2.06598e-05	0.000255411	0.000157437	PF4/IL6/A2M/EDN1/AVPR2/PRKCQ/WNT3A/F11/F2RL3/PRKCE/PLAU/VTN/SAA1/CEACAM1	14
BP	GO:1903522	regulation of blood circulation	13/201	297/18670	2.10632e-05	0.000259053	0.000159683	DES/AGER/NOS1/EDN1/EDN3/APLN/HBEGF/ADRB1/AGTR1/AGTR2/AVPR2/NPR1/SEMA3A	13
BP	GO:0001837	epithelial to mesenchymal transition	9/201	140/18670	2.1102e-05	0.000259053	0.000159683	IL6/BMP2/ENG/FGFR2/TGFBR2/TGFBR3/AMELX/GREM1/MDK	9
BP	GO:0071559	response to transforming growth factor beta	12/201	255/18670	2.16233e-05	0.000264527	0.000163057	FOS/EDN1/CX3CR1/GDF10/LEFTY2/LTBP4/ACVRL1/ENG/FGFR2/TGFBR2/TGFBR3/SMAD6	12
BP	GO:0001569	branching involved in blood vessel morphogenesis	5/201	32/18670	2.18751e-05	0.000264839	0.000163249	EDN1/GDF2/ENG/TGFBR2/MDK	5
BP	GO:0042311	vasodilation	5/201	32/18670	2.18751e-05	0.000264839	0.000163249	NOS1/EDNRB/ADRB1/ADRB2/AGTR2	5
BP	GO:0061384	heart trabecula morphogenesis	5/201	32/18670	2.18751e-05	0.000264839	0.000163249	NRG1/ENG/S1PR1/TEK/TGFBR3	5
BP	GO:0001570	vasculogenesis	7/201	79/18670	2.27271e-05	0.000274209	0.000169025	GDF2/ENG/TGFBR2/TGFBR3/TIE1/CEACAM1/XDH	7
BP	GO:0022617	extracellular matrix disassembly	7/201	80/18670	2.46816e-05	0.000296771	0.000182932	IL6/A2M/CTSG/CMA1/FGFR4/MMP12/MMP9	7
BP	GO:0106106	cold-induced thermogenesis	9/201	143/18670	2.49809e-05	0.000298326	0.000183891	FABP5/FABP4/IL13/ADRB1/ADRB2/LEPR/NPR3/LCN2/LGR4	9
BP	GO:0120161	regulation of cold-induced thermogenesis	9/201	143/18670	2.49809e-05	0.000298326	0.000183891	FABP5/FABP4/IL13/ADRB1/ADRB2/LEPR/NPR3/LCN2/LGR4	9
BP	GO:0003007	heart morphogenesis	12/201	259/18670	2.52101e-05	0.000299568	0.000184656	SLIT2/BMP2/NRG1/ACVRL1/ENG/FGFR2/S1PR1/TEK/TGFBR2/TGFBR3/WNT3A/SMAD6	12
BP	GO:1903039	positive regulation of leukocyte cell-cell adhesion	11/201	218/18670	2.52555e-05	0.000299568	0.000184656	IL6/AGER/NR4A3/TGFBR2/PRKCQ/ZBTB16/TNFSF11/CARD11/IL23A/MDK/IL1RL2	11
BP	GO:0061036	positive regulation of cartilage development	5/201	33/18670	2.5557e-05	0.00030111	0.000185607	BMP2/GDF2/ACVRL1/ZBTB16/MDK	5
BP	GO:2000352	negative regulation of endothelial cell apoptotic process	5/201	33/18670	2.5557e-05	0.00030111	0.000185607	IL13/SEMA5A/ANGPT1/TEK/ANGPTL4	5
BP	GO:1902107	positive regulation of leukocyte differentiation	9/201	144/18670	2.64014e-05	0.000310017	0.000191097	PF4/AGER/FOS/TGFBR2/ZBTB16/TNFSF11/IL23A/MDK/IL1RL2	9
BP	GO:0031623	receptor internalization	8/201	111/18670	2.68673e-05	0.000313952	0.000193523	APLN/ANGPT1/CALCRL/WNT3A/SELE/EGF/GREM1/CEACAM1	8
BP	GO:0002090	regulation of receptor internalization	6/201	55/18670	2.70047e-05	0.000313952	0.000193523	APLN/ANGPT1/WNT3A/SELE/EGF/GREM1	6
BP	GO:0032613	interleukin-10 production	6/201	55/18670	2.70047e-05	0.000313952	0.000193523	AGER/TSLP/ISG15/IL23A/IL20RB/TNFRSF21	6
BP	GO:0032642	regulation of chemokine production	7/201	82/18670	2.90072e-05	0.00033612	0.000207187	IL6/AGER/ACKR1/IL33/TSLP/IL1RL1/EGR1	7
BP	GO:1904892	regulation of STAT cascade	9/201	146/18670	2.94489e-05	0.000340116	0.00020965	IL6/IL13/TSLP/GHR/SOCS2/EGF/IFNK/IL23A/TNFRSF18	9
BP	GO:0048639	positive regulation of developmental growth	10/201	184/18670	3.15404e-05	0.000363077	0.000223804	FGF2/EDN1/SEMA5A/BDNF/FGFR2/GHR/TGFBR2/TGFBR3/WNT3A/CRABP2	10
BP	GO:0008543	fibroblast growth factor receptor signaling pathway	8/201	114/18670	3.25809e-05	0.000372611	0.00022968	ANOS1/FGF2/FGF10/APLN/KL/FGFR2/FGFR4/TRIM71	8
BP	GO:0010633	negative regulation of epithelial cell migration	8/201	114/18670	3.25809e-05	0.000372611	0.00022968	FGF2/SLIT2/GDF2/ACVRL1/AGTR2/ANGPT4/CXCL13/SEMA3A	8
BP	GO:0032722	positive regulation of chemokine production	6/201	58/18670	3.67075e-05	0.000418442	0.000257931	IL6/AGER/IL33/TSLP/IL1RL1/EGR1	6
BP	GO:0031345	negative regulation of cell projection organization	10/201	188/18670	3.78864e-05	0.000430483	0.000265354	SEMA3G/SEMA5A/SEMA6A/SEMA6D/SLIT2/WNT3A/SEMA3A/SEMA4B/PLXNB3/SPP1	10
BP	GO:0007517	muscle organ development	15/201	410/18670	3.98223e-05	0.00045102	0.000278013	FGF2/FOS/EDN1/BMP2/HBEGF/NRG1/CNTFR/ENG/FGFR2/S1PR1/TGFBR2/TGFBR3/WNT3A/EGR1/GREM1	15
BP	GO:0016202	regulation of striated muscle tissue development	9/201	152/18670	4.04421e-05	0.000454299	0.000280034	FGF2/EDN1/BMP2/NRG1/FGFR2/TGFBR2/TGFBR3/WNT3A/GREM1	9
BP	GO:0010518	positive regulation of phospholipase activity	6/201	59/18670	4.05e-05	0.000454299	0.000280034	FGF2/BDNF/ADCYAP1R1/AGTR1/FGFR2/SELE	6
BP	GO:2000351	regulation of endothelial cell apoptotic process	6/201	59/18670	4.05e-05	0.000454299	0.000280034	IL13/SEMA5A/ANGPT1/GPER1/TEK/ANGPTL4	6
BP	GO:0023061	signal release	16/201	462/18670	4.24397e-05	0.000473428	0.000291825	IL6/EDN1/EDN3/APLN/LTBP4/AGTR1/AGTR2/GPER1/ADCY8/PRKCE/TFR2/TNFSF11/BMP8A/GAL/IL11/SPP1	16
BP	GO:0045844	positive regulation of striated muscle tissue development	7/201	87/18670	4.26098e-05	0.000473428	0.000291825	FGF2/EDN1/NRG1/FGFR2/TGFBR3/WNT3A/GREM1	7
BP	GO:0048636	positive regulation of muscle organ development	7/201	87/18670	4.26098e-05	0.000473428	0.000291825	FGF2/EDN1/NRG1/FGFR2/TGFBR3/WNT3A/GREM1	7
BP	GO:0043112	receptor metabolic process	10/201	192/18670	4.52937e-05	0.000500452	0.000308483	EDN1/APLN/NRG1/ANGPT1/CALCRL/WNT3A/SELE/EGF/GREM1/CEACAM1	10
BP	GO:0043114	regulation of vascular permeability	5/201	37/18670	4.53272e-05	0.000500452	0.000308483	SLIT2/ANGPT1/NPR1/TEK/CEACAM1	5
BP	GO:1901863	positive regulation of muscle tissue development	7/201	88/18670	4.58748e-05	0.00050491	0.000311231	FGF2/EDN1/NRG1/FGFR2/TGFBR3/WNT3A/GREM1	7
BP	GO:0003014	renal system process	8/201	120/18670	4.70858e-05	0.000513866	0.000316751	EDN1/EDNRB/AGTR1/AGTR2/AVPR2/NPR1/NPR3/ADCY8	8
BP	GO:0010977	negative regulation of neuron projection development	9/201	155/18670	4.71275e-05	0.000513866	0.000316751	SEMA3G/SEMA5A/SEMA6A/SEMA6D/SLIT2/WNT3A/SEMA3A/SEMA4B/SPP1	9
BP	GO:1901861	regulation of muscle tissue development	9/201	155/18670	4.71275e-05	0.000513866	0.000316751	FGF2/EDN1/BMP2/NRG1/FGFR2/TGFBR2/TGFBR3/WNT3A/GREM1	9
BP	GO:0030198	extracellular matrix organization	14/201	368/18670	4.75371e-05	0.000516727	0.000318515	IL6/A2M/CTSG/FGF2/CMA1/ENG/FGFR4/WNT3A/MMP12/MMP9/VTN/TNC/GREM1/SPP1	14
BP	GO:0090303	positive regulation of wound healing	6/201	61/18670	4.90264e-05	0.000530436	0.000326965	DUOX1/HBEGF/TGFBR2/PRKCE/VTN/INSL3	6
BP	GO:0032602	chemokine production	7/201	89/18670	4.9342e-05	0.000530436	0.000326965	IL6/AGER/ACKR1/IL33/TSLP/IL1RL1/EGR1	7
BP	GO:0007259	JAK-STAT cascade	9/201	156/18670	4.95537e-05	0.000530436	0.000326965	IL6/IL13/TSLP/GHR/SOCS2/EGF/IFNK/IL23A/TNFRSF18	9
BP	GO:0042129	regulation of T cell proliferation	9/201	156/18670	4.95537e-05	0.000530436	0.000326965	SFTPD/IL6/AGER/TGFBR2/PRKCQ/CARD11/IL23A/IL20RB/TNFRSF21	9
BP	GO:0048634	regulation of muscle organ development	9/201	156/18670	4.95537e-05	0.000530436	0.000326965	FGF2/EDN1/BMP2/NRG1/FGFR2/TGFBR2/TGFBR3/WNT3A/GREM1	9
BP	GO:0048675	axon extension	8/201	121/18670	4.99599e-05	0.000533159	0.000328644	SEMA3G/SEMA5A/SEMA6A/SEMA6D/SLIT2/WNT3A/SEMA3A/SEMA4B	8
BP	GO:0051098	regulation of binding	14/201	373/18670	5.4976e-05	0.000584232	0.000360126	AGER/BDNF/BMP2/CSF3/NRG1/ADRB2/ANGPT1/TGFBR3/WNT3A/MMP9/TNFSF11/VTN/EGF/PLK1	14
BP	GO:0048670	regulation of collateral sprouting	4/201	20/18670	5.5185e-05	0.000584232	0.000360126	BDNF/WNT3A/CRABP2/SPP1	4
BP	GO:0043062	extracellular structure organization	15/201	422/18670	5.5245e-05	0.000584232	0.000360126	IL6/A2M/CTSG/FGF2/CMA1/AGTR1/ENG/FGFR4/WNT3A/MMP12/MMP9/VTN/TNC/GREM1/SPP1	15
BP	GO:0042089	cytokine biosynthetic process	8/201	123/18670	5.61481e-05	0.000592	0.000364914	SFTPD/IL6/AGER/CMA1/CX3CR1/PRKCQ/EGR1/CARD11	8
BP	GO:0045639	positive regulation of myeloid cell differentiation	7/201	91/18670	5.69219e-05	0.000598361	0.000368835	PF4/FOS/CSF3/TRIM58/ISG15/TNFSF11/IL23A	7
BP	GO:0031348	negative regulation of defense response	11/201	239/18670	5.84303e-05	0.000612385	0.000377479	A2M/AGER/GPR17/CALCRL/GPER1/TEK/MMP12/SAA1/MDK/IL20RB/CEACAM1	11
BP	GO:0072376	protein activation cascade	10/201	198/18670	5.87072e-05	0.000613456	0.000378139	COLEC10/A2M/MASP1/FCN3/F11/C8B/C7/C6/VTN/CFB	10
BP	GO:0042107	cytokine metabolic process	8/201	124/18670	5.94737e-05	0.000619621	0.00038194	SFTPD/IL6/AGER/CMA1/CX3CR1/PRKCQ/EGR1/CARD11	8
BP	GO:0021700	developmental maturation	12/201	284/18670	6.17019e-05	0.000640933	0.000395077	CX3CR1/EDNRB/BMP2/ACVRL1/PGR/PTH1R/S1PR1/TRIM58/PAEP/RAC3/GAL/GREM1	12
BP	GO:0045124	regulation of bone resorption	5/201	40/18670	6.66556e-05	0.000690347	0.000425536	IL6/IL20RA/S1PR1/TNFSF11/SPP1	5
BP	GO:0050870	positive regulation of T cell activation	10/201	202/18670	6.94161e-05	0.000716824	0.000441856	IL6/AGER/TGFBR2/PRKCQ/ZBTB16/TNFSF11/CARD11/IL23A/MDK/IL1RL2	10
BP	GO:0070167	regulation of biomineral tissue development	7/201	94/18670	7.00564e-05	0.000720372	0.000444043	BMP2/KL/ADRB2/S1PR1/ISG15/AMELX/GREM1	7
BP	GO:0002548	monocyte chemotaxis	6/201	65/18670	7.03753e-05	0.000720372	0.000444043	IL6/CCL14/SLIT2/TNFSF11/CCL7/GREM1	6
BP	GO:0072577	endothelial cell apoptotic process	6/201	65/18670	7.03753e-05	0.000720372	0.000444043	IL13/SEMA5A/ANGPT1/GPER1/TEK/ANGPTL4	6
BP	GO:0051251	positive regulation of lymphocyte activation	13/201	334/18670	7.05907e-05	0.000720476	0.000444108	IL6/AGER/IL13/FGF10/TGFBR2/PRKCQ/ZBTB16/WNT3A/TNFSF11/CARD11/IL23A/MDK/IL1RL2	13
BP	GO:0007596	blood coagulation	13/201	336/18670	7.49782e-05	0.000762338	0.000469911	PF4/IL6/A2M/EDN1/PRKCQ/WNT3A/F11/F2RL3/PRKCE/PLAU/VTN/SAA1/CEACAM1	13
BP	GO:1905209	positive regulation of cardiocyte differentiation	5/201	41/18670	7.5254e-05	0.000762338	0.000469911	EDN1/NRG1/GPER1/WNT3A/GREM1	5
BP	GO:0042063	gliogenesis	12/201	290/18670	7.53435e-05	0.000762338	0.000469911	IL6/AGER/FGF10/CX3CR1/GPR17/BMP2/IL33/NRG1/LEPR/VTN/MDK/TNFRSF21	12
BP	GO:1905207	regulation of cardiocyte differentiation	6/201	66/18670	7.67258e-05	0.000774092	0.000477157	EDN1/BMP2/NRG1/GPER1/WNT3A/GREM1	6
BP	GO:0042692	muscle cell differentiation	14/201	385/18670	7.71181e-05	0.000775021	0.00047773	NOS1/EDN1/FGF10/EDNRB/BDNF/BMP2/NRG1/AGTR2/ENG/FGFR2/GPER1/WNT3A/GREM1/UCHL1	14
BP	GO:0043405	regulation of MAP kinase activity	13/201	337/18670	7.72593e-05	0.000775021	0.00047773	FGF2/AGER/EDN1/EDN3/FGF10/BMP2/NRG1/GHR/TNFSF11/SAA1/EGF/CBLC/UCHL1	13
BP	GO:0003206	cardiac chamber morphogenesis	8/201	129/18670	7.86618e-05	0.000786842	0.000485016	SLIT2/NRG1/ENG/FGFR2/TEK/TGFBR2/TGFBR3/SMAD6	8
BP	GO:0030516	regulation of axon extension	7/201	96/18670	8.01144e-05	0.00079537	0.000490273	SEMA3G/SEMA5A/SEMA6A/SEMA6D/WNT3A/SEMA3A/SEMA4B	7
BP	GO:0032755	positive regulation of interleukin-6 production	7/201	96/18670	8.01144e-05	0.00079537	0.000490273	IL6/AGER/IL17D/IL33/TSLP/PAEP/IL1RL2	7
BP	GO:0097696	STAT cascade	9/201	166/18670	8.01939e-05	0.00079537	0.000490273	IL6/IL13/TSLP/GHR/SOCS2/EGF/IFNK/IL23A/TNFRSF18	9
BP	GO:0032656	regulation of interleukin-13 production	4/201	22/18670	8.19249e-05	0.000807973	0.000498041	IL33/TSLP/PAEP/TNFRSF21	4
BP	GO:0044321	response to leptin	4/201	22/18670	8.19249e-05	0.000807973	0.000498041	EDN1/LEPR/NR4A3/CCNA2	4
BP	GO:2001222	regulation of neuron migration	5/201	42/18670	8.46817e-05	0.000832822	0.000513359	SEMA6A/NRG1/NRG3/SEMA3A/MDK	5
BP	GO:0010596	negative regulation of endothelial cell migration	7/201	97/18670	8.55679e-05	0.000836849	0.000515841	FGF2/SLIT2/GDF2/ACVRL1/AGTR2/ANGPT4/CXCL13	7
BP	GO:0120162	positive regulation of cold-induced thermogenesis	7/201	97/18670	8.55679e-05	0.000836849	0.000515841	FABP5/FABP4/IL13/ADRB1/ADRB2/LEPR/LCN2	7
BP	GO:0001906	cell killing	9/201	168/18670	8.7924e-05	0.000857504	0.000528573	KIR3DL1/PF4/DEFA3/DEFA4/CTSG/AGER/IL13/IL23A/CEACAM1	9
BP	GO:0014706	striated muscle tissue development	14/201	390/18670	8.84251e-05	0.000860001	0.000530112	FGF2/FOS/EDN1/BMP2/NRG1/AGTR2/ENG/FGFR2/S1PR1/TGFBR2/TGFBR3/WNT3A/EGR1/GREM1	14
BP	GO:0050817	coagulation	13/201	342/18670	8.95911e-05	0.000868934	0.000535619	PF4/IL6/A2M/EDN1/PRKCQ/WNT3A/F11/F2RL3/PRKCE/PLAU/VTN/SAA1/CEACAM1	13
BP	GO:0060191	regulation of lipase activity	7/201	98/18670	9.13202e-05	0.000883265	0.000544452	FGF2/BDNF/ADCYAP1R1/AGTR1/FGFR2/SELE/ANGPTL4	7
BP	GO:0055008	cardiac muscle tissue morphogenesis	6/201	69/18670	9.85601e-05	0.000950672	0.000586002	BMP2/NRG1/ENG/FGFR2/S1PR1/TGFBR3	6
BP	GO:0002920	regulation of humoral immune response	8/201	134/18670	0.000102728	0.000988157	0.000609108	A2M/C8B/C7/C6/CXCL13/PGC/VTN/CFB	8
BP	GO:0010517	regulation of phospholipase activity	6/201	70/18670	0.000106844	0.00102494	0.000631784	FGF2/BDNF/ADCYAP1R1/AGTR1/FGFR2/SELE	6
BP	GO:0043406	positive regulation of MAP kinase activity	11/201	258/18670	0.00011556	0.0011036	0.000680266	FGF2/AGER/EDN1/EDN3/FGF10/BMP2/NRG1/GHR/TNFSF11/SAA1/EGF	11
BP	GO:0042531	positive regulation of tyrosine phosphorylation of STAT protein	6/201	71/18670	0.000115672	0.0011036	0.000680266	IL6/IL13/TSLP/GHR/IL23A/TNFRSF18	6
BP	GO:0006956	complement activation	9/201	175/18670	0.00012009	0.00113956	0.000702434	COLEC10/A2M/MASP1/FCN3/C8B/C7/C6/VTN/CFB	9
BP	GO:2000181	negative regulation of blood vessel morphogenesis	9/201	175/18670	0.00012009	0.00113956	0.000702434	PF4/SEMA6A/CX3CR1/GDF2/ANGPT4/NPR1/TEK/TIE1/XDH	9
BP	GO:0030098	lymphocyte differentiation	13/201	353/18670	0.000122861	0.00116271	0.000716702	IL6/LEPR/TGFBR2/ZBTB16/EGR1/CARD11/IFNK/IL11/IL23A/MDK/IL1RL2/TNFRSF18/HMGB3	13
BP	GO:0048259	regulation of receptor-mediated endocytosis	7/201	103/18670	0.000125006	0.00117725	0.000725669	APLN/ANGPT1/WNT3A/SELE/VTN/EGF/GREM1	7
BP	GO:0060193	positive regulation of lipase activity	6/201	72/18670	0.000125068	0.00117725	0.000725669	FGF2/BDNF/ADCYAP1R1/AGTR1/FGFR2/SELE	6
BP	GO:0051091	positive regulation of DNA-binding transcription factor activity	11/201	261/18670	0.000127939	0.00120105	0.00074034	IL6/AGER/EDN1/CX3CR1/CAT/CSF3/PRKCQ/ADCY8/WNT3A/TNFSF11/CARD11	11
BP	GO:0019722	calcium-mediated signaling	10/201	218/18670	0.000130444	0.00122131	0.000752824	NOS1/ACKR4/EDN1/CX3CR1/EDNRB/NRG1/AGTR1/SELE/RCAN1/TNFSF11	10
BP	GO:0019731	antibacterial humoral response	5/201	46/18670	0.00013178	0.00122726	0.000756495	DEFA3/DEFA4/SFTPD/CTSG/PGC	5
BP	GO:0060443	mammary gland morphogenesis	5/201	46/18670	0.00013178	0.00122726	0.000756495	FGF10/NRG3/FGFR2/PGR/TGFBR2	5
BP	GO:0032616	interleukin-13 production	4/201	25/18670	0.000138137	0.00128307	0.000790896	IL33/TSLP/PAEP/TNFRSF21	4
BP	GO:0072073	kidney epithelium development	8/201	140/18670	0.000139347	0.00129089	0.000795718	FGF2/SLIT2/BMP2/CAT/AGTR2/FGFR2/SMAD6/LGR4	8
BP	GO:0033138	positive regulation of peptidyl-serine phosphorylation	7/201	105/18670	0.000141028	0.00129961	0.000801088	IL6/NOS1/CSF3/ANGPT1/WNT3A/IFNK/IL11	7
BP	GO:0055017	cardiac muscle tissue growth	7/201	105/18670	0.000141028	0.00129961	0.000801088	FGF2/EDN1/AGTR2/FGFR2/S1PR1/TGFBR2/TGFBR3	7
BP	GO:0060537	muscle tissue development	14/201	408/18670	0.000141946	0.00130464	0.000804193	FGF2/FOS/EDN1/BMP2/NRG1/AGTR2/ENG/FGFR2/S1PR1/TGFBR2/TGFBR3/WNT3A/EGR1/GREM1	14
BP	GO:0070169	positive regulation of biomineral tissue development	5/201	47/18670	0.000146189	0.00134013	0.000826065	BMP2/KL/ADRB2/ISG15/AMELX	5
BP	GO:0043534	blood vessel endothelial cell migration	9/201	180/18670	0.000148656	0.0013592	0.000837823	FGF2/SLIT2/GDF2/ACVRL1/AGTR2/ANGPT1/ANGPT4/NR4A1/GREM1	9
BP	GO:0034612	response to tumor necrosis factor	12/201	312/18670	0.000149976	0.0013677	0.000843064	FABP4/CCL14/EDN1/GPER1/SELE/LCN2/TNFSF11/CCL7/TNFRSF18/TNFRSF21/TNFRSF25/TRAIP	12
BP	GO:0038127	ERBB signaling pathway	8/201	142/18670	0.000153715	0.00139817	0.000861842	HBEGF/NRG1/GPER1/SHC3/MMP9/EGF/CBLC/CEACAM1	8
BP	GO:0051147	regulation of muscle cell differentiation	9/201	181/18670	0.000155001	0.00140623	0.00086681	EDN1/BDNF/BMP2/NRG1/ENG/FGFR2/GPER1/WNT3A/GREM1	9
BP	GO:0150076	neuroinflammatory response	6/201	75/18670	0.000156939	0.00142014	0.000875386	IL6/AGER/IL13/IL33/ADCY8/MMP9	6
BP	GO:0003081	regulation of systemic arterial blood pressure by renin-angiotensin	4/201	26/18670	0.000161884	0.00146112	0.000900647	CTSG/CMA1/AGTR1/AGTR2	4
BP	GO:0045665	negative regulation of neuron differentiation	10/201	225/18670	0.00016881	0.00150876	0.000930013	SEMA3G/SEMA5A/SEMA6A/SEMA6D/SLIT2/EDNRB/WNT3A/SEMA3A/SEMA4B/SPP1	10
BP	GO:0030500	regulation of bone mineralization	6/201	76/18670	0.000168882	0.00150876	0.000930013	BMP2/KL/ADRB2/S1PR1/ISG15/GREM1	6
BP	GO:0042310	vasoconstriction	6/201	76/18670	0.000168882	0.00150876	0.000930013	EDN1/EDN3/EDNRB/APLN/AGTR1/AVPR2	6
BP	GO:0060411	cardiac septum morphogenesis	6/201	76/18670	0.000168882	0.00150876	0.000930013	SLIT2/ENG/FGFR2/TGFBR2/TGFBR3/SMAD6	6
BP	GO:0045927	positive regulation of growth	11/201	270/18670	0.000172076	0.0015334	0.000945201	FGF2/EDN1/SEMA5A/BDNF/HBEGF/FGFR2/GHR/TGFBR2/TGFBR3/WNT3A/CRABP2	11
BP	GO:0042098	T cell proliferation	9/201	184/18670	0.000175408	0.00155913	0.00096106	SFTPD/IL6/AGER/TGFBR2/PRKCQ/CARD11/IL23A/IL20RB/TNFRSF21	9
BP	GO:0002822	regulation of adaptive immune response based on somatic recombination of immune receptors built from immunoglobulin superfamily domains	8/201	145/18670	0.000177538	0.00157408	0.000970275	IL6/AGER/IL33/IL1RL1/PRKCQ/IL23A/IL20RB/CEACAM1	8
BP	GO:0051222	positive regulation of protein transport	14/201	418/18670	0.000182378	0.00161292	0.000994219	IL6/AGER/IL13/IL33/TSLP/AGTR2/GPER1/IL1RL1/ADCY8/PRKCE/MMP12/PAEP/SAA1/MDK	14
BP	GO:0003148	outflow tract septum morphogenesis	4/201	27/18670	0.000188445	0.00165815	0.0010221	ENG/FGFR2/TGFBR2/SMAD6	4
BP	GO:0048668	collateral sprouting	4/201	27/18670	0.000188445	0.00165815	0.0010221	BDNF/WNT3A/CRABP2/SPP1	4
BP	GO:0040015	negative regulation of multicellular organism growth	3/201	11/18670	0.000190326	0.00165815	0.0010221	ADRB1/ADRB2/SOCS2	3
BP	GO:0042482	positive regulation of odontogenesis	3/201	11/18670	0.000190326	0.00165815	0.0010221	EDN1/BMP2/AMELX	3
BP	GO:0043129	surfactant homeostasis	3/201	11/18670	0.000190326	0.00165815	0.0010221	SFTPD/SFTPA1/SFTPA2	3
BP	GO:0048672	positive regulation of collateral sprouting	3/201	11/18670	0.000190326	0.00165815	0.0010221	BDNF/WNT3A/CRABP2	3
BP	GO:0010718	positive regulation of epithelial to mesenchymal transition	5/201	50/18670	0.000196718	0.00170537	0.00105121	IL6/BMP2/ENG/TGFBR2/MDK	5
BP	GO:2000725	regulation of cardiac muscle cell differentiation	5/201	50/18670	0.000196718	0.00170537	0.00105121	EDN1/BMP2/NRG1/WNT3A/GREM1	5
BP	GO:1901343	negative regulation of vasculature development	9/201	187/18670	0.000198006	0.00171231	0.00105548	PF4/SEMA6A/CX3CR1/GDF2/ANGPT4/NPR1/TEK/TIE1/XDH	9
BP	GO:0043270	positive regulation of ion transport	11/201	275/18670	0.000201758	0.00174047	0.00107284	NOS1/IL13/EDN1/EDN3/ADCYAP1R1/ADRB2/GPER1/F2RL3/TNFSF11/GAL/HTR3A	11
BP	GO:0030193	regulation of blood coagulation	6/201	79/18670	0.000209069	0.00179912	0.00110899	EDN1/PRKCQ/F11/PLAU/VTN/CEACAM1	6
BP	GO:0060419	heart growth	7/201	112/18670	0.000210718	0.00180888	0.00111501	FGF2/EDN1/AGTR2/FGFR2/S1PR1/TGFBR2/TGFBR3	7
BP	GO:0042445	hormone metabolic process	10/201	232/18670	0.000216272	0.00185202	0.0011416	DUOX1/CTSG/CMA1/BMP2/GHR/EGR1/CRABP2/CRABP1/GAL/SPP1	10
BP	GO:0033688	regulation of osteoblast proliferation	4/201	28/18670	0.000218009	0.00186236	0.00114798	BMP2/FGFR2/NPR3/GREM1	4
BP	GO:0050777	negative regulation of immune response	8/201	150/18670	0.000223948	0.00190444	0.00117391	A2M/GPR17/IL33/ANGPT1/IL1RL1/MMP12/IL20RB/CEACAM1	8
BP	GO:1900046	regulation of hemostasis	6/201	80/18670	0.000224019	0.00190444	0.00117391	EDN1/PRKCQ/F11/PLAU/VTN/CEACAM1	6
BP	GO:0042035	regulation of cytokine biosynthetic process	7/201	114/18670	0.000235046	0.00198855	0.00122576	SFTPD/IL6/AGER/CX3CR1/PRKCQ/EGR1/CARD11	7
BP	GO:0045446	endothelial cell differentiation	7/201	114/18670	0.000235046	0.00198855	0.00122576	GDF2/NRG1/ACVRL1/ENG/S1PR1/CEACAM1/XDH	7
BP	GO:0032330	regulation of chondrocyte differentiation	5/201	52/18670	0.000237139	0.00199185	0.00122779	ACVRL1/ZBTB16/GREM1/MDK/PTHLH	5
BP	GO:0032653	regulation of interleukin-10 production	5/201	52/18670	0.000237139	0.00199185	0.00122779	AGER/TSLP/IL23A/IL20RB/TNFRSF21	5
BP	GO:0072132	mesenchyme morphogenesis	5/201	52/18670	0.000237139	0.00199185	0.00122779	BMP2/ACVRL1/ENG/TGFBR2/WNT3A	5
BP	GO:0030100	regulation of endocytosis	11/201	281/18670	0.000243002	0.00203623	0.00125515	SFTPD/SFTPA1/SFTPA2/APLN/ANGPT1/WNT3A/SELE/TFR2/VTN/EGF/GREM1	11
BP	GO:0000187	activation of MAPK activity	8/201	152/18670	0.0002451	0.00204892	0.00126297	FGF2/FGF10/BMP2/NRG1/GHR/TNFSF11/SAA1/EGF	8
BP	GO:0022604	regulation of cell morphogenesis	15/201	484/18670	0.0002491	0.00207493	0.001279	SEMA3G/SEMA5A/SEMA6A/SEMA6D/SLIT2/BDNF/WNT3A/CRABP2/CCL7/RAC3/SEMA3A/SEMA4B/PLXNB3/MDK/SPP1	15
BP	GO:1901654	response to ketone	9/201	193/18670	0.00025051	0.00207493	0.001279	FOS/EDN1/SLIT2/AGTR2/TGFBR3/ADCY8/PRKCE/TNC/SPP1	9
BP	GO:0021884	forebrain neuron development	4/201	29/18670	0.000250772	0.00207493	0.001279	SLIT2/FGFR2/RAC3/SEMA3A	4
BP	GO:2000727	positive regulation of cardiac muscle cell differentiation	4/201	29/18670	0.000250772	0.00207493	0.001279	EDN1/NRG1/WNT3A/GREM1	4
BP	GO:0002024	diet induced thermogenesis	3/201	12/18670	0.000251757	0.00207493	0.001279	ADRB1/ADRB2/BMP8A	3
BP	GO:0051549	positive regulation of keratinocyte migration	3/201	12/18670	0.000251757	0.00207493	0.001279	FGF10/HBEGF/MMP9	3
BP	GO:0051090	regulation of DNA-binding transcription factor activity	14/201	432/18670	0.000255493	0.00209875	0.00129369	IL6/AGER/FOS/EDN1/CX3CR1/CAT/CSF3/PRKCQ/ADCY8/WNT3A/TNFSF11/CARD11/NR0B1/TRAIP	14
BP	GO:0030168	platelet activation	8/201	153/18670	0.000256274	0.00209875	0.00129369	PF4/IL6/PRKCQ/WNT3A/F2RL3/PRKCE/SAA1/CEACAM1	8
BP	GO:0060415	muscle tissue morphogenesis	6/201	82/18670	0.000256441	0.00209875	0.00129369	BMP2/NRG1/ENG/FGFR2/S1PR1/TGFBR3	6
BP	GO:0030195	negative regulation of blood coagulation	5/201	53/18670	0.000259573	0.00211453	0.00130341	EDN1/F11/PLAU/VTN/CEACAM1	5
BP	GO:1905517	macrophage migration	5/201	53/18670	0.000259573	0.00211453	0.00130341	SFTPD/CX3CR1/EDNRB/SAA1/MDK	5
BP	GO:0051607	defense response to virus	10/201	238/18670	0.000265433	0.00215726	0.00132975	DEFA3/IL6/IL33/FCN3/MMP12/ISG15/MX2/IFNK/IL23A/APOBEC3B	10
BP	GO:0010770	positive regulation of cell morphogenesis involved in differentiation	8/201	154/18670	0.000267861	0.00217197	0.00133882	SEMA5A/SLIT2/BDNF/WNT3A/CRABP2/RAC3/PLXNB3/MDK	8
BP	GO:0042509	regulation of tyrosine phosphorylation of STAT protein	6/201	83/18670	0.000273977	0.00221643	0.00136623	IL6/IL13/TSLP/GHR/IL23A/TNFRSF18	6
BP	GO:0071902	positive regulation of protein serine/threonine kinase activity	12/201	334/18670	0.000280634	0.00226507	0.00139621	FGF2/AGER/EDN1/EDN3/FGF10/BMP2/NRG1/ADRB2/GHR/TNFSF11/SAA1/EGF	12
BP	GO:1900047	negative regulation of hemostasis	5/201	54/18670	0.000283583	0.00227989	0.00140534	EDN1/F11/PLAU/VTN/CEACAM1	5
BP	GO:0030217	T cell differentiation	10/201	240/18670	0.000283768	0.00227989	0.00140534	IL6/LEPR/TGFBR2/ZBTB16/EGR1/CARD11/IL23A/MDK/IL1RL2/TNFRSF18	10
BP	GO:0090022	regulation of neutrophil chemotaxis	4/201	30/18670	0.000286929	0.00229624	0.00141542	EDN1/SLIT2/IL23A/MDK	4
BP	GO:0060249	anatomical structure homeostasis	14/201	437/18670	0.000287112	0.00229624	0.00141542	SFTPD/IL6/SFTPA1/SFTPA2/ADRB2/IL20RA/PTH1R/S1PR1/PRKCQ/MUC4/TNFSF11/RAC3/SPP1/IL20RB	14
BP	GO:0034767	positive regulation of ion transmembrane transport	8/201	156/18670	0.000292324	0.00231775	0.00142868	NOS1/IL13/EDN3/ADRB2/GPER1/F2RL3/GAL/HTR3A	8
BP	GO:0014910	regulation of smooth muscle cell migration	6/201	84/18670	0.000292441	0.00231775	0.00142868	SEMA6D/SLIT2/NR4A3/PLAU/VTN/MDK	6
BP	GO:0050818	regulation of coagulation	6/201	84/18670	0.000292441	0.00231775	0.00142868	EDN1/PRKCQ/F11/PLAU/VTN/CEACAM1	6
BP	GO:0097756	negative regulation of blood vessel diameter	6/201	84/18670	0.000292441	0.00231775	0.00142868	EDN1/EDN3/EDNRB/APLN/AGTR1/AVPR2	6
BP	GO:0031099	regeneration	9/201	198/18670	0.000302645	0.00239321	0.00147519	FGF10/NR4A3/TGFBR2/TGFBR3/VTN/TNC/MDK/SPP1/CCNA2	9
BP	GO:1905952	regulation of lipid localization	8/201	157/18670	0.000305223	0.00240791	0.00148426	IL6/EDN1/AGTR1/AGTR2/TNFSF11/EGF/GAL/SPP1	8
BP	GO:0007173	epidermal growth factor receptor signaling pathway	7/201	119/18670	0.000305876	0.00240791	0.00148426	HBEGF/GPER1/SHC3/MMP9/EGF/CBLC/CEACAM1	7
BP	GO:0050772	positive regulation of axonogenesis	6/201	85/18670	0.000311868	0.00243869	0.00150323	SEMA5A/SLIT2/BDNF/WNT3A/CRABP2/PLXNB3	6
BP	GO:1904705	regulation of vascular smooth muscle cell proliferation	6/201	85/18670	0.000311868	0.00243869	0.00150323	FGF2/EDN1/APLN/GPER1/NR4A3/MMP9	6
BP	GO:1990874	vascular smooth muscle cell proliferation	6/201	85/18670	0.000311868	0.00243869	0.00150323	FGF2/EDN1/APLN/GPER1/NR4A3/MMP9	6
BP	GO:0007179	transforming growth factor beta receptor signaling pathway	9/201	199/18670	0.000314079	0.00245052	0.00151052	FOS/GDF10/LEFTY2/LTBP4/ACVRL1/ENG/TGFBR2/TGFBR3/SMAD6	9
BP	GO:0031650	regulation of heat generation	3/201	13/18670	0.000324693	0.00247725	0.001527	EDNRB/APLN/TNFSF11	3
BP	GO:0032725	positive regulation of granulocyte macrophage colony-stimulating factor production	3/201	13/18670	0.000324693	0.00247725	0.001527	IL17D/PAEP/IL23A	3
BP	GO:0032754	positive regulation of interleukin-5 production	3/201	13/18670	0.000324693	0.00247725	0.001527	IL33/TSLP/IL1RL1	3
BP	GO:0043116	negative regulation of vascular permeability	3/201	13/18670	0.000324693	0.00247725	0.001527	SLIT2/ANGPT1/CEACAM1	3
BP	GO:0048875	chemical homeostasis within a tissue	3/201	13/18670	0.000324693	0.00247725	0.001527	SFTPD/SFTPA1/SFTPA2	3
BP	GO:0061469	regulation of type B pancreatic cell proliferation	3/201	13/18670	0.000324693	0.00247725	0.001527	NR4A1/NR4A3/WNT3A	3
BP	GO:0003401	axis elongation	4/201	31/18670	0.000326678	0.00247725	0.001527	FGF10/FGFR2/WNT3A/TNC	4
BP	GO:0033687	osteoblast proliferation	4/201	31/18670	0.000326678	0.00247725	0.001527	BMP2/FGFR2/NPR3/GREM1	4
BP	GO:0034694	response to prostaglandin	4/201	31/18670	0.000326678	0.00247725	0.001527	EDN1/TGFBR3/PRKCE/TNC	4
BP	GO:0035767	endothelial cell chemotaxis	4/201	31/18670	0.000326678	0.00247725	0.001527	FGF2/SEMA5A/NR4A1/CXCL13	4
BP	GO:0044319	wound healing, spreading of cells	4/201	31/18670	0.000326678	0.00247725	0.001527	HBEGF/ACVRL1/MMP12/CEACAM1	4
BP	GO:0090505	epiboly involved in wound healing	4/201	31/18670	0.000326678	0.00247725	0.001527	HBEGF/ACVRL1/MMP12/CEACAM1	4
BP	GO:1902895	positive regulation of pri-miRNA transcription by RNA polymerase II	4/201	31/18670	0.000326678	0.00247725	0.001527	FOS/APLN/BMP2/SMAD6	4
BP	GO:0071356	cellular response to tumor necrosis factor	11/201	291/18670	0.000327555	0.00247855	0.0015278	FABP4/CCL14/EDN1/GPER1/LCN2/TNFSF11/CCL7/TNFRSF18/TNFRSF21/TNFRSF25/TRAIP	11
BP	GO:0007260	tyrosine phosphorylation of STAT protein	6/201	86/18670	0.000332293	0.00250361	0.00154325	IL6/IL13/TSLP/GHR/IL23A/TNFRSF18	6
BP	GO:0042058	regulation of epidermal growth factor receptor signaling pathway	6/201	86/18670	0.000332293	0.00250361	0.00154325	HBEGF/GPER1/MMP9/EGF/CBLC/CEACAM1	6
BP	GO:0060688	regulation of morphogenesis of a branching structure	5/201	56/18670	0.00033662	0.00253077	0.00155999	FGF10/AGTR2/FGFR2/MDK/LGR4	5
BP	GO:0002819	regulation of adaptive immune response	8/201	160/18670	0.000346736	0.00260126	0.00160344	IL6/AGER/IL33/IL1RL1/PRKCQ/IL23A/IL20RB/CEACAM1	8
BP	GO:0051781	positive regulation of cell division	6/201	87/18670	0.000353751	0.00264823	0.00163239	FGF2/CAT/VEGFD/FGFR2/PRKCE/MDK	6
BP	GO:0050819	negative regulation of coagulation	5/201	57/18670	0.000365794	0.00273256	0.00168437	EDN1/F11/PLAU/VTN/CEACAM1	5
BP	GO:0060317	cardiac epithelial to mesenchymal transition	4/201	32/18670	0.000370222	0.00275392	0.00169754	BMP2/ENG/TGFBR2/TGFBR3	4
BP	GO:0090504	epiboly	4/201	32/18670	0.000370222	0.00275392	0.00169754	HBEGF/ACVRL1/MMP12/CEACAM1	4
BP	GO:0048644	muscle organ morphogenesis	6/201	88/18670	0.000376279	0.00277993	0.00171357	BMP2/NRG1/ENG/FGFR2/S1PR1/TGFBR3	6
BP	GO:0034764	positive regulation of transmembrane transport	9/201	204/18670	0.000376752	0.00277993	0.00171357	NOS1/IL13/EDN3/ADRB2/GPER1/NR4A3/F2RL3/GAL/HTR3A	9
BP	GO:0035265	organ growth	9/201	204/18670	0.000376752	0.00277993	0.00171357	FGF2/EDN1/FGF10/AGTR2/FGFR2/LEPR/S1PR1/TGFBR2/TGFBR3	9
BP	GO:0031960	response to corticosteroid	8/201	162/18670	0.000376885	0.00277993	0.00171357	IL6/FOS/EDN1/SLIT2/AGTR2/ENG/GPER1/MDK	8
BP	GO:0071383	cellular response to steroid hormone stimulus	10/201	250/18670	0.000392126	0.00288628	0.00177913	DEFA3/EDN1/AGTR2/GPER1/NR4A1/NR4A3/PGR/RXRG/HNF4G/NR0B1	10
BP	GO:0019229	regulation of vasoconstriction	5/201	58/18670	0.00039684	0.00291486	0.00179675	EDN1/EDN3/APLN/AGTR1/AVPR2	5
BP	GO:0046427	positive regulation of JAK-STAT cascade	6/201	89/18670	0.000399913	0.0029313	0.00180688	IL6/IL13/TSLP/GHR/IL23A/TNFRSF18	6
BP	GO:0008016	regulation of heart contraction	10/201	251/18670	0.000404638	0.00295361	0.00182063	DES/NOS1/EDN1/EDN3/APLN/HBEGF/ADRB1/AGTR2/NPR1/SEMA3A	10
BP	GO:0021537	telencephalon development	10/201	251/18670	0.000404638	0.00295361	0.00182063	SLIT2/BMP2/NRG1/NRG3/AVPR2/NR4A3/WNT3A/SEMA3A/MDK/WDR62	10
BP	GO:0070997	neuron death	12/201	348/18670	0.000406398	0.0029603	0.00182475	IL13/FOS/CX3CR1/BDNF/CSF3/ANGPT1/CNTFR/NR4A3/WNT3A/EGR1/MDK/TNFRSF21	12
BP	GO:0050720	interleukin-1 beta biosynthetic process	3/201	14/18670	0.000409974	0.00296177	0.00182566	AGER/CMA1/EGR1	3
BP	GO:0051547	regulation of keratinocyte migration	3/201	14/18670	0.000409974	0.00296177	0.00182566	FGF10/HBEGF/MMP9	3
BP	GO:0060732	positive regulation of inositol phosphate biosynthetic process	3/201	14/18670	0.000409974	0.00296177	0.00182566	ADCYAP1R1/GPER1/PTH1R	3
BP	GO:2000345	regulation of hepatocyte proliferation	3/201	14/18670	0.000409974	0.00296177	0.00182566	WNT3A/MDK/CEACAM1	3
BP	GO:0018105	peptidyl-serine phosphorylation	11/201	299/18670	0.000411919	0.0029697	0.00183055	IL6/NOS1/CSF3/ANGPT1/TGFBR2/PRKCQ/WNT3A/PRKCE/IFNK/IL11/PLK1	11
BP	GO:0010717	regulation of epithelial to mesenchymal transition	6/201	90/18670	0.000424691	0.00304926	0.00187959	IL6/BMP2/ENG/TGFBR2/GREM1/MDK	6
BP	GO:0045778	positive regulation of ossification	6/201	90/18670	0.000424691	0.00304926	0.00187959	IL6/BMP2/KL/ADRB2/ZBTB16/ISG15	6
BP	GO:1901215	negative regulation of neuron death	9/201	208/18670	0.000434018	0.00310987	0.00191695	IL13/CX3CR1/BDNF/CSF3/ANGPT1/CNTFR/NR4A3/WNT3A/MDK	9
BP	GO:1904951	positive regulation of establishment of protein localization	14/201	456/18670	0.000439851	0.00314525	0.00193876	IL6/AGER/IL13/IL33/TSLP/AGTR2/GPER1/IL1RL1/ADCY8/PRKCE/MMP12/PAEP/SAA1/MDK	14
BP	GO:0014909	smooth muscle cell migration	6/201	91/18670	0.000450651	0.00321593	0.00198232	SEMA6D/SLIT2/NR4A3/PLAU/VTN/MDK	6
BP	GO:0032368	regulation of lipid transport	7/201	127/18670	0.000453965	0.00323301	0.00199285	EDN1/AGTR1/AGTR2/TNFSF11/EGF/GAL/SPP1	7
BP	GO:0035051	cardiocyte differentiation	8/201	167/18670	0.000461691	0.00328137	0.00202266	EDN1/BMP2/NRG1/AGTR2/GPER1/TGFBR3/WNT3A/GREM1	8
BP	GO:0062012	regulation of small molecule metabolic process	14/201	459/18670	0.000469399	0.00332941	0.00205228	FABP5/NOS1/BMP2/ADCYAP1R1/FGFR4/GPER1/LEPR/NR4A3/PTH1R/EGR1/PRKCE/EGF/PDK1/CEACAM1	14
BP	GO:1904894	positive regulation of STAT cascade	6/201	92/18670	0.000477832	0.0033824	0.00208494	IL6/IL13/TSLP/GHR/IL23A/TNFRSF18	6
BP	GO:1990138	neuron projection extension	8/201	168/18670	0.000480379	0.00339358	0.00209183	SEMA3G/SEMA5A/SEMA6A/SEMA6D/SLIT2/WNT3A/SEMA3A/SEMA4B	8
BP	GO:1903531	negative regulation of secretion by cell	9/201	211/18670	0.000481515	0.00339478	0.00209257	EDN1/IL33/AGTR2/ANGPT1/BMP8A/IL11/LGR4/TNFRSF21/CEACAM1	9
BP	GO:0045619	regulation of lymphocyte differentiation	8/201	169/18670	0.000499676	0.00350873	0.00216281	TGFBR2/ZBTB16/CARD11/IL23A/MDK/IL1RL2/TNFRSF18/HMGB3	8
BP	GO:0050728	negative regulation of inflammatory response	8/201	169/18670	0.000499676	0.00350873	0.00216281	AGER/GPR17/CALCRL/GPER1/TEK/SAA1/MDK/IL20RB	8
BP	GO:0032092	positive regulation of protein binding	6/201	93/18670	0.000506274	0.00352774	0.00217453	BDNF/BMP2/CSF3/WNT3A/MMP9/VTN	6
BP	GO:1901184	regulation of ERBB signaling pathway	6/201	93/18670	0.000506274	0.00352774	0.00217453	HBEGF/GPER1/MMP9/EGF/CBLC/CEACAM1	6
BP	GO:0010455	positive regulation of cell fate commitment	3/201	15/18670	0.000508413	0.00352774	0.00217453	FGF2/WNT3A/IL23A	3
BP	GO:0032645	regulation of granulocyte macrophage colony-stimulating factor production	3/201	15/18670	0.000508413	0.00352774	0.00217453	IL17D/PAEP/IL23A	3
BP	GO:0032736	positive regulation of interleukin-13 production	3/201	15/18670	0.000508413	0.00352774	0.00217453	IL33/TSLP/PAEP	3
BP	GO:0045073	regulation of chemokine biosynthetic process	3/201	15/18670	0.000508413	0.00352774	0.00217453	IL6/AGER/EGR1	3
BP	GO:0003231	cardiac ventricle development	7/201	130/18670	0.000522369	0.00361743	0.00222981	SLIT2/NRG1/ENG/FGFR2/TGFBR2/TGFBR3/SMAD6	7
BP	GO:0003203	endocardial cushion morphogenesis	4/201	35/18670	0.000525652	0.003633	0.00223941	BMP2/ACVRL1/ENG/TGFBR2	4
BP	GO:0003205	cardiac chamber development	8/201	171/18670	0.000540158	0.00371191	0.00228805	SLIT2/NRG1/ENG/FGFR2/TEK/TGFBR2/TGFBR3/SMAD6	8
BP	GO:0007585	respiratory gaseous exchange	5/201	62/18670	0.000541298	0.00371191	0.00228805	SFTPD/SFTPA1/SFTPA2/EDN1/APLN	5
BP	GO:0009880	embryonic pattern specification	5/201	62/18670	0.000541298	0.00371191	0.00228805	FGF10/FGFR2/ZBTB16/SMAD6/SEMA3A	5
BP	GO:0032835	glomerulus development	5/201	62/18670	0.000541298	0.00371191	0.00228805	AGTR2/ANGPT1/TEK/EGR1/LGR4	5
BP	GO:0002460	adaptive immune response based on somatic recombination of immune receptors built from immunoglobulin superfamily domains	12/201	361/18670	0.00056297	0.003853	0.00237502	IL6/AGER/IL33/IL1RL1/PRKCQ/C8B/C7/C6/CXCL13/IL23A/IL20RB/CEACAM1	12
BP	GO:0042102	positive regulation of T cell proliferation	6/201	95/18670	0.000567099	0.00386618	0.00238315	IL6/AGER/TGFBR2/PRKCQ/CARD11/IL23A	6
BP	GO:0042116	macrophage activation	6/201	95/18670	0.000567099	0.00386618	0.00238315	IL6/AGER/IL13/IL33/IL1RL1/PRKCE	6
BP	GO:0003158	endothelium development	7/201	132/18670	0.000572358	0.00388694	0.00239594	GDF2/NRG1/ACVRL1/ENG/S1PR1/CEACAM1/XDH	7
BP	GO:0042476	odontogenesis	7/201	132/18670	0.000572358	0.00388694	0.00239594	EDN1/FGF10/BMP2/FGFR2/TNFSF11/TNC/AMELX	7
BP	GO:0016525	negative regulation of angiogenesis	8/201	173/18670	0.000583255	0.0039533	0.00243685	PF4/SEMA6A/CX3CR1/GDF2/ANGPT4/NPR1/TEK/TIE1	8
BP	GO:1902622	regulation of neutrophil migration	4/201	36/18670	0.000586415	0.00396706	0.00244533	EDN1/SLIT2/IL23A/MDK	4
BP	GO:0090277	positive regulation of peptide hormone secretion	6/201	96/18670	0.000599565	0.00404821	0.00249535	APLN/GPER1/ADCY8/PRKCE/TFR2/TNFSF11	6
BP	GO:1901214	regulation of neuron death	11/201	313/18670	0.000603406	0.00406633	0.00250652	IL13/FOS/CX3CR1/BDNF/CSF3/ANGPT1/CNTFR/NR4A3/WNT3A/EGR1/MDK	11
BP	GO:0010001	glial cell differentiation	9/201	218/18670	0.000609126	0.00409701	0.00252543	IL6/AGER/FGF10/GPR17/BMP2/NRG1/VTN/MDK/TNFRSF21	9
BP	GO:0006957	complement activation, alternative pathway	3/201	16/18670	0.000620791	0.0041047	0.00253017	C8B/C7/CFB	3
BP	GO:0010919	regulation of inositol phosphate biosynthetic process	3/201	16/18670	0.000620791	0.0041047	0.00253017	ADCYAP1R1/GPER1/PTH1R	3
BP	GO:0032604	granulocyte macrophage colony-stimulating factor production	3/201	16/18670	0.000620791	0.0041047	0.00253017	IL17D/PAEP/IL23A	3
BP	GO:0042033	chemokine biosynthetic process	3/201	16/18670	0.000620791	0.0041047	0.00253017	IL6/AGER/EGR1	3
BP	GO:0042222	interleukin-1 biosynthetic process	3/201	16/18670	0.000620791	0.0041047	0.00253017	AGER/CMA1/EGR1	3
BP	GO:0050755	chemokine metabolic process	3/201	16/18670	0.000620791	0.0041047	0.00253017	IL6/AGER/EGR1	3
BP	GO:0072224	metanephric glomerulus development	3/201	16/18670	0.000620791	0.0041047	0.00253017	AGTR2/EGR1/LGR4	3
BP	GO:2000846	regulation of corticosteroid hormone secretion	3/201	16/18670	0.000620791	0.0041047	0.00253017	AGTR1/AGTR2/GAL	3
BP	GO:2001224	positive regulation of neuron migration	3/201	16/18670	0.000620791	0.0041047	0.00253017	SEMA6A/SEMA3A/MDK	3
BP	GO:0032355	response to estradiol	7/201	134/18670	0.000626079	0.00413189	0.00254693	FGF10/CAT/ADCYAP1R1/GPER1/SSTR1/SOCS2/CCNA2	7
BP	GO:0002695	negative regulation of leukocyte activation	8/201	175/18670	0.000629091	0.00414398	0.00255438	SFTPD/GPER1/GAL/MDK/IL20RB/TNFRSF21/CEACAM1/HMGB3	8
BP	GO:0050769	positive regulation of neurogenesis	14/201	474/18670	0.000643868	0.00423337	0.00260949	IL6/SEMA5A/SEMA6A/SLIT2/CX3CR1/BDNF/BMP2/GPER1/WNT3A/SOCS2/CRABP2/SEMA3A/PLXNB3/MDK	14
BP	GO:0001959	regulation of cytokine-mediated signaling pathway	8/201	177/18670	0.000677795	0.00444811	0.00274185	IL6/EDN1/SLIT2/TSLP/ANGPT1/LIFR/MMP12/TRAIP	8
BP	GO:0007548	sex differentiation	10/201	270/18670	0.000713411	0.00467311	0.00288054	FGF10/SLIT2/BMP15/ADCYAP1R1/CNTFR/PGR/UMODL1/SEMA3A/LGR4/NR0B1	10
BP	GO:0021872	forebrain generation of neurons	5/201	66/18670	0.000722076	0.00471583	0.00290688	SLIT2/FGFR2/WNT3A/RAC3/SEMA3A	5
BP	GO:0048246	macrophage chemotaxis	4/201	38/18670	0.00072262	0.00471583	0.00290688	SFTPD/EDNRB/SAA1/MDK	4
BP	GO:0032740	positive regulation of interleukin-17 production	3/201	17/18670	0.000747859	0.00485348	0.00299173	IL6/PRKCQ/IL23A	3
BP	GO:0035313	wound healing, spreading of epidermal cells	3/201	17/18670	0.000747859	0.00485348	0.00299173	HBEGF/ACVRL1/MMP12	3
BP	GO:0035930	corticosteroid hormone secretion	3/201	17/18670	0.000747859	0.00485348	0.00299173	AGTR1/AGTR2/GAL	3
BP	GO:0018209	peptidyl-serine modification	11/201	322/18670	0.000761978	0.00493599	0.00304259	IL6/NOS1/CSF3/ANGPT1/TGFBR2/PRKCQ/WNT3A/PRKCE/IFNK/IL11/PLK1	11
BP	GO:0042108	positive regulation of cytokine biosynthetic process	5/201	67/18670	0.000773572	0.00499267	0.00307752	IL6/AGER/PRKCQ/EGR1/CARD11	5
BP	GO:0048662	negative regulation of smooth muscle cell proliferation	5/201	67/18670	0.000773572	0.00499267	0.00307752	APLN/OGN/GPER1/NPR1/NPR3	5
BP	GO:0033135	regulation of peptidyl-serine phosphorylation	7/201	139/18670	0.000778012	0.00500293	0.00308385	IL6/NOS1/CSF3/ANGPT1/WNT3A/IFNK/IL11	7
BP	GO:0045580	regulation of T cell differentiation	7/201	139/18670	0.000778012	0.00500293	0.00308385	TGFBR2/ZBTB16/CARD11/IL23A/MDK/IL1RL2/TNFRSF18	7
BP	GO:0031532	actin cytoskeleton reorganization	6/201	101/18670	0.000784114	0.00501597	0.00309189	FGF10/CSF3/S1PR1/TEK/RAC3/MDK	6
BP	GO:0010565	regulation of cellular ketone metabolic process	8/201	181/18670	0.000784326	0.00501597	0.00309189	FABP5/BMP2/FGFR4/NR4A3/EGR1/PRKCE/PDK1/CEACAM1	8
[truncated: 679 more rows]

## Sheet: F
Table S2F. KEGG pathways of turquoise model genes
ID	Description	GeneRatio	BgRatio	pvalue	p.adjust	qvalue	geneID	Count
[truncated: 27 more rows]

## Sheet: G
Table S2G. GO terms of causal network genes
[truncated: 213 more rows]

[truncated: 1 more sheets: H]
