# Supplementary material for: A Novel Immune-Prognosis Index Predicts the Benefit of Lung Adenocarcinoma Patients
Source: Front Pharmacol. 2022 May 9;13:818170. doi: 10.3389/fphar.2022.818170 (PMC9124834; doi:10.3389/fphar.2022.818170)
Supplement: Supplementary file 2 [file Table3.xlsx]

## Sheet: A
Table S3A. Gene-pairs of blue module (weight >900)
From	To	Weight
SPI1	SLC11A1	951
HMOX1	PPARG	912
CXCR1	PPBP	991
CXCR1	FPR1	904
PPBP	FPR1	900
RXFP2	PTGER4	904
CXCR1	CXCR2	956
PPBP	CXCR2	998
FPR1	CXCR2	903
CXCR1	CCR8	909
PPBP	CCR8	903
FPR1	CCR8	900
CXCR2	CCR8	906
PROK2	FPR2	900
CXCR1	FPR2	908
PPBP	FPR2	908
FPR1	FPR2	901
CXCR2	FPR2	907
CCR8	FPR2	905
CXCR1	C5AR1	909
PPBP	C5AR1	912
FPR1	C5AR1	907
CXCR2	C5AR1	912
CCR8	C5AR1	900
FPR2	C5AR1	907
HMOX1	TLR4	913
SPI1	TLR4	912
CXCR1	FGR	905
FPR2	CAMP	983

## Sheet: B
Table S3B. Gene-pairs of turquoise module (weight >900)
From	To	Weight
GNRHR	F2RL3	900
CSF3	IL6	960
IL23A	IL6	916
TNFSF11	IL6	903
CNTFR	IL6	908
CNTFR	LIFR	999
IL6	LIFR	933
EGR1	FGF2	909
IL6	FGF2	937
CSF3	IL11	910
IL6	IL11	991
LIFR	IL11	921
FGF2	FGF10	918
FGF2	TNC	971
HBEGF	EGF	928
GAL	SSTR1	928
GNRHR	GPR17	900
F2RL3	GPR17	904
GAL	GPR17	903
SSTR1	GPR17	900
GNRHR	AGTR1	905
F2RL3	AGTR1	900
GPR17	AGTR1	900
FGF10	WNT3A	923
GAL	ADCY8	900
SSTR1	ADCY8	905
GPR17	ADCY8	900
GAL	CXCL13	900
SSTR1	CXCL13	903
GPR17	CXCL13	900
ADCY8	CXCL13	900
FGF2	FGFR4	999
FGF10	FGFR4	949
FGFR4	FGF11	916
GAL	CXCL3	900
SSTR1	CXCL3	900
GPR17	CXCL3	900
ADCY8	CXCL3	900
CXCL13	CXCL3	921
FGF2	PF4	961
EGF	PF4	900
FCN3	MASP1	939
GAL	GPER1	906
SSTR1	GPER1	900
GPR17	GPER1	905
ADCY8	GPER1	900
CXCL13	GPER1	900
CXCL3	GPER1	900
EGF	VEGFD	900
PF4	VEGFD	918
CCNA2	PLK1	994
FABP4	ANGPTL4	939
PLK1	BIRC5	995
ADCY8	RXFP1	900
IL6	IL13	924
ADCY8	ADRB2	902
RXFP1	ADRB2	901
GAL	S1PR1	900
SSTR1	S1PR1	900
GPR17	S1PR1	900
ADCY8	S1PR1	900
CXCL13	S1PR1	928
CXCL3	S1PR1	900
GPER1	S1PR1	901
GAL	APLN	933
SSTR1	APLN	902
GPR17	APLN	901
ADCY8	APLN	900
CXCL13	APLN	900
CXCL3	APLN	900
GPER1	APLN	904
S1PR1	APLN	902
PRKCQ	PRKCE	903
ADCY8	PRKCE	920
TNFSF11	FOS	989
EGR1	FOS	984
FABP4	FOS	914
IL6	FOS	994
FGF2	FOS	929
GAL	FOS	923
GPER1	FOS	903
IL13	FOS	933
ADCY8	PTH1R	900
RXFP1	PTH1R	905
ADRB2	PTH1R	933
C6	C7	911
EGF	A2M	900
PF4	A2M	903
VEGFD	A2M	902
RAC3	A2M	916
ADCY8	VIPR1	900
RXFP1	VIPR1	907
ADRB2	VIPR1	911
PTH1R	VIPR1	903
IL20RA	IL20RB	927
DEFA4	DEFA3	907
PRKCQ	SELE	900
PRKCE	SELE	900
EGR1	MX2	915
GNRHR	EDN3	902
F2RL3	EDN3	900
GPR17	EDN3	900
AGTR1	EDN3	917
GHR	SOCS2	999
IL13	TSLP	978
FOS	HTR3A	910
HTR3C	HTR3A	911
HBEGF	NRG1	948
EGF	NRG1	962
TGFBR3	TGFBR2	991
SMAD6	TGFBR2	961
PGR	RXRG	903
PGR	NR4A1	923
RXRG	NR4A1	967
EGF	LEFTY2	900
PF4	LEFTY2	900
VEGFD	LEFTY2	900
A2M	LEFTY2	900
ADCY8	ADRB1	932
RXFP1	ADRB1	902
ADRB2	ADRB1	915
PTH1R	ADRB1	906
VIPR1	ADRB1	904
NRG1	NRG3	925
VTN	MMP9	925
HBEGF	MMP9	989
IL6	MMP9	949
FGF2	MMP9	948
TNC	MMP9	915
LCN2	MMP9	985
RAC3	MMP9	910
ANGPTL1	TIE1	927
VTN	PLAU	932
FOS	PLAU	984
MMP9	PLAU	987
TGFBR2	ENG	975
GNRHR	EDNRB	912
F2RL3	EDNRB	903
GPR17	EDNRB	900
AGTR1	EDNRB	913
EDN3	EDNRB	998
WNT3A	BMP2	976
SMAD6	BMP2	996
GREM1	BMP2	980
FOS	BMP2	965
ENG	BMP2	935
GNRHR	EDN1	917
F2RL3	EDN1	911
IL6	EDN1	942
EGF	EDN1	900
GPR17	EDN1	900
AGTR1	EDN1	956
ADCY8	EDN1	906
ADRB2	EDN1	925
FOS	EDN1	993
EDN3	EDN1	923
EDNRB	EDN1	999
EGR1	ISG15	931
MX2	ISG15	972
CAT	XDH	962
ANGPTL1	TEK	976
FGF2	TEK	949
VEGFD	TEK	929
IL1RL1	IL33	998
TGFBR2	ACVRL1	988
ENG	ACVRL1	990
GNRHR	GRK5	905
F2RL3	GRK5	908
GPR17	GRK5	900
AGTR1	GRK5	984
ADRB2	GRK5	937
EDN3	GRK5	900
EDNRB	GRK5	907
EDN1	GRK5	914
BMP2	SPP1	942
ADCY8	ADM2	900
RXFP1	ADM2	900
ADRB2	ADM2	900
PTH1R	ADM2	900
VIPR1	ADM2	913
ADRB1	ADM2	900
TNFSF11	PTHLH	941
ADCY8	PTHLH	900
RXFP1	PTHLH	900
ADRB2	PTHLH	903
PTH1R	PTHLH	995
VIPR1	PTHLH	906
ADRB1	PTHLH	903
ADM2	PTHLH	900
ADCY8	ADCYAP1R1	915
RXFP1	ADCYAP1R1	908
ADRB2	ADCYAP1R1	902
PTH1R	ADCYAP1R1	901
VIPR1	ADCYAP1R1	905
ADRB1	ADCYAP1R1	902
ADM2	ADCYAP1R1	902
PTHLH	ADCYAP1R1	903
PGR	HNF4G	907
RXRG	HNF4G	908
NR4A1	HNF4G	905
PRKCQ	CARD11	999
EGR1	BDNF	913
IL6	BDNF	913
FGF2	BDNF	953
FOS	BDNF	942
NRG1	BDNF	912
SHC3	BDNF	933
GAL	CXCL2	900
SSTR1	CXCL2	900
GPR17	CXCL2	900
ADCY8	CXCL2	900
CXCL13	CXCL2	933
CXCL3	CXCL2	901
GPER1	CXCL2	900
S1PR1	CXCL2	900
APLN	CXCL2	900
FGF2	FGFR2	999
FGF10	FGFR2	999
NR4A1	NR0B1	931
TEK	ANGPT1	999
C6	C8B	902
C7	C8B	900
SFTPA2	SFTPA1	956
RXFP1	INSL3	961
TIE1	ANGPT4	986
TEK	ANGPT4	998

## Sheet: C
Table S3C. Degree of blue and turquoise modules
Blue	Degree	Turquoise	Degree
FPR2	8	ADCY8	19
CXCR1	7	GPR17	16
PPBP	6	FOS	13
FPR1	6	IL6	12
CXCR2	6	EDN1	12
CCR8	6	FGF2	11
C5AR1	6	GAL	10
SPI1	2	GPER1	10
HMOX1	2	ADRB2	10
TLR4	2	SSTR1	9
SLC11A1	1	CXCL13	9
PPARG	1	CXCL3	9
RXFP2	1	RXFP1	9
PTGER4	1	S1PR1	9
PROK2	1	APLN	9
FGR	1	PTHLH	9
CAMP	1	CXCL2	9
		PTH1R	8
		VIPR1	8
		ADRB1	8
		MMP9	8
		GRK5	8
		ADM2	8
		ADCYAP1R1	8
		GNRHR	7
		F2RL3	7
		EGF	7
		AGTR1	7
		EDN3	7
		EDNRB	7
		BMP2	6
		BDNF	6
		EGR1	5
		PF4	5
		VEGFD	5
		A2M	5
		TEK	5
		FGF10	4
		NRG1	4
		TGFBR2	4
		NR4A1	4
		LEFTY2	4
		TNFSF11	3
		LIFR	3
		IL11	3
		HBEGF	3
		FGFR4	3
		IL13	3
		PRKCQ	3
		PRKCE	3
		PGR	3
		RXRG	3
		PLAU	3
		ENG	3
		HNF4G	3
		CSF3	2
		CNTFR	2
		TNC	2
		WNT3A	2
		PLK1	2
		FABP4	2
		C6	2
		C7	2
		RAC3	2
		SELE	2
		MX2	2
		HTR3A	2
		SMAD6	2
		VTN	2
		ANGPTL1	2
		TIE1	2
		ISG15	2
		ACVRL1	2
		FGFR2	2
		C8B	2
		ANGPT4	2
		IL23A	1
		FGF11	1
		FCN3	1
		MASP1	1
		CCNA2	1
		ANGPTL4	1
		BIRC5	1
		IL20RA	1
		IL20RB	1
		DEFA4	1
		DEFA3	1
		GHR	1
		SOCS2	1
		TSLP	1
		HTR3C	1
		TGFBR3	1
		NRG3	1
		LCN2	1
		GREM1	1
		CAT	1
		XDH	1
		IL1RL1	1
		IL33	1
		SPP1	1
		CARD11	1
		SHC3	1
		NR0B1	1
		ANGPT1	1
		SFTPA2	1
		SFTPA1	1
		INSL3	1
