# Supplementary material for: A Novel Immune-Prognosis Index Predicts the Benefit of Lung Adenocarcinoma Patients
Source: Front Pharmacol. 2022 May 9;13:818170. doi: 10.3389/fphar.2022.818170 (PMC9124834; doi:10.3389/fphar.2022.818170)
Supplement: Supplementary file 3 [file Table6.xlsx]

## Sheet: Sheet1
ID	setSize	enrichmentScore	NES	pvalue	p.adjust	qvalues	rank	leading_edge	core_enrichment
KEGG_CELL_ADHESION_MOLECULES_CAMS	111	0.568533	1.68572	0.00111359	0.0559375	0.0427632	3339	tags=50%, list=24%, signal=39%	CLDN18/CLDN8/CD22/ITGA8/CD40LG/NEGR1/CADM3/ITGA9/SELP/NFASC/CLDN2/NRXN3/JAM2/NCAM2/SELE/SPN/CLDN9/OCLN/NECTIN3/CADM1/HLA-DOA/ESAM/SIGLEC1/CDH15/CD28/CLDN5/HLA-DOB/ITGA4/CDH5/CD34/ITGAL/HLA-DQB1/SELL/ICAM3/PTPRM/HLA-DQA1/HLA-DRB5/CLDN23/HLA-DMB/CD6/CLDN11/HLA-DMA/HLA-DPA1/HLA-DQA2/PTPRC/CD80/HLA-DPB1/ITGAM/ICAM1/ICAM2/ALCAM/PECAM1/SELPLG/ITGB8/HLA-DRB1/CD4
KEGG_ETHER_LIPID_METABOLISM	28	0.670479	1.62861	0.00132275	0.0559375	0.0427632	931	tags=25%, list=7%, signal=23%	PLA2G4E/PLA2G1B/PLA2G12B/PLA2G10/JMJD7-PLA2G4B/PLA2G3/PLA2G2A
KEGG_ALPHA_LINOLENIC_ACID_METABOLISM	15	0.809313	1.75336	0.00143266	0.0559375	0.0427632	931	tags=47%, list=7%, signal=44%	PLA2G4E/PLA2G1B/PLA2G12B/PLA2G10/JMJD7-PLA2G4B/PLA2G3/PLA2G2A
KEGG_HEDGEHOG_SIGNALING_PATHWAY	43	0.64181	1.68216	0.00247219	0.0559375	0.0427632	794	tags=21%, list=6%, signal=20%	HHIP/WNT3A/IHH/SHH/LRP2/BMP5/PTCH1/WNT4/WNT11
KEGG_PROXIMAL_TUBULE_BICARBONATE_RECLAMATION	16	0.748939	1.64296	0.00284091	0.0559375	0.0427632	997	tags=31%, list=7%, signal=29%	CA4/ATP1A2/ATP1B2/SLC4A4/AQP1
KEGG_NEUROACTIVE_LIGAND_RECEPTOR_INTERACTION	96	0.566639	1.65629	0.00344037	0.0559375	0.0427632	1773	tags=36%, list=13%, signal=32%	AGTR2/ADRB1/VIPR1/CTSG/ADRB2/PTGFR/CNR1/SCTR/GABBR2/PTH1R/NMUR1/EDNRB/GIPR/ADRA2A/CYSLTR1/SSTR1/ADRA1B/GABRP/GABRE/LEPR/THRB/AGTR1/PTGER4/P2RY14/GRIN3B/S1PR4/P2RY13/P2RX1/LPAR3/CALCRL/PTGIR/S1PR1/GABBR1/LTB4R2/P2RY8
KEGG_VASCULAR_SMOOTH_MUSCLE_CONTRACTION	88	0.587236	1.69828	0.00344037	0.0559375	0.0427632	3405	tags=50%, list=24%, signal=38%	PLA2G4E/PLA2G1B/PLA2G12B/PLA2G10/GUCY1A2/JMJD7-PLA2G4B/NPR1/CACNA1D/PLA2G3/MYH11/ADRA1B/CACNA1C/PLCB4/ADCY4/PLA2G2A/PPP1R12B/PRKCB/PRKCE/ADCY9/AGTR1/RAMP3/CALCRL/PTGIR/PLA2G6/PLCB2/ADCY5/PRKG1/PRKCQ/RAMP2/ITPR2/ITPR1/PRKCH/KCNMA1/ADORA2B/PRKCA/ADCY6/PLA2G5/NPR2/ACTG2/ARHGEF1/ADCY7/GNAQ/BRAF/MYLK
KEGG_FC_EPSILON_RI_SIGNALING_PATHWAY	69	0.579616	1.61369	0.00358423	0.0559375	0.0427632	2142	tags=28%, list=15%, signal=23%	PLA2G4E/PLA2G1B/MS4A2/MAPK10/FCER1A/PLA2G12B/PLA2G10/JMJD7-PLA2G4B/PLA2G3/PLA2G2A/PRKCB/PRKCE/PIK3R5/BTK/PIK3R1/PLA2G6/PDPK1/PIK3CG/PLCG2
KEGG_MISMATCH_REPAIR	22	-0.742139	-2.0558	0.00373134	0.0559375	0.0427632	2605	tags=64%, list=19%, signal=52%	POLD1/POLD3/POLD2/LIG1/SSBP1/RPA3/PCNA/MSH6/RFC2/MSH2/RFC5/RFC3/RFC4/EXO1
KEGG_HOMOLOGOUS_RECOMBINATION	26	-0.74456	-2.17037	0.00390625	0.0559375	0.0427632	2605	tags=58%, list=19%, signal=47%	POLD1/POLD3/POLD2/NBN/RAD51C/SSBP1/RPA3/SEM1/BRCA2/RAD54B/BLM/XRCC2/EME1/RAD51/RAD54L
KEGG_LINOLEIC_ACID_METABOLISM	17	0.711279	1.58179	0.00426743	0.0559375	0.0427632	931	tags=47%, list=7%, signal=44%	PLA2G4E/PLA2G1B/PLA2G12B/ALOX15/PLA2G10/JMJD7-PLA2G4B/PLA2G3/PLA2G2A
KEGG_DNA_REPLICATION	35	-0.787846	-2.40775	0.00469484	0.0559375	0.0427632	2642	tags=80%, list=19%, signal=65%	POLE3/POLD1/POLD3/POLE4/POLD2/LIG1/MCM3/SSBP1/RPA3/PCNA/RNASEH1/RFC2/MCM5/MCM7/POLA2/PRIM2/RNASEH2A/POLE/FEN1/MCM6/RFC5/RFC3/MCM4/MCM2/DNA2/RFC4/PRIM1/POLE2
KEGG_GNRH_SIGNALING_PATHWAY	81	0.561797	1.59849	0.00469484	0.0559375	0.0427632	2970	tags=36%, list=21%, signal=28%	PLA2G4E/PLA2G1B/MAPK10/PLA2G12B/PLA2G10/JMJD7-PLA2G4B/CACNA1D/PLA2G3/CACNA1C/PLCB4/ADCY4/PLA2G2A/PRKCB/GNRH1/ADCY9/PLA2G6/PLCB2/PTK2B/ADCY5/MAP3K3/HBEGF/ITPR2/ITPR1/MAP3K1/CAMK2D/PRKCA/ADCY6/PLA2G5/EGFR
KEGG_DILATED_CARDIOMYOPATHY	63	0.594135	1.64301	0.0047619	0.0559375	0.0427632	1032	tags=25%, list=7%, signal=24%	ADRB1/CACNA2D2/DES/ITGA8/SGCA/ITGA10/TNNC1/ITGA9/CACNG6/CACNA1D/CACNB1/CACNA1C/DMD/LAMA2/ADCY4/ADCY9
KEGG_LONG_TERM_DEPRESSION	51	0.609264	1.63633	0.00481348	0.0559375	0.0427632	2840	tags=35%, list=20%, signal=28%	PLA2G4E/PLA2G1B/PLA2G12B/PLA2G10/GUCY1A2/JMJD7-PLA2G4B/PLA2G3/PLCB4/PLA2G2A/PRKCB/GNAO1/PLA2G6/PLCB2/PRKG1/ITPR2/ITPR1/PRKCA/PLA2G5
KEGG_PROTEASOME	41	-0.729406	-2.27731	0.005	0.0559375	0.0427632	3599	tags=90%, list=26%, signal=67%	PSMC3/PSMC5/PSMB8/PSMD13/PSME4/PSMA3/PSMD4/PSMA1/PSMB4/PSMB6/PSMD8/PSME2/PSMC2/PSMB7/PSMA7/PSMC6/PSME3/PSMD3/PSMB2/PSMB3/POMP/PSMC4/PSMA5/PSMD12/PSMD1/PSMB5/PSMD7/PSMD2/PSMB9/PSMA2/PSMA4/PSMA6/PSMC1/PSMD11/SEM1/PSMD14/IFNG
KEGG_P53_SIGNALING_PATHWAY	64	-0.51745	-1.80581	0.00588235	0.0619377	0.0473502	1151	tags=25%, list=8%, signal=23%	CYCS/IGFBP3/CDK2/CDK6/CHEK2/PMAIP1/CCNE2/CDKN2A/CCNB1/CDK1/RRM2/CHEK1/CCNB2/CCNE1/GTSE1/SERPINB5
KEGG_PROGESTERONE_MEDIATED_OOCYTE_MATURATION	72	-0.46427	-1.65411	0.00641026	0.0637464	0.0487329	1181	tags=22%, list=8%, signal=20%	MAD2L2/ANAPC1/CDK2/PDE3A/MAPK12/CCNA1/CCNB1/CDK1/PKMYT1/CCNB2/PLK1/CCNA2/BUB1/MAD2L1/CDC25A/CDC25C
KEGG_RIBOSOME	85	-0.516467	-1.91972	0.00704225	0.0645743	0.0493658	5656	tags=73%, list=40%, signal=44%	RPL36AL/RPS12/RPL5/RPS6/RPLP2/RPS3A/RPL29/RPL12/RPL28/RPS2/RPL19/RPS8/RPL7A/RPL14/RPL32/RPL27A/RPL31/RPLP1/RPL18/RPS20/RPS5/RPS24/RPL36/RPL23A/RPL24/FAU/RPL9/RPS15/RPS18/RPL4/RPS29/RPL41/RPL18A/RPL30/RPS17/RPS27A/RPL37A/RPSA/RPS3/RPL8/RPL39/RPL7/RPS10/RPL37/RPL36A/RPS19/RPL27/RPL6/RPS21/RPL35/RPS16/RPL17/RPL38/RPL35A/RPLP0/RSL24D1/RPS7/RPL26L1/RPS26/RPL22L1/MRPL13/RPS4Y1
KEGG_PYRIMIDINE_METABOLISM	89	-0.492259	-1.84204	0.0075188	0.0645743	0.0493658	2928	tags=48%, list=21%, signal=38%	POLR3F/POLR3D/NME4/POLR2D/NT5M/POLR2K/POLE3/POLD1/POLD3/POLE4/DUT/POLR2I/POLD2/POLR1B/POLR2H/POLR2J/POLR3A/DCK/RRM1/NME2/NT5C3A/CAD/PNPT1/NUDT2/PNP/UMPS/ENTPD8/POLA2/PRIM2/CTPS1/NME1/DTYMK/POLE/TXNRD1/TYMS/TK1/PRIM1/NME1-NME2/POLR3G/POLE2/CDA/UCK2/RRM2
KEGG_OOCYTE_MEIOSIS	90	-0.540525	-2.03159	0.00757576	0.0645743	0.0493658	569	tags=19%, list=4%, signal=18%	CCNE2/MAPK12/PTTG1/FBXO5/CCNB1/CDK1/AURKA/CDC20/PKMYT1/CCNB2/PLK1/CCNE1/BUB1/MAD2L1/CDC25C/ESPL1/SGO1
KEGG_PPAR_SIGNALING_PATHWAY	51	0.579634	1.55675	0.00842359	0.0685374	0.0523955	1969	tags=31%, list=14%, signal=27%	RXRG/ACADL/HMGCS2/FABP4/AQP7/CD36/SORBS1/LPL/SCD5/SLC27A1/ACOX2/OLR1/CPT1B/CYP27A1/FABP3/PDPK1
KEGG_ARACHIDONIC_ACID_METABOLISM	42	0.597787	1.5632	0.00987654	0.0768653	0.058762	1167	tags=33%, list=8%, signal=31%	PLA2G4E/PLA2G1B/PLA2G12B/GGT6/ALOX15/PLA2G10/HPGDS/ALOX15B/JMJD7-PLA2G4B/PLA2G3/PLA2G2A/PTGDS/EPHX2/CYP2U1
KEGG_CELL_CYCLE	120	-0.684137	-2.64039	0.0111111	0.0828704	0.0633528	1670	tags=41%, list=12%, signal=36%	CDK4/ANAPC7/PRKDC/PCNA/MYC/E2F3/BUB3/ORC5/MCM5/HDAC2/MAD2L2/ANAPC1/MCM7/CDK2/CDK6/CHEK2/RBL1/MCM6/SKP2/E2F1/MCM4/CCNE2/CDC7/MCM2/PTTG1/CCNA1/DBF4/CDKN2A/CCNB1/CDK1/E2F2/CDC20/CHEK1/PKMYT1/CCNB2/PLK1/CCNA2/CCNE1/CDC6/BUB1/ORC6/CDC45/MAD2L1/ORC1/CDC25A/BUB1B/CDC25C/TTK/ESPL1
KEGG_RNA_DEGRADATION	54	-0.47005	-1.54386	0.0120482	0.0839587	0.0641849	4334	tags=63%, list=31%, signal=44%	XRN1/CNOT7/CNOT2/EXOSC10/LSM7/CNOT3/C1D/PAPOLA/ENO1/HSPA9/ENO3/EDC3/DCPS/EXOSC1/LSM3/LSM4/ZCCHC7/LSM8/EXOSC9/ENO2/LSM6/PATL1/CNOT9/EXOSC8/LSM2/EXOSC5/EXOSC4/MPHOSPH6/LSM1/EXOSC2/EXOSC3/HSPD1/LSM5/PNPT1
KEGG_SPLICEOSOME	125	-0.465063	-1.78349	0.0121951	0.0839587	0.0641849	4150	tags=54%, list=30%, signal=38%	LSM7/TCERG1/SF3B2/SNW1/CWC15/SF3A3/SNRPD3/SART1/SF3B3/SF3A2/CDC5L/SF3B5/PLRG1/CTNNBL1/SNRNP27/TRA2B/SF3B4/U2AF2/USP39/SNRNP40/PRPF19/SNRPB2/LSM3/HNRNPC/DDX23/SNRPA/RBM17/LSM4/TXNL4A/PUF60/NCBP1/LSM8/SF3B6/SNRPC/SNRPD2/PRPF40A/NCBP2/HSPA6/PHF5A/LSM6/PRPF40B/EFTUD2/U2SURP/SNRPE/MAGOH/SMNDC1/LSM2/WBP11/ISY1/SNRPB/HSPA2/HSPA1A/BUD31/PRPF4/HSPA1B/PPIH/SRSF9/PPIL1/LSM5/EIF4A3/SNRPG/ALYREF/SNRPA1/SNRPD1…
KEGG_PROTEIN_EXPORT	23	-0.590747	-1.65554	0.015444	0.0974225	0.0744777	5092	tags=83%, list=36%, signal=53%	SRP19/SRPRA/IMMP1L/SRP14/SPCS1/HSPA5/SRP9/SEC11A/SRP68/SPCS3/IMMP2L/SRP54/SPCS2/SEC61A1/SEC61B/SRP72/SEC61A2/SEC61G/SRPRB
KEGG_VIRAL_MYOCARDITIS	57	0.556949	1.51804	0.0156815	0.0974225	0.0744777	4056	tags=51%, list=29%, signal=36%	SGCA/CD40LG/MYH11/DMD/LAMA2/HLA-DOA/CD28/HLA-DOB/ITGAL/HLA-DQB1/HLA-DQA1/HLA-DRB5/HLA-DMB/CAV1/HLA-DMA/HLA-DPA1/HLA-DQA2/CD80/HLA-DPB1/SGCD/MYH10/CD55/ICAM1/HLA-DRB1/MYH14/ITGB2/FYN/CXADR/HLA-DRA
KEGG_LEUKOCYTE_TRANSENDOTHELIAL_MIGRATION	99	0.495902	1.45813	0.0157835	0.0974225	0.0744777	3596	tags=38%, list=26%, signal=29%	CLDN18/CLDN8/CLDN2/RAPGEF3/JAM2/TXK/PRKCB/CLDN9/OCLN/ITK/PIK3R5/ESAM/PIK3R1/CLDN5/RASSF5/ITGA4/CDH5/PTK2B/ITGAL/PIK3CG/PLCG2/NOX1/CLDN23/CLDN11/RAPGEF4/PRKCA/MYL5/ITGAM/ICAM1/CXCL12/PECAM1/NCF4/PIK3R3/PIK3CD/VAV1/RHOH/AFDN/ITGB2
KEGG_SYSTEMIC_LUPUS_ERYTHEMATOSUS	47	0.563905	1.49972	0.0171569	0.102369	0.0782594	2719	tags=45%, list=19%, signal=36%	CTSG/C6/C7/CD40LG/C4A/C4B/C8B/HLA-DOA/CD28/HLA-DOB/HLA-DQB1/C5/HLA-DQA1/HLA-DRB5/HLA-DMB/HLA-DMA/HLA-DPA1/HLA-DQA2/C3/CD80/HLA-DPB1
KEGG_BASE_EXCISION_REPAIR	33	-0.54351	-1.65161	0.0178571	0.103111	0.0788261	2642	tags=48%, list=19%, signal=39%	POLE3/POLD1/POLD3/POLE4/PARP2/POLD2/LIG1/LIG3/PCNA/SMUG1/UNG/TDG/POLE/FEN1/POLE2/NEIL3
KEGG_MELANOGENESIS	79	0.508915	1.4412	0.0188457	0.105418	0.0805902	3459	tags=38%, list=25%, signal=29%	WNT3A/EDNRB/TYRP1/WNT4/WNT11/PLCB4/ADCY4/PRKCB/ADCY9/GNAO1/FZD9/TCF7L1/PLCB2/EDN1/ADCY5/KIT/WNT7B/CAMK2D/WNT5A/FZD8/PRKCA/ADCY6/CREB3L1/KITLG/FZD4/FZD1/MITF/ADCY7/GNAQ/WNT10A
KEGG_DRUG_METABOLISM_OTHER_ENZYMES	23	-0.569594	-1.59626	0.023166	0.125658	0.0960633	1559	tags=30%, list=11%, signal=27%	HPRT1/UMPS/GMPS/TK1/CDA/UCK2/UGT1A6
KEGG_TYPE_II_DIABETES_MELLITUS	32	0.610068	1.51812	0.0246114	0.126542	0.0967393	2002	tags=31%, list=14%, signal=27%	MAPK10/CACNA1D/CACNA1C/SOCS2/PRKCE/PIK3R5/PIK3R1/KCNJ11/PIK3CG/PRKCZ
KEGG_HYPERTROPHIC_CARDIOMYOPATHY_HCM	59	0.538426	1.47814	0.0251497	0.126542	0.0967393	2439	tags=34%, list=17%, signal=28%	CACNA2D2/DES/ITGA8/SGCA/ITGA10/TNNC1/ITGA9/CACNG6/CACNA1D/CACNB1/CACNA1C/DMD/LAMA2/TGFB2/ITGA4/ACE/ITGA7/ITGB6/CACNG4/ITGA1
KEGG_BASAL_CELL_CARCINOMA	45	0.559975	1.4798	0.0258303	0.126542	0.0967393	2981	tags=38%, list=21%, signal=30%	HHIP/WNT3A/SHH/PTCH1/WNT4/WNT11/AXIN2/FZD9/GLI1/TCF7L1/BMP2/BMP4/WNT7B/APC/WNT5A/FZD8/FZD4
KEGG_CITRATE_CYCLE_TCA_CYCLE	27	-0.554809	-1.63021	0.027451	0.126542	0.0967393	5317	tags=78%, list=38%, signal=48%	IDH3G/PDHB/SDHD/SDHC/ACO1/SUCLG1/IDH3B/IDH3A/IDH1/SUCLA2/PDHA1/DLAT/SDHA/FH/CS/ACLY/MDH1/MDH2/SDHB/IDH2/DLD
KEGG_GLYCEROPHOSPHOLIPID_METABOLISM	68	0.515759	1.43074	0.0276442	0.126542	0.0967393	3702	tags=37%, list=26%, signal=27%	PLA2G4E/PLA2G1B/PLA2G12B/GPD1/PLA2G10/JMJD7-PLA2G4B/PLA2G3/PLA2G2A/ACHE/GPD1L/LCAT/PLA2G6/CHKB/DGKD/DGKH/LPCAT2/CHKA/PLA2G5/LPCAT1/MBOAT1/DGKE/CDS1/PLPP3/PGS1/PLD2
KEGG_VEGF_SIGNALING_PATHWAY	68	0.515115	1.42896	0.0276442	0.126542	0.0967393	2870	tags=31%, list=20%, signal=25%	PLA2G4E/PLA2G1B/PLA2G12B/PLA2G10/JMJD7-PLA2G4B/PLA2G3/PLA2G2A/PRKCB/PIK3R5/PIK3R1/PLA2G6/KDR/NFATC1/PIK3CG/PLCG2/NFATC2/NFATC3/NFAT5/PRKCA/PLA2G5/SHC2
KEGG_ALDOSTERONE_REGULATED_SODIUM_REABSORPTION	33	0.600646	1.50834	0.0282776	0.126542	0.0967393	3280	tags=52%, list=23%, signal=40%	ATP1A2/NR3C2/ATP1B2/SCNN1G/SCNN1B/PRKCB/PIK3R5/PIK3R1/NEDD4L/SGK1/PDPK1/PIK3CG/HSD11B2/PRKCA/SLC9A3R2/PIK3R3/PIK3CD
KEGG_CARDIAC_MUSCLE_CONTRACTION	52	0.520472	1.40297	0.0346062	0.151086	0.115502	713	tags=15%, list=5%, signal=15%	ATP1A2/CACNA2D2/TNNC1/ATP1B2/CACNG6/CACNA1D/CACNB1/CACNA1C
KEGG_NUCLEOTIDE_EXCISION_REPAIR	42	-0.480532	-1.50274	0.0364583	0.155382	0.118787	3555	tags=50%, list=25%, signal=37%	GTF2H5/RAD23A/MNAT1/CDK7/RAD23B/POLE3/POLD1/POLD3/POLE4/POLD2/LIG1/ERCC8/GTF2H3/RPA3/PCNA/RFC2/POLE/RFC5/RFC3/RFC4/POLE2
KEGG_ASTHMA	20	0.643524	1.47709	0.0378151	0.157416	0.120342	2719	tags=65%, list=19%, signal=53%	MS4A2/FCER1A/CD40LG/HLA-DOA/HLA-DOB/HLA-DQB1/HLA-DQA1/HLA-DRB5/HLA-DMB/HLA-DMA/HLA-DPA1/HLA-DQA2/HLA-DPB1
KEGG_B_CELL_RECEPTOR_SIGNALING_PATHWAY	72	0.487371	1.3654	0.0413712	0.168305	0.128666	3372	tags=33%, list=24%, signal=25%	CD22/CR2/PRKCB/CD19/PIK3R5/BTK/PIK3R1/NFATC1/FOS/CD79B/PIK3CG/BLNK/PLCG2/NFATC2/INPP5D/NFATC3/IKBKB/NFAT5/DAPP1/LILRB3/JUN/PIK3R3/PIK3CD/VAV1
KEGG_RENIN_ANGIOTENSIN_SYSTEM	14	0.681828	1.45039	0.0435414	0.16876	0.129014	2031	tags=43%, list=14%, signal=37%	AGTR2/CTSG/CPA3/AGTR1/ACE/ACE2
KEGG_MAPK_SIGNALING_PATHWAY	217	0.409548	1.28221	0.0435685	0.16876	0.129014	3101	tags=26%, list=22%, signal=20%	RASGRF1/PLA2G4E/PLA2G1B/CACNA2D2/MAPK10/PLA2G12B/RASGRP2/FGFR2/PLA2G10/JMJD7-PLA2G4B/CACNG6/CACNA1D/PLA2G3/NTF4/CACNB1/RASGRP4/FGF9/CACNA1C/FGFR3/RPS6KA5/PLA2G2A/PRKCB/MEF2C/RPS6KA2/NR4A1/PLA2G6/TGFB2/DUSP8/MECOM/FOS/ARRB1/RASGRP1/MAPK8IP3/MAPK8IP1/MAP3K3/NGF/NFATC2/RAPGEF2/CACNG4/MAP3K1/IKBKB/MAP4K1/TGFBR2/FGFR4/DUSP1/FAS/PRKCA/PLA2G5/DUSP10/FGF2/FGF7/EGFR/GADD45G/MAP3K6/IL1R1/GADD45B
KEGG_HEMATOPOIETIC_CELL_LINEAGE	70	0.491279	1.36739	0.0443114	0.16876	0.129014	3339	tags=54%, list=24%, signal=42%	CD1E/CD1B/CD22/MS4A1/CD1C/CD1A/GP1BA/CR2/CD36/CSF3/CR1/CD19/IL11RA/CSF3R/IL6R/CD33/CD5/CD37/ITGA4/IL7R/CD34/CD1D/FLT3LG/KIT/HLA-DRB5/EPOR/ITGA1/CSF2/CSF2RA/IL7/ITGAM/KITLG/CD55/IL1R1/IL3RA/HLA-DRB1/ANPEP/CD4
KEGG_DRUG_METABOLISM_CYTOCHROME_P450	34	0.575651	1.45194	0.0458015	0.170704	0.1305	2049	tags=41%, list=15%, signal=35%	ADH1B/GSTM5/FMO5/FMO2/GSTM2/GSTA2/FMO4/MAOB/MAOA/FMO3/ADH1C/GSTA4/CYP3A5/GSTA1
KEGG_OXIDATIVE_PHOSPHORYLATION	105	-0.325706	-1.23078	0.046729	0.170704	0.1305	4352	tags=58%, list=31%, signal=40%	NDUFA10/ATP6V1D/ATP6V1G1/UQCR11/NDUFB2/ATP6V1A/NDUFB1/NDUFA4/NDUFA6/NDUFB7/NDUFA7/NDUFC2/NDUFS2/NDUFA1/NDUFS5/NDUFA3/NDUFS3/COX10/COX15/UQCRQ/COX8A/ATP6V0A2/NDUFA11/NDUFC1/SDHA/NDUFB8/COX4I1/UQCRB/ATP6V1C1/ATP6V1F/ATP6V0B/UQCRC1/NDUFAB1/NDUFA8/SDHB/NDUFS8/COX6C/COX6B1/NDUFS1/NDUFB6/COX5A/COX7A2L/COX7B/NDUFV2/NDUFB9/NDUFB3/NDUFS6/COX5B/NDUFA4L2/COX7A2/UQCRH/UQCRFS1/COX6A1/NDUFB5/NDUFB4/CYC1/COX17/…
