# Supplementary material for: A Novel Immune-Prognosis Index Predicts the Benefit of Lung Adenocarcinoma Patients
Source: Front Pharmacol. 2022 May 9;13:818170. doi: 10.3389/fphar.2022.818170 (PMC9124834; doi:10.3389/fphar.2022.818170)
Supplement: Supplementary file 4 [file Table4.xlsx]

## Sheet: A
Table S4A. Causal network of 39 immune genes
From	To	Strength
GPR17	GNRHR	1
FOS	VIPR1	0.87
FOS	BMP2	0.87
FOS	EGR1	1
IL6	GAL	0.92
IL6	CXCL3	1
IL6	VIPR1	0.845
IL6	EGR1	0.965
FGF2	BDNF	0.88
GAL	PTHLH	0.895
GAL	VIPR1	1
GPER1	EGR1	0.935
ADRB2	GAL	0.98
ADRB2	CXCL2	0.94
ADRB2	ADRB1	0.99
ADRB2	CXCR2	0.99
CXCL13	FGF2	0.875
CXCL13	S1PR1	0.935
CXCL13	MMP9	1
CXCL13	EGR1	0.89
CXCL13	PPBP	0.955
CXCL3	CXCL2	1
CXCL3	PF4	1
S1PR1	F2RL3	1
S1PR1	EDNRB	0.99
S1PR1	A2M	0.995
S1PR1	TEK	1
CXCL2	FOS	1
CXCL2	VIPR1	0.955
PTH1R	GPR17	0.86
PTH1R	GPER1	0.945
PTH1R	EDNRB	0.885
VIPR1	GPR17	1
VIPR1	FGF2	0.88
VIPR1	ADRB1	1
ADRB1	EDN1	0.91
MMP9	GNRHR	0.905
GRK5	GPR17	0.91
GRK5	EDN1	0.915
GRK5	SSTR1	0.955
GRK5	EGF	0.85
ADM2	FGF2	0.925
ADM2	GPER1	0.95
ADM2	ADRB1	0.825
ADM2	EDNRB	0.885
GNRHR	FGF2	1
F2RL3	EDN1	1
F2RL3	SSTR1	0.82
EDNRB	SSTR1	0.925
EDNRB	MMP9	0.91
BDNF	ADRB1	0.85
PF4	GPER1	0.875
PF4	PPBP	0.975
A2M	FOS	0.81
A2M	FGF2	0.87
A2M	ADRB2	0.845
A2M	PTH1R	1
A2M	GRK5	0.81
A2M	AGTR1	0.89
A2M	TEK	0.97
TEK	ADCYAP1R1	0.99
TEK	EDNRB	0.985
FPR2	FOS	0.83
FPR2	CXCR1	0.975
FPR2	FPR1	1
CXCR1	S1PR1	0.87
CXCR1	CXCR2	1
CXCR1	CCR8	0.815
FPR1	IL6	0.86
FPR1	CCR8	0.99
FPR1	C5AR1	1
CCR8	CXCL13	1
CCR8	PTH1R	0.99
CCR8	MMP9	0.87
CCR8	EGR1	0.875
CCR8	A2M	0.85
CCR8	CXCR2	0.96
C5AR1	MMP9	0.97
C5AR1	EGR1	0.805

## Sheet: B
Table S4B. The degree of 39 immune hub genes
Gene	Degree
A2M	9
CCR8	8
VIPR1	7
FOS	6
EGR1	6
FGF2	6
CXCL13	6
S1PR1	6
EDNRB	6
IL6	5
ADRB2	5
ADRB1	5
MMP9	5
PTH1R	5
GRK5	5
GPR17	4
GAL	4
GPER1	4
CXCL2	4
TEK	4
ADM2	4
CXCR1	4
FPR1	4
GNRHR	3
CXCL3	3
CXCR2	3
PF4	3
F2RL3	3
EDN1	3
SSTR1	3
FPR2	3
C5AR1	3
BDNF	2
PPBP	2
BMP2	1
PTHLH	1
EGF	1
AGTR1	1
ADCYAP1R1	1
