# Supplementary material for: A Novel Immune-Prognosis Index Predicts the Benefit of Lung Adenocarcinoma Patients
Source: Front Pharmacol. 2022 May 9;13:818170. doi: 10.3389/fphar.2022.818170 (PMC9124834; doi:10.3389/fphar.2022.818170)
Supplement: Supplementary file 5 [file Table1.xlsx]

## Sheet: Sheet1
Table S1. Differential Immune genes of LUAD samples.
GENE	logFC	logCPM	LR	P-Value	FDR	change
KIR3DL1	-1.62413	-1.79109	37.3078	1.01e-09	2.84e-09	DOWN
CLEC4M	-4.40345	-1.37983	439.629	1.3e-97	1.96e-95	DOWN
CAMP	-2.58004	-0.1745	170.366	6.15e-39	1.2e-37	DOWN
PPBP	-1.96939	1.17648	53.4165	2.7e-13	1.02e-12	DOWN
CXCL2	-2.33267	5.75343	215.388	9.17e-49	2.75e-47	DOWN
PF4	-1.93669	-0.981014	70.5821	4.42e-17	2.25e-16	DOWN
CXCL3	-1.65965	3.09872	93.3874	4.3e-22	3.18e-21	DOWN
DEFA3	-3.43448	-3.08297	119.32	8.91e-28	9.66e-27	DOWN
DEFA4	-2.48876	-3.66318	54.6125	1.47e-13	5.67e-13	DOWN
COLEC10	-2.02793	-0.43732	80.4321	3.01e-19	1.81e-18	DOWN
LCN6	-2.38818	-2.25404	138.951	4.52e-32	6.25e-31	DOWN
S100A12	-1.91622	0.0616492	75.7375	3.24e-18	1.81e-17	DOWN
SFTPD	-2.18105	8.21595	104.311	1.73e-24	1.53e-23	DOWN
PTGDS	-1.6602	6.35156	117.178	2.62e-27	2.76e-26	DOWN
PGLYRP1	-1.92871	-2.60533	89.5761	2.95e-21	2.05e-20	DOWN
TMSB15A	-1.60782	0.0805367	57.1994	3.94e-14	1.59e-13	DOWN
S100A3	-2.31359	1.36326	263.977	2.33e-59	1.1e-57	DOWN
COLEC12	-1.63927	5.81123	137.115	1.14e-31	1.55e-30	DOWN
IL6	-2.7792	3.79383	247.724	8.14e-56	3.39e-54	DOWN
ANOS1	-2.7406	5.7682	454.758	6.65e-101	1.09e-98	DOWN
TLR4	-1.51037	4.62915	153.238	3.4e-35	5.63e-34	DOWN
A2M	-1.81581	10.4724	243.898	5.56e-55	2.21e-53	DOWN
SFTPA1	-2.76624	12.0703	137.132	1.13e-31	1.53e-30	DOWN
SFTPA2	-2.61279	12.4072	122.099	2.2e-28	2.47e-27	DOWN
RBP4	-1.93353	3.28197	78.9429	6.39e-19	3.76e-18	DOWN
FABP5	-1.76432	4.35331	149.141	2.67e-34	4.14e-33	DOWN
FABP4	-4.83493	4.36926	701.278	1.58e-154	1e-151	DOWN
DUOX1	-2.50178	6.04139	226.701	3.13e-51	1.05e-49	DOWN
RBP2	-2.7833	-0.279049	154.241	2.05e-35	3.43e-34	DOWN
FABP12	-1.67492	-3.90078	19.2528	1.15e-05	2.21e-05	DOWN
CTSG	-1.79446	0.864844	78.6507	7.41e-19	4.34e-18	DOWN
TLR8	-1.73838	3.3175	144.482	2.79e-33	4.08e-32	DOWN
AHNAK	-1.85497	9.77557	235.583	3.61e-53	1.33e-51	DOWN
FGF2	-1.94264	2.61816	178.911	8.38e-41	1.79e-39	DOWN
MSR1	-2.24548	6.48881	291.119	2.84e-65	1.77e-63	DOWN
SLC11A1	-1.75915	5.43271	193.268	6.15e-44	1.51e-42	DOWN
DES	-2.99012	4.32801	298.147	8.35e-67	5.45e-65	DOWN
MARCO	-2.97172	6.68002	294.155	6.18e-66	3.98e-64	DOWN
IL7R	-1.98118	6.27053	228.949	1.01e-51	3.51e-50	DOWN
PTX3	-1.98485	1.91753	117.476	2.26e-27	2.39e-26	DOWN
MASP1	-2.6428	2.08462	311.093	1.26e-69	9.11e-68	DOWN
HMOX1	-1.64608	6.34097	173.832	1.08e-39	2.18e-38	DOWN
AGER	-4.97269	8.26152	706.819	9.84e-156	6.99e-153	DOWN
NOS1	-1.6843	2.20098	33.0812	8.84e-09	2.28e-08	DOWN
CXCR1	-2.808	0.672902	257.657	5.56e-58	2.51e-56	DOWN
CCL14	-2.37452	1.01017	201.932	7.91e-46	2.12e-44	DOWN
ACKR4	-2.33462	0.86014	213.735	2.1e-48	6.2e-47	DOWN
CCL23	-2.46025	0.785227	247.858	7.61e-56	3.19e-54	DOWN
CCL24	-2.38453	1.0543	151.771	7.11e-35	1.15e-33	DOWN
IL13	-1.68974	-2.83845	69.9839	5.98e-17	3.02e-16	DOWN
PPARG	-1.51919	4.47986	102.573	4.16e-24	3.6e-23	DOWN
FGR	-2.0502	4.89706	335.718	5.46e-75	4.67e-73	DOWN
OLR1	-2.4821	5.71952	312.104	7.6e-70	5.5e-68	DOWN
FOS	-1.6127	8.67906	112.114	3.37e-26	3.31e-25	DOWN
CMA1	-1.70877	-1.64078	66.6453	3.25e-16	1.55e-15	DOWN
EDN1	-1.95153	5.08721	196.522	1.2e-44	3.03e-43	DOWN
EDN3	-2.64689	-1.28634	70.3315	5.01e-17	2.55e-16	DOWN
FGF10	-2.87644	-0.407532	193.238	6.25e-44	1.53e-42	DOWN
PROK2	-1.98401	-1.21003	99.913	1.59e-23	1.32e-22	DOWN
SEMA3G	-3.15827	3.97485	895.751	8.23e-197	3.04e-193	DOWN
SEMA5A	-2.46886	5.16003	338.217	1.56e-75	1.35e-73	DOWN
SEMA6A	-2.48406	3.76479	404.841	4.87e-90	5.76e-88	DOWN
SEMA6D	-1.98496	3.04764	146.423	1.05e-33	1.57e-32	DOWN
SLIT2	-2.42627	5.1415	455.179	5.38e-101	8.87e-99	DOWN
C5AR1	-1.90433	5.10618	282.28	2.39e-63	1.4e-61	DOWN
CX3CR1	-1.51393	2.64351	79.4689	4.9e-19	2.91e-18	DOWN
ACKR1	-2.32152	4.20597	188.74	5.99e-43	1.42e-41	DOWN
EDNRB	-3.43142	5.06369	806.581	2e-177	2.46e-174	DOWN
FPR1	-1.87972	4.21527	188.735	6.01e-43	1.42e-41	DOWN
FPR2	-2.89752	2.47595	305.225	2.4e-68	1.63e-66	DOWN
GPR17	-1.95579	-0.164849	117.753	1.96e-27	2.09e-26	DOWN
CXCR2	-2.53248	1.44025	294.039	6.55e-66	4.2e-64	DOWN
AGRP	-2.90023	-0.17642	321.62	6.43e-72	5.07e-70	DOWN
ANGPTL5	-2.38795	-1.78229	193.224	6.29e-44	1.54e-42	DOWN
ANGPTL7	-3.42732	-0.608772	227.542	2.05e-51	6.97e-50	DOWN
APLN	-1.57958	4.02981	97.4596	5.5e-23	4.34e-22	DOWN
BDNF	-2.27208	1.71582	134.044	5.34e-31	7.04e-30	DOWN
BMP15	-1.9972	-4.1367	45.6556	1.41e-11	4.66e-11	DOWN
BMP2	-1.69494	5.03729	118.434	1.39e-27	1.49e-26	DOWN
CAT	-1.84188	6.96288	465.999	2.38e-103	4.07e-101	DOWN
CMTM2	-2.2259	-0.828125	372.583	5.13e-83	5.29e-81	DOWN
CMTM5	-2.84201	-2.62144	339.576	7.89e-76	6.97e-74	DOWN
CSF3	-4.58142	3.26683	413.323	6.93e-92	8.76e-90	DOWN
VEGFD	-3.51751	3.3534	340.996	3.87e-76	3.44e-74	DOWN
GDF10	-3.12352	2.60432	305.753	1.84e-68	1.26e-66	DOWN
GDF2	-3.67451	-4.25171	142.789	6.54e-33	9.42e-32	DOWN
HBEGF	-2.51577	5.32717	433.787	2.44e-96	3.57e-94	DOWN
IL17D	-1.50496	0.818288	148.602	3.5e-34	5.4e-33	DOWN
IL33	-2.01407	5.24343	170.829	4.88e-39	9.54e-38	DOWN
KL	-2.23407	2.52602	170.895	4.72e-39	9.25e-38	DOWN
LEFTY2	-1.84569	0.471926	83.9124	5.17e-20	3.29e-19	DOWN
LTBP4	-2.15687	7.09907	390.269	7.23e-87	8.19e-85	DOWN
NRG1	-1.51021	2.3382	68.2717	1.42e-16	6.98e-16	DOWN
NRG3	-2.35137	-0.702214	128.39	9.22e-30	1.13e-28	DOWN
OGN	-2.09408	3.32376	99.0373	2.48e-23	2.02e-22	DOWN
PRLH	-1.85963	-3.94368	34.8282	3.6e-09	9.64e-09	DOWN
RETN	-2.89519	1.81126	196.738	1.08e-44	2.72e-43	DOWN
TSLP	-1.69012	-0.183117	95.5921	1.41e-22	1.08e-21	DOWN
ACVRL1	-2.50698	5.61444	845.095	8.47e-186	1.3e-182	DOWN
ADCYAP1R1	-2.07175	0.00700989	192.852	7.58e-44	1.85e-42	DOWN
ADRB1	-3.06769	2.78879	298.352	7.53e-67	4.93e-65	DOWN
ADRB2	-3.01479	3.2921	581.718	1.59e-128	5.53e-126	DOWN
AGTR1	-1.7408	1.63697	81.3342	1.91e-19	1.17e-18	DOWN
AGTR2	-2.28166	3.51195	55.6209	8.79e-14	3.45e-13	DOWN
ANGPT1	-2.20836	4.05897	251.52	1.21e-56	5.2e-55	DOWN
ANGPT4	-4.16239	0.280226	714.927	1.7e-157	1.25e-154	DOWN
ANGPTL1	-2.23854	2.04355	194.501	3.31e-44	8.23e-43	DOWN
AVPR2	-1.88913	0.0303868	130.099	3.9e-30	4.91e-29	DOWN
CALCRL	-2.69774	5.69185	669.911	1.04e-147	5.84e-145	DOWN
CNTFR	-2.3673	-0.23893	109.888	1.04e-25	9.85e-25	DOWN
ENG	-1.55133	7.49603	253.099	5.48e-57	2.38e-55	DOWN
FGFR2	-1.71148	5.04808	134.939	3.4e-31	4.53e-30	DOWN
FGFR4	-2.39908	4.46427	225.736	5.07e-51	1.68e-49	DOWN
GHR	-1.95607	1.70118	188.494	6.78e-43	1.59e-41	DOWN
GHSR	-1.8473	-4.24013	26.153	3.15e-07	7.08e-07	DOWN
GPER1	-2.14284	2.24824	202.873	4.93e-46	1.33e-44	DOWN
HTR3C	-4.47935	-1.13885	295.997	2.45e-66	1.58e-64	DOWN
IL1RL1	-2.79047	3.71357	165.956	5.65e-38	1.05e-36	DOWN
IL20RA	-1.65671	3.52867	102.369	4.61e-24	3.97e-23	DOWN
IL3RA	-1.66484	3.76076	369.286	2.68e-82	2.73e-80	DOWN
IL5RA	-2.04195	1.62778	108.055	2.61e-25	2.42e-24	DOWN
LEPR	-1.78201	4.80014	151.001	1.05e-34	1.67e-33	DOWN
LIFR	-1.53325	6.45615	140.084	2.55e-32	3.56e-31	DOWN
NPR1	-2.55351	4.3906	378.217	3.04e-84	3.25e-82	DOWN
NPR3	-1.73605	4.70927	160.233	1.01e-36	1.79e-35	DOWN
NR4A1	-1.7001	7.28342	97.2786	6.02e-23	4.74e-22	DOWN
NR4A3	-2.19147	4.36882	155.059	1.36e-35	2.29e-34	DOWN
PGR	-1.65542	1.85674	120.489	4.94e-28	5.46e-27	DOWN
PTGER4	-1.53164	4.15767	181.39	2.41e-41	5.32e-40	DOWN
PTH1R	-1.84287	1.70643	191.388	1.58e-43	3.8e-42	DOWN
RXFP1	-3.03176	1.17214	504.282	1.11e-111	2.33e-109	DOWN
RXFP2	-2.682	-2.22466	85.3976	2.44e-20	1.6e-19	DOWN
RXRG	-2.28976	1.02539	109.344	1.36e-25	1.29e-24	DOWN
S1PR1	-2.78835	5.25587	891.703	6.25e-196	1.92e-192	DOWN
SSTR1	-2.16996	2.63343	111.781	3.99e-26	3.89e-25	DOWN
TEK	-3.18946	4.38064	883.347	4.09e-194	9.44e-191	DOWN
TGFBR2	-1.60122	7.82725	316.144	1e-70	7.49e-69	DOWN
TGFBR3	-2.49517	4.65467	381.774	5.11e-85	5.65e-83	DOWN
TIE1	-1.91499	5.09772	372.537	5.25e-83	5.38e-81	DOWN
VIPR1	-3.1592	4.9158	564.527	8.71e-125	2.82e-122	DOWN
FCGR3B	-2.2896	1.94514	166.72	3.85e-38	7.22e-37	DOWN
SHC3	-1.76502	3.60417	137.402	9.85e-32	1.35e-30	DOWN
SH2D1B	-1.72308	0.0626298	114.482	1.02e-26	1.04e-25	DOWN
PAK5	-1.51809	-2.30938	28.2728	1.05e-07	2.47e-07	DOWN
PRKCQ	-1.5207	2.61865	140.305	2.28e-32	3.2e-31	DOWN
CLEC4E	-1.59577	2.343	96.294	9.9e-23	7.69e-22	DOWN
CEACAM8	-2.04676	-0.208961	48.2407	3.77e-12	1.3e-11	DOWN
FCN3	-4.45541	5.02244	796.837	2.63e-175	3.03e-172	DOWN
ZBTB16	-2.06012	3.13321	88.1475	6.08e-21	4.13e-20	DOWN
CLEC6A	-1.625	-0.865395	63.2323	1.84e-15	8.21e-15	DOWN
ADCY8	-3.27226	-0.137718	103.01	3.33e-24	2.91e-23	DOWN
TRIM71	-1.51771	1.02312	30.1043	4.09e-08	9.97e-08	DOWN
TRIM58	-2.06837	-0.297423	73.1086	1.23e-17	6.58e-17	DOWN
WNT3A	-4.04192	1.29714	464.891	4.14e-103	7.02e-101	DOWN
F11	-2.67898	1.12517	111.613	4.34e-26	4.23e-25	DOWN
FCN1	-1.6782	4.06938	113.171	1.98e-26	1.98e-25	DOWN
SELE	-2.87038	2.33031	273.629	1.84e-61	9.86e-60	DOWN
RCAN1	-1.74624	5.58066	357.124	1.19e-79	1.16e-77	DOWN
MEFV	-1.59493	0.949238	129.279	5.89e-30	7.32e-29	DOWN
SMAD6	-2.48926	4.26308	592.646	6.66e-131	2.41e-128	DOWN
SOCS2	-1.89719	4.91186	174.446	7.91e-40	1.61e-38	DOWN
FLI1	-1.61917	4.7749	307.147	9.14e-69	6.34e-67	DOWN
GRK5	-2.43074	5.00641	590.705	1.76e-130	6.25e-128	DOWN
SIGLEC11	-2.37154	0.593616	277.288	2.93e-62	1.66e-60	DOWN
C8B	-2.57182	2.06826	88.3882	5.38e-21	3.68e-20	DOWN
EGR1	-1.80843	8.18867	156.863	5.48e-36	9.39e-35	DOWN
F2RL3	-1.81406	2.94133	185.73	2.72e-42	6.22e-41	DOWN
TRPV2	-1.83606	5.04645	352.218	1.39e-78	1.32e-76	DOWN
TPSB2	-1.79062	4.5539	101.96	5.67e-24	4.84e-23	DOWN
SPI1	-1.53086	5.65427	169.166	1.13e-38	2.15e-37	DOWN
C7	-1.73148	6.85613	83.4375	6.58e-20	4.16e-19	DOWN
C6	-1.95871	2.41585	61.8306	3.74e-15	1.63e-14	DOWN
PRKCE	-1.79104	4.54459	507.723	1.98e-112	4.31e-110	DOWN
AZGP1	1.50976	6.7337	16.3888	5.16e-05	9.31e-05	UP
CD1A	1.60257	3.29565	24.0844	9.22e-07	1.99e-06	UP
KLRC2	1.51436	-0.895943	19.3857	1.07e-05	2.07e-05	UP
RAET1L	4.05783	-1.82773	51.6195	6.74e-13	2.47e-12	UP
PDIA2	4.80591	2.39081	78.6456	7.43e-19	4.34e-18	UP
PI3	3.01168	3.91732	39.0139	4.21e-10	1.23e-09	UP
DEFB4A	2.1126	-1.22733	11.7494	0.000608635	0.000981677	UP
CXCL14	4.36919	7.30043	96.011	1.14e-22	8.81e-22	UP
CXCL13	1.62726	5.08882	30.9753	2.61e-08	6.47e-08	UP
CCL1	1.91769	-2.72404	26.6889	2.39e-07	5.42e-07	UP
DEFB1	1.64997	3.0078	18.674	1.55e-05	2.95e-05	UP
DEFA6	3.33422	-2.68308	5.68648	0.0170962	0.0232503	UP
DEFA5	9.52746	1.34669	9.48045	0.00207673	0.00315863	UP
LCN2	2.76297	7.65823	72.1757	1.97e-17	1.04e-16	UP
BPIFC	1.89937	-3.64188	18.6847	1.54e-05	2.93e-05	UP
MMP12	4.01031	5.11331	122.068	2.23e-28	2.5e-27	UP
BPIFB6	3.95573	-3.2056	18.7475	1.49e-05	2.84e-05	UP
LCN9	3.07613	-3.20361	4.12148	0.042342	0.0545999	UP
BPIFB2	4.79272	4.6597	45.5137	1.52e-11	4.99e-11	UP
S100P	5.11934	7.89878	116.694	3.35e-27	3.5e-26	UP
S100A7	5.38279	1.75621	39.3987	3.46e-10	1.02e-09	UP
DEFB126	3.8948	-3.22484	23.4536	1.28e-06	2.72e-06	UP
PGLYRP3	5.66482	-0.365414	95.1348	1.78e-22	1.36e-21	UP
S100A2	3.43232	5.55157	85.2633	2.61e-20	1.7e-19	UP
LCN12	2.50815	1.23526	92.879	5.56e-22	4.07e-21	UP
PGLYRP4	4.32125	1.18503	110.473	7.72e-26	7.4e-25	UP
S100A5	1.9555	-0.0189409	43.0961	5.21e-11	1.64e-10	UP
S100A7A	3.42419	-1.591	11.6067	0.000657156	0.0010553	UP
ZC3HAV1L	1.65532	2.44715	158.957	1.91e-36	3.36e-35	UP
DEFB4B	2.51383	-3.86573	7.36007	0.00666883	0.00956249	UP
BPIFB4	6.68471	0.942412	71.7035	2.5e-17	1.31e-16	UP
WFDC2	1.82135	8.55298	69.0958	9.38e-17	4.65e-16	UP
UMODL1	4.26841	2.80731	95.2179	1.71e-22	1.3e-21	UP
MMP9	2.06476	6.32769	71.2066	3.22e-17	1.66e-16	UP
SPAG11B	6.87215	-1.11865	9.41469	0.00215254	0.00326855	UP
PLAU	2.64943	7.51506	110.153	9.07e-26	8.64e-25	UP
PAEP	7.70499	6.37313	108.016	2.67e-25	2.47e-24	UP
MUC5AC	3.84848	8.64595	32.0044	1.54e-08	3.89e-08	UP
OBP2A	4.34875	0.122357	44.8956	2.08e-11	6.77e-11	UP
IFNL1	1.74699	-3.12979	26.9079	2.13e-07	4.87e-07	UP
LBP	4.97295	3.05963	51.8716	5.93e-13	2.18e-12	UP
IFNB1	1.88246	-3.93789	20.798	5.1e-06	1.02e-05	UP
FABP7	5.88784	2.00597	57.681	3.08e-14	1.26e-13	UP
CRABP2	5.64584	7.49502	216.457	5.36e-49	1.63e-47	UP
CRABP1	6.16937	2.01931	83.8757	5.27e-20	3.35e-19	UP
OBP2B	1.65395	-3.563	9.87114	0.00167891	0.00257907	UP
LCN15	4.6613	0.167503	30.0059	4.31e-08	1.05e-07	UP
BPIFA1	5.22373	8.83423	60.0878	9.07e-15	3.84e-14	UP
C8G	1.82027	0.216667	46.0561	1.15e-11	3.82e-11	UP
SPAG11A	6.70271	-1.49927	7.27624	0.00698728	0.00998963	UP
PI15	2.5959	3.54583	57.5779	3.25e-14	1.32e-13	UP
NOX1	1.50965	1.1204	63.635	1.5e-15	6.75e-15	UP
ORM2	2.05596	2.5801	32.869	9.86e-09	2.54e-08	UP
ORM1	1.82345	3.73247	25.0279	5.65e-07	1.24e-06	UP
BPIFA2	5.37724	2.41616	89.3768	3.26e-21	2.26e-20	UP
NOX5	3.09149	0.963377	73.7745	8.76e-18	4.75e-17	UP
DUOX2	1.74067	4.56339	21.1791	4.18e-06	8.42e-06	UP
GDF15	1.51482	6.49297	40.6306	1.84e-10	5.52e-10	UP
IFNL2	3.02245	-3.89735	32.4993	1.19e-08	3.05e-08	UP
SEMG1	1.98275	-4.15645	7.94038	0.00483436	0.00705197	UP
PGC	1.67357	10.5922	10.7398	0.00104856	0.00164398	UP
ISG15	1.60633	6.57113	55.3597	1e-13	3.92e-13	UP
TFR2	3.16283	1.91833	185.985	2.39e-42	5.48e-41	UP
MUC4	2.51447	7.12754	68.2336	1.45e-16	7.11e-16	UP
CST4	6.94275	0.298937	98.3185	3.56e-23	2.86e-22	UP
MX2	1.53623	5.95942	102.335	4.69e-24	4.03e-23	UP
FGA	3.96899	8.5846	44.9115	2.06e-11	6.72e-11	UP
TMPRSS6	2.37043	3.74325	46.89	7.51e-12	2.53e-11	UP
SPINK5	1.50535	4.86293	21.0543	4.46e-06	8.96e-06	UP
TNFSF11	4.11465	1.37821	127.365	1.55e-29	1.88e-28	UP
KNG1	3.47436	0.168077	31.0988	2.45e-08	6.08e-08	UP
KCNH2	1.52627	3.49881	29.1982	6.53e-08	1.57e-07	UP
IL17A	2.06731	-3.24417	18.4965	1.7e-05	3.22e-05	UP
HTR1A	2.50896	-4.14182	7.13876	0.00754353	0.0107425	UP
PROC	4.07938	2.25538	124.698	5.93e-29	6.93e-28	UP
HRG	4.90399	-1.27052	53.7709	2.25e-13	8.58e-13	UP
RNASE7	2.09387	-1.65712	20.5901	5.69e-06	1.13e-05	UP
PCSK2	3.03907	6.38291	22.1159	2.57e-06	5.28e-06	UP
PCSK1	6.68684	5.68395	85.5205	2.29e-20	1.5e-19	UP
BIRC5	3.74601	5.32942	245.866	2.07e-55	8.43e-54	UP
VTN	2.05732	3.73277	19.9647	7.89e-06	1.55e-05	UP
GFAP	3.1203	-0.0224381	91.7827	9.67e-22	6.95e-21	UP
ALB	9.12992	6.70636	85.9747	1.82e-20	1.2e-19	UP
CCR8	1.68306	-0.225837	73.6758	9.21e-18	4.99e-17	UP
CCL7	1.92125	0.175182	38.5054	5.46e-10	1.58e-09	UP
CCL25	2.9239	-1.73938	70.0247	5.86e-17	2.96e-16	UP
CRP	3.69364	-1.1075	28.3534	1.01e-07	2.37e-07	UP
CD79A	1.52992	4.96377	39.4849	3.31e-10	9.74e-10	UP
RAC3	2.38066	3.85966	132.453	1.19e-30	1.54e-29	UP
CARD11	1.90316	5.04167	99.0285	2.49e-23	2.02e-22	UP
EDN2	1.94101	2.82435	38.8141	4.66e-10	1.35e-09	UP
SAA1	1.96274	4.23938	31.2045	2.32e-08	5.77e-08	UP
SAA2	1.66261	2.92857	22.758	1.84e-06	3.84e-06	UP
SEMA3A	1.83169	4.62431	48.8768	2.73e-12	9.51e-12	UP
SEMA4B	1.65854	7.68115	119.342	8.82e-28	9.57e-27	UP
TNC	1.61843	8.39735	43.6331	3.96e-11	1.26e-10	UP
PLXNB3	3.45982	4.46901	157.109	4.84e-36	8.34e-35	UP
ADM2	3.53513	4.0897	293.475	8.7e-66	5.52e-64	UP
AGT	3.14085	5.01582	70.1486	5.5e-17	2.79e-16	UP
AMBN	2.45636	-3.72299	14.3232	0.000153958	0.00026484	UP
AMELX	2.0048	-3.79022	4.72299	0.029762	0.0391937	UP
AMH	1.83881	0.417416	32.757	1.04e-08	2.68e-08	UP
ARTN	2.78812	1.41124	98.9519	2.59e-23	2.1e-22	UP
AVP	2.29182	-4.13732	16.5935	4.63e-05	8.39e-05	UP
BMP8A	2.39309	0.540205	128.12	1.06e-29	1.3e-28	UP
CALCA	8.62501	7.8749	70.6347	4.3e-17	2.2e-16	UP
CALCB	4.27156	0.396667	63.4952	1.61e-15	7.24e-15	UP
CER1	1.5098	-3.71564	6.312	0.0119923	0.0166477	UP
CGA	8.91521	3.74641	56.1733	6.64e-14	2.63e-13	UP
CGB3	4.13295	-2.76046	26.7895	2.27e-07	5.16e-07	UP
CGB2	3.11804	-4.08082	17.0746	3.59e-05	6.59e-05	UP
CGB5	7.48504	0.815991	38.9305	4.39e-10	1.28e-09	UP
CGB7	1.60222	-1.06349	41.7294	1.05e-10	3.21e-10	UP
CGB8	3.58504	-3.16952	21.1086	4.34e-06	8.72e-06	UP
CHGA	1.66428	2.86098	8.9706	0.00274358	0.00411559	UP
CHGB	5.88537	5.43104	72.5116	1.66e-17	8.8e-17	UP
CSH2	2.13143	-4.25396	11.2287	0.000805435	0.00128008	UP
DKK1	2.47025	4.16573	35.4032	2.68e-09	7.26e-09	UP
EGF	2.31331	3.34793	82.653	9.78e-20	6.11e-19	UP
EREG	2.65578	5.08998	34.6461	3.95e-09	1.05e-08	UP
FGF11	3.26291	0.245	147.791	5.27e-34	8.05e-33	UP
FGF19	8.89839	1.3534	85.2449	2.64e-20	1.72e-19	UP
FGF20	2.52703	-1.57609	42.1228	8.57e-11	2.64e-10	UP
FGF21	4.67506	-3.12939	31.557	1.94e-08	4.85e-08	UP
FGF3	4.56787	-2.52409	21.2588	4.01e-06	8.08e-06	UP
FGF4	4.5471	-2.85281	15.7269	7.32e-05	0.000130372	UP
FGF5	5.71276	-0.243315	60.8005	6.32e-15	2.71e-14	UP
GAL	5.45048	1.94265	91.7642	9.76e-22	7.01e-21	UP
GALP	3.0959	-3.96088	18.8998	1.38e-05	2.64e-05	UP
GAST	3.61287	-3.55988	22.617	1.98e-06	4.12e-06	UP
GCG	8.09775	1.19609	24.4102	7.79e-07	1.69e-06	UP
GDNF	2.98869	-0.0606491	70.5929	4.39e-17	2.24e-16	UP
GH2	4.63428	-3.23553	27.7008	1.42e-07	3.28e-07	UP
GIP	4.26021	-2.68361	41.3053	1.3e-10	3.96e-10	UP
GKN1	3.68949	-1.8949	10.68	0.00108299	0.00169509	UP
GNRH2	2.90654	-0.696031	37.6308	8.55e-10	2.42e-09	UP
GREM1	5.07878	5.93109	211.575	6.23e-48	1.81e-46	UP
IAPP	3.69699	-3.56004	28.8498	7.82e-08	1.86e-07	UP
IFNE	2.97146	-1.61468	35.3501	2.75e-09	7.46e-09	UP
IFNK	3.53748	-2.3902	13.2605	0.000271064	0.000454803	UP
IGF2	2.2418	7.52834	27.0672	1.96e-07	4.5e-07	UP
IL11	2.77171	0.835003	95.9072	1.2e-22	9.28e-22	UP
IL17C	4.25266	-0.190273	89.7332	2.73e-21	1.9e-20	UP
IL19	2.91665	-2.197	35.6021	2.42e-09	6.58e-09	UP
IL36RN	6.24208	1.67267	108.466	2.12e-25	1.98e-24	UP
IL36A	2.51854	-3.97995	19.8383	8.43e-06	1.65e-05	UP
IL37	6.39403	3.28302	102.761	3.78e-24	3.28e-23	UP
IL36G	4.37443	-0.544768	93.5203	4.02e-22	2.98e-21	UP
IL23A	2.1978	1.51908	105.776	8.25e-25	7.45e-24	UP
IFNL3	2.69737	-3.94617	31.0624	2.5e-08	6.19e-08	UP
INHA	6.405	3.60664	106.059	7.16e-25	6.48e-24	UP
INHBE	2.15004	-0.0834164	45.4458	1.57e-11	5.16e-11	UP
INS	5.84939	-2.19043	9.45168	0.00210956	0.00320593	UP
INSL3	2.13387	-1.09097	122.44	1.85e-28	2.09e-27	UP
INSL4	8.15202	2.30061	54.4184	1.62e-13	6.23e-13	UP
INSL6	3.08446	-1.65285	23.8347	1.05e-06	2.25e-06	UP
LHB	2.16361	-1.91328	72.6013	1.59e-17	8.43e-17	UP
MDK	3.13719	8.27597	216.68	4.79e-49	1.46e-47	UP
MIA	3.96985	0.601502	52.541	4.21e-13	1.57e-12	UP
MSTN	3.75766	1.39853	42.7156	6.33e-11	1.98e-10	UP
NDP	3.26415	0.538702	49.5306	1.95e-12	6.88e-12	UP
NPPB	2.84127	-3.05523	14.5579	0.000135916	0.00023503	UP
NPY	5.24282	2.60997	18.9595	1.34e-05	2.56e-05	UP
NTS	5.06001	6.30742	40.712	1.76e-10	5.3e-10	UP
OXT	2.10704	-2.13936	36.1597	1.82e-09	5e-09	UP
PDGFRL	1.52933	4.06655	79.4099	5.05e-19	2.99e-18	UP
PMCH	1.51173	-2.75999	30.741	2.95e-08	7.26e-08	UP
PNOC	1.54983	0.820537	45.6566	1.41e-11	4.65e-11	UP
PTH	2.91401	-4.15501	21.4028	3.72e-06	7.53e-06	UP
PTH2	2.08327	-4.22351	9.44199	0.00212073	0.00322237	UP
PTHLH	2.80003	2.793	75.9654	2.89e-18	1.62e-17	UP
REG1A	7.66078	2.94107	39.4555	3.36e-10	9.88e-10	UP
RETNLB	4.31645	-2.67525	49.6068	1.88e-12	6.64e-12	UP
RLN3	2.62517	-1.51477	51.5614	6.94e-13	2.54e-12	UP
SCG2	3.2273	4.43153	46.4741	9.28e-12	3.11e-11	UP
SLURP1	2.28109	-3.57033	22.2423	2.4e-06	4.95e-06	UP
SPP1	4.84387	9.26303	188.544	6.61e-43	1.55e-41	UP
SST	7.41212	3.62565	32.7582	1.04e-08	2.68e-08	UP
TAC1	4.84048	2.00198	18.7343	1.5e-05	2.86e-05	UP
THPO	3.13031	1.30243	78.2601	9.03e-19	5.25e-18	UP
UCN2	4.05104	-0.918898	91.6021	1.06e-21	7.6e-21	UP
UCN3	2.64445	3.51569	24.2424	8.49e-07	1.84e-06	UP
VGF	5.97361	2.60629	102.798	3.71e-24	3.22e-23	UP
ANGPTL3	4.2169	-0.961641	71.9498	2.21e-17	1.16e-16	UP
ANGPTL4	1.50201	5.84946	31.357	2.15e-08	5.35e-08	UP
AVPR1B	3.02328	-2.60801	42.8391	5.94e-11	1.86e-10	UP
CALCR	1.79552	0.209211	30.1363	4.03e-08	9.81e-08	UP
CRHR1	3.74731	-1.48959	43.3421	4.6e-11	1.45e-10	UP
CRHR2	1.56183	0.236528	22.7274	1.87e-06	3.89e-06	UP
CRLF1	4.09795	7.06801	80.6736	2.66e-19	1.61e-18	UP
GALR2	2.2853	-1.29879	50.4299	1.24e-12	4.42e-12	UP
GALR3	2.85015	-3.39379	31.9753	1.56e-08	3.95e-08	UP
GCGR	3.55582	-1.90178	65.9231	4.69e-16	2.21e-15	UP
GNRHR	2.12727	-1.54393	36.6061	1.45e-09	4.01e-09	UP
HNF4A	2.9323	2.7727	36.0093	1.96e-09	5.39e-09	UP
HNF4G	3.57171	3.16973	169.935	7.65e-39	1.47e-37	UP
HTR3A	5.91895	3.11881	152.021	6.27e-35	1.02e-33	UP
HTR3B	4.37006	-1.53425	22.016	2.7e-06	5.55e-06	UP
IL12RB2	1.53448	0.499617	41.1312	1.42e-10	4.31e-10	UP
IL1RL2	2.3572	1.79549	158.367	2.57e-36	4.47e-35	UP
IL20RB	3.90924	3.28961	100.311	1.3e-23	1.08e-22	UP
IL22RA1	1.50518	2.12887	28.0203	1.2e-07	2.8e-07	UP
IL22RA2	3.76506	0.62758	116.599	3.51e-27	3.66e-26	UP
IL31RA	4.12432	1.90153	120.052	6.16e-28	6.77e-27	UP
LGR4	2.78901	6.1633	268.113	2.92e-60	1.44e-58	UP
LHCGR	2.72989	-1.27291	36.1963	1.78e-09	4.91e-09	UP
MC2R	2.07984	-2.61673	14.0228	0.000180611	0.000308104	UP
MC3R	2.56024	-4.03511	4.67559	0.0305942	0.0402208	UP
MC4R	2.75691	-2.67879	55.6425	8.69e-14	3.41e-13	UP
MCHR1	2.0798	-0.122766	73.3337	1.09e-17	5.89e-17	UP
MCHR2	2.87018	-3.58572	18.011	2.2e-05	4.11e-05	UP
MTNR1A	3.69961	-2.05161	67.2895	2.34e-16	1.13e-15	UP
NR0B1	6.38592	2.42185	39.0246	4.18e-10	1.22e-09	UP
NR1H4	1.84748	-0.270041	12.9423	0.00032124	0.000534523	UP
NR1I2	2.71358	0.427694	48.9543	2.62e-12	9.15e-12	UP
NR2E1	4.51755	-1.41489	77.9991	1.03e-18	5.97e-18	UP
NR5A1	3.38065	-1.90127	48.1304	3.99e-12	1.37e-11	UP
OPRD1	2.34867	1.09075	55.4899	9.39e-14	3.67e-13	UP
OPRK1	2.12238	0.483216	20.6691	5.46e-06	1.09e-05	UP
OPRM1	2.38774	-3.87102	21.6533	3.27e-06	6.64e-06	UP
PRLHR	4.03865	-1.77607	18.0727	2.13e-05	3.99e-05	UP
PRLR	1.63542	3.54575	28.7518	8.23e-08	1.95e-07	UP
PTH2R	2.08224	-0.131696	30.334	3.64e-08	8.89e-08	UP
SSTR5	3.87084	-2.42529	32.5365	1.17e-08	2.99e-08	UP
TNFRSF17	1.89198	1.98503	58.3356	2.21e-14	9.09e-14	UP
TNFRSF18	2.70997	3.0438	130.026	4.05e-30	5.08e-29	UP
TNFRSF21	2.03935	7.64787	211.227	7.42e-48	2.15e-46	UP
TNFRSF25	2.00217	3.88757	117.634	2.09e-27	2.21e-26	UP
TSHR	3.07294	0.290115	82.4843	1.07e-19	6.64e-19	UP
TUBB3	4.79384	3.03324	289.45	6.55e-65	4.03e-63	UP
NCR2	1.52329	-3.63105	21.2864	3.96e-06	7.97e-06	UP
PRKCG	2.64928	-1.18591	55.7385	8.28e-14	3.26e-13	UP
PAK3	1.88644	2.5798	33.8114	6.07e-09	1.59e-08	UP
CBLC	3.26935	4.30008	239.29	5.62e-54	2.15e-52	UP
PDK1	1.78054	5.06259	169.427	9.87e-39	1.9e-37	UP
SCN5A	1.90339	-0.0701032	37.7828	7.91e-10	2.25e-09	UP
CCNA2	2.96349	4.35093	214.759	1.26e-48	3.76e-47	UP
UCHL1	3.53278	6.13188	83.1725	7.52e-20	4.74e-19	UP
TRIM49	3.49658	-3.81928	20.6527	5.51e-06	1.1e-05	UP
TRIM67	2.49115	-1.24362	80.8205	2.47e-19	1.5e-18	UP
TRIM9	2.81104	1.78802	68.505	1.27e-16	6.23e-16	UP
TRIM15	6.26948	0.794211	95.9675	1.17e-22	9.01e-22	UP
APOBEC3B	2.26496	3.08648	84.93	3.09e-20	2.01e-19	UP
MMP7	2.08841	6.71997	47.8219	4.67e-12	1.6e-11	UP
NLRP11	4.35	-0.150873	54.574	1.5e-13	5.77e-13	UP
NLRP13	4.20185	-2.91474	14.7146	0.000125071	0.00021703	UP
NLRP8	2.8099	-3.31226	15.1776	9.79e-05	0.000171893	UP
NLRP5	5.54032	-1.32213	22.4702	2.13e-06	4.43e-06	UP
C8A	2.3768	0.324861	19.0862	1.25e-05	2.4e-05	UP
ACHE	2.51452	4.13588	71.445	2.85e-17	1.48e-16	UP
TRAIP	1.87852	2.37961	197.349	7.91e-45	2.02e-43	UP
CARD18	3.97286	-3.39782	16.0736	6.09e-05	0.000109139	UP
C4BPB	2.2864	3.47045	49.1975	2.31e-12	8.11e-12	UP
CFB	1.94883	5.09744	90.1396	2.22e-21	1.55e-20	UP
HOXA9	1.82858	-0.124282	29.2034	6.52e-08	1.56e-07	UP
CEACAM1	2.136	5.84986	144.315	3.03e-33	4.43e-32	UP
HMGB3	3.56986	8.16936	224.444	9.71e-51	3.16e-49	UP
PLK1	3.2808	4.67874	269.056	1.82e-60	9.14e-59	UP
WDR62	2.41538	3.69883	152.18	5.79e-35	9.42e-34	UP
UBD	1.81971	3.75825	47.6706	5.04e-12	1.72e-11	UP
LGALS4	3.94267	5.82609	48.4858	3.33e-12	1.15e-11	UP
NLRP7	2.03679	-0.535427	41.4423	1.21e-10	3.7e-10	UP
XDH	4.13465	4.55237	175.103	5.68e-40	1.16e-38	UP
SLAMF9	1.9675	0.23546	57.4218	3.52e-14	1.43e-13	UP
