# Supplementary material for: A Novel Immune-Prognosis Index Predicts the Benefit of Lung Adenocarcinoma Patients
Source: Front Pharmacol. 2022 May 9;13:818170. doi: 10.3389/fphar.2022.818170 (PMC9124834; doi:10.3389/fphar.2022.818170)
Supplement: Supplementary file 6 [file Table5.xlsx]

## Sheet: A
Table S5A. GO terms of five immune-prognosis genes
ONTOLOGY	ID	Description	GeneRatio	BgRatio	pvalue	p.adjust	qvalue	geneID	Count
BP	GO:0048871	multicellular organismal homeostasis	15/49	485/18670	9.3583e-13	1.58705e-09	7.88765e-10	HAMP/IL4/RAC2/LYZ/IL1B/STAT3/IAPP/MC3R/PTH2R/IL4R/CSK/KRAS/ADRB1/ADRB2/PTH1R	15
BP	GO:0019933	cAMP-mediated signaling	11/49	187/18670	1.58454e-12	1.58705e-09	7.88765e-10	SCTR/SCT/GHRH/IAPP/MC3R/PTGER2/CRH/ADM/ADRB1/ADRB2/PTH1R	11
BP	GO:0007187	G protein-coupled receptor signaling pathway, coupled to cyclic nucleotide second messenger	12/49	256/18670	2.00892e-12	1.58705e-09	7.88765e-10	GHRH/IAPP/MC3R/PTGER2/GLP2R/ADM/OPRD1/NPY/ADRB1/ADRB2/PTH1R/VIPR1	12
BP	GO:0019935	cyclic-nucleotide-mediated signaling	11/49	215/18670	7.25826e-12	4.30052e-09	2.13737e-09	SCTR/SCT/GHRH/IAPP/MC3R/PTGER2/CRH/ADM/ADRB1/ADRB2/PTH1R	11
BP	GO:0007188	adenylate cyclase-modulating G protein-coupled receptor signaling pathway	10/49	221/18670	2.41922e-10	1.14671e-07	5.69918e-08	GHRH/IAPP/MC3R/PTGER2/GLP2R/ADM/OPRD1/ADRB1/ADRB2/PTH1R	10
BP	GO:0007597	blood coagulation, intrinsic pathway	5/49	18/18670	8.42936e-10	3.3296e-07	1.65482e-07	C1QBP/KLKB1/KNG1/SERPING1/A2M	5
BP	GO:0002576	platelet degranulation	8/49	128/18670	1.39445e-09	4.72121e-07	2.34645e-07	TGFB1/HRG/TGFB3/KNG1/EGF/SERPING1/VEGFC/A2M	8
BP	GO:0007189	adenylate cyclase-activating G protein-coupled receptor signaling pathway	8/49	139/18670	2.68713e-09	7.96062e-07	3.95644e-07	GHRH/IAPP/MC3R/PTGER2/ADM/ADRB1/ADRB2/PTH1R	8
BP	GO:0002793	positive regulation of peptide secretion	10/49	288/18670	3.15504e-09	8.24057e-07	4.09558e-07	TGFB1/TGFB3/LRP1/IL1B/PAEP/VEGFC/SCT/GHRH/CRH/IL4R	10
BP	GO:0046849	bone remodeling	7/49	90/18670	3.47703e-09	8.24057e-07	4.09558e-07	TGFB1/TGFB3/RAC2/IAPP/CSK/ADRB2/PTH1R	7
BP	GO:0031667	response to nutrient levels	12/49	499/18670	4.37513e-09	9.42642e-07	4.68495e-07	TGFB1/HAMP/IL1B/SCTR/SCT/GHRH/VGF/POMC/ADM/NPY/ADRB1/ADRB2	12
BP	GO:0002021	response to dietary excess	5/49	27/18670	7.80307e-09	1.42256e-06	7.07015e-07	SCTR/SCT/VGF/ADRB1/ADRB2	5
BP	GO:0072378	blood coagulation, fibrin clot formation	5/49	27/18670	7.80307e-09	1.42256e-06	7.07015e-07	C1QBP/KLKB1/KNG1/SERPING1/A2M	5
BP	GO:0032103	positive regulation of response to external stimulus	10/49	323/18670	9.44991e-09	1.59974e-06	7.95072e-07	TGFB1/C1QBP/HRG/LRP1/RAC2/IL1B/KLKB1/VEGFC/NPY/CD81	10
BP	GO:0007596	blood coagulation	10/49	336/18670	1.3751e-08	2.02874e-06	1.00829e-06	C1QBP/HRG/PROC/KLKB1/KNG1/SERPING1/ARRB2/IRF1/RAF1/A2M	10
BP	GO:0019932	second-messenger-mediated signaling	11/49	439/18670	1.39757e-08	2.02874e-06	1.00829e-06	SCTR/SCT/GHRH/IAPP/MC3R/PTGER2/CRH/ADM/ADRB1/ADRB2/PTH1R	11
BP	GO:0001659	temperature homeostasis	8/49	173/18670	1.50782e-08	2.02874e-06	1.00829e-06	IL4/IL1B/STAT3/MC3R/PTH2R/IL4R/ADRB1/ADRB2	8
BP	GO:0007599	hemostasis	10/49	341/18670	1.5819e-08	2.02874e-06	1.00829e-06	C1QBP/HRG/PROC/KLKB1/KNG1/SERPING1/ARRB2/IRF1/RAF1/A2M	10
BP	GO:0050817	coagulation	10/49	342/18670	1.62642e-08	2.02874e-06	1.00829e-06	C1QBP/HRG/PROC/KLKB1/KNG1/SERPING1/ARRB2/IRF1/RAF1/A2M	10
BP	GO:0048771	tissue remodeling	8/49	179/18670	1.96841e-08	2.30294e-06	1.14457e-06	TGFB1/HRG/TGFB3/RAC2/IAPP/CSK/ADRB2/PTH1R	8
BP	GO:0002024	diet induced thermogenesis	4/49	12/18670	2.04058e-08	2.30294e-06	1.14457e-06	SCTR/SCT/ADRB1/ADRB2	4
BP	GO:0002697	regulation of immune effector process	11/49	458/18670	2.15982e-08	2.30929e-06	1.14772e-06	TGFB1/C1QBP/IL4/TGFB3/RAC2/IL1B/SERPING1/ARRB2/IL4R/CD81/A2M	11
BP	GO:0008217	regulation of blood pressure	8/49	182/18670	2.24108e-08	2.30929e-06	1.14772e-06	VEGFC/MC3R/POMC/CRH/ADM/NPY/ADRB1/ADRB2	8
BP	GO:0002698	negative regulation of immune effector process	7/49	120/18670	2.60924e-08	2.57663e-06	1.28059e-06	TGFB1/C1QBP/TGFB3/SERPING1/ARRB2/IL4R/A2M	7
BP	GO:1903532	positive regulation of secretion by cell	10/49	399/18670	6.94026e-08	6.57937e-06	3.26996e-06	TGFB1/TGFB3/LRP1/IL1B/PAEP/VEGFC/SCT/GHRH/CRH/IL4R	10
BP	GO:0002526	acute inflammatory response	8/49	220/18670	9.74328e-08	8.88137e-06	4.41406e-06	HAMP/C1QBP/IL1B/STAT3/KLKB1/SERPING1/CD81/A2M	8
BP	GO:0046879	hormone secretion	9/49	312/18670	1.03479e-07	9.06496e-06	4.5053e-06	LRP1/IL1B/SCT/GHRH/VGF/POMC/CRH/ADM/RAF1	9
BP	GO:0051222	positive regulation of protein transport	10/49	418/18670	1.07097e-07	9.06496e-06	4.5053e-06	TGFB1/TGFB3/LRP1/RAC2/IL1B/PAEP/VEGFC/CRH/IL4R/CD81	10
BP	GO:0007568	aging	9/49	321/18670	1.31773e-07	1.03437e-05	5.14085e-06	TGFB1/HAMP/TGFB3/LRP1/STAT3/SERPING1/ADM/KRAS/PTH1R	9
BP	GO:0051047	positive regulation of secretion	10/49	428/18670	1.3341e-07	1.03437e-05	5.14085e-06	TGFB1/TGFB3/LRP1/IL1B/PAEP/VEGFC/SCT/GHRH/CRH/IL4R	10
BP	GO:0009914	hormone transport	9/49	322/18670	1.35298e-07	1.03437e-05	5.14085e-06	LRP1/IL1B/SCT/GHRH/VGF/POMC/CRH/ADM/RAF1	9
BP	GO:1990845	adaptive thermogenesis	7/49	154/18670	1.45568e-07	1.07812e-05	5.35825e-06	IL4/SCTR/SCT/PTH2R/IL4R/ADRB1/ADRB2	7
BP	GO:0071902	positive regulation of protein serine/threonine kinase activity	9/49	334/18670	1.84471e-07	1.32483e-05	6.58445e-06	TGFB1/TGFB3/IL1B/EGF/CSK/RAF1/KRAS/CD81/ADRB2	9
BP	GO:1904951	positive regulation of establishment of protein localization	10/49	456/18670	2.3977e-07	1.67134e-05	8.30658e-06	TGFB1/TGFB3/LRP1/RAC2/IL1B/PAEP/VEGFC/CRH/IL4R/CD81	10
BP	GO:0030195	negative regulation of blood coagulation	5/49	53/18670	2.63554e-07	1.78464e-05	8.86968e-06	HRG/PROC/KLKB1/KNG1/SERPING1	5
BP	GO:0001819	positive regulation of cytokine production	10/49	464/18670	2.81431e-07	1.85275e-05	9.20822e-06	TGFB1/C1QBP/IL4/LRP1/IL1B/STAT3/PAEP/IL4R/IRF1/CD81	10
BP	GO:1900047	negative regulation of hemostasis	5/49	54/18670	2.89877e-07	1.85678e-05	9.22823e-06	HRG/PROC/KLKB1/KNG1/SERPING1	5
BP	GO:0043406	positive regulation of MAP kinase activity	8/49	258/18670	3.29738e-07	2.05653e-05	1.0221e-05	TGFB1/TGFB3/IL1B/EGF/CSK/RAF1/KRAS/CD81	8
BP	GO:0032098	regulation of appetite	4/49	23/18670	3.57371e-07	2.14006e-05	1.06361e-05	SCTR/SCT/POMC/NPY	4
BP	GO:0051897	positive regulation of protein kinase B signaling	7/49	176/18670	3.61191e-07	2.14006e-05	1.06361e-05	TGFB1/C1QBP/RAC2/GAB1/EGF/IAPP/ARRB2	7
BP	GO:0050819	negative regulation of coagulation	5/49	57/18670	3.81536e-07	2.20546e-05	1.09612e-05	HRG/PROC/KLKB1/KNG1/SERPING1	5
BP	GO:0050714	positive regulation of protein secretion	8/49	268/18670	4.40093e-07	2.48338e-05	1.23425e-05	TGFB1/TGFB3/LRP1/IL1B/PAEP/VEGFC/CRH/IL4R	8
BP	GO:0043491	protein kinase B signaling	8/49	269/18670	4.52692e-07	2.49507e-05	1.24005e-05	TGFB1/C1QBP/RAC2/GAB1/IL1B/EGF/IAPP/ARRB2	8
BP	GO:0002791	regulation of peptide secretion	10/49	500/18670	5.58185e-07	3.00659e-05	1.49428e-05	TGFB1/TGFB3/LRP1/IL1B/PAEP/VEGFC/SCT/GHRH/CRH/IL4R	10
BP	GO:0045453	bone resorption	5/49	62/18670	5.83882e-07	3.07511e-05	1.52834e-05	RAC2/IAPP/CSK/ADRB2/PTH1R	5
BP	GO:0007565	female pregnancy	7/49	192/18670	6.5005e-07	3.34917e-05	1.66454e-05	TGFB1/C1QBP/TGFB3/IL1B/CRH/ADM/KRAS	7
BP	GO:0072376	protein activation cascade	7/49	198/18670	7.99496e-07	4.0315e-05	2.00366e-05	C1QBP/IL1B/KLKB1/KNG1/SERPING1/CD81/A2M	7
BP	GO:0002703	regulation of leukocyte mediated immunity	7/49	201/18670	8.84422e-07	4.36683e-05	2.17033e-05	TGFB1/IL4/RAC2/IL1B/ARRB2/IL4R/CD81	7
BP	GO:0050863	regulation of T cell activation	8/49	314/18670	1.45001e-06	7.01329e-05	3.48562e-05	TGFB1/IL4/RAC2/IL1B/IL4R/CSK/IRF1/CD81	8
BP	GO:0061045	negative regulation of wound healing	5/49	76/18670	1.62176e-06	7.63248e-05	3.79336e-05	HRG/PROC/KLKB1/KNG1/SERPING1	5
BP	GO:0002700	regulation of production of molecular mediator of immune response	6/49	139/18670	1.64243e-06	7.63248e-05	3.79336e-05	TGFB1/IL4/TGFB3/IL1B/IL4R/CD81	6
BP	GO:0044706	multi-multicellular organism process	7/49	222/18670	1.71834e-06	7.83167e-05	3.89236e-05	TGFB1/C1QBP/TGFB3/IL1B/CRH/ADM/KRAS	7
BP	GO:0030193	regulation of blood coagulation	5/49	79/18670	1.96677e-06	8.74587e-05	4.34672e-05	HRG/PROC/KLKB1/KNG1/SERPING1	5
BP	GO:0001894	tissue homeostasis	7/49	227/18670	1.99273e-06	8.74587e-05	4.34672e-05	RAC2/LYZ/IAPP/CSK/KRAS/ADRB2/PTH1R	7
BP	GO:1900046	regulation of hemostasis	5/49	80/18670	2.09377e-06	9.02223e-05	4.48407e-05	HRG/PROC/KLKB1/KNG1/SERPING1	5
BP	GO:0007159	leukocyte cell-cell adhesion	8/49	337/18670	2.45467e-06	0.000102063	5.07253e-05	TGFB1/IL4/RAC2/IL1B/IL4R/CSK/IRF1/CD81	8
BP	GO:0043405	regulation of MAP kinase activity	8/49	337/18670	2.45467e-06	0.000102063	5.07253e-05	TGFB1/TGFB3/IL1B/EGF/CSK/RAF1/KRAS/CD81	8
BP	GO:0050777	negative regulation of immune response	6/49	150/18670	2.55873e-06	0.000104555	5.1964e-05	TGFB1/TGFB3/SERPING1/ARRB2/IL4R/A2M	6
BP	GO:0050818	regulation of coagulation	5/49	84/18670	2.66775e-06	0.000107162	5.32598e-05	HRG/PROC/KLKB1/KNG1/SERPING1	5
BP	GO:0023061	signal release	9/49	462/18670	2.74562e-06	0.000107172	5.32645e-05	LRP1/IL1B/SCT/GHRH/VGF/POMC/CRH/ADM/RAF1	9
BP	GO:0002683	negative regulation of immune system process	9/49	463/18670	2.79458e-06	0.000107172	5.32645e-05	TGFB1/C1QBP/IL4/TGFB3/SERPING1/ARRB2/IL4R/IRF1/A2M	9
BP	GO:0042110	T cell activation	9/49	464/18670	2.84429e-06	0.000107172	5.32645e-05	TGFB1/IL4/RAC2/IL1B/STAT3/IL4R/CSK/IRF1/CD81	9
BP	GO:0062013	positive regulation of small molecule metabolic process	6/49	153/18670	2.87026e-06	0.000107172	5.32645e-05	IL4/IL1B/STAT3/EGF/ADM/PTH1R	6
BP	GO:0007190	activation of adenylate cyclase activity	4/49	38/18670	2.89408e-06	0.000107172	5.32645e-05	VIPR2/RAF1/ADRB1/ADRB2	4
BP	GO:0042129	regulation of T cell proliferation	6/49	156/18670	3.21204e-06	0.000115465	5.73865e-05	TGFB1/IL4/RAC2/IL1B/IRF1/CD81	6
BP	GO:0051896	regulation of protein kinase B signaling	7/49	244/18670	3.21549e-06	0.000115465	5.73865e-05	TGFB1/C1QBP/RAC2/GAB1/EGF/IAPP/ARRB2	7
BP	GO:0002449	lymphocyte mediated immunity	8/49	352/18670	3.38865e-06	0.000119867	5.95743e-05	TGFB1/C1QBP/IL4/IL1B/SERPING1/ARRB2/IL4R/CD81	8
BP	GO:0002673	regulation of acute inflammatory response	6/49	159/18670	3.5863e-06	0.000124993	6.21218e-05	C1QBP/IL1B/KLKB1/SERPING1/CD81/A2M	6
BP	GO:0002819	regulation of adaptive immune response	6/49	160/18670	3.71866e-06	0.000125993	6.26189e-05	TGFB1/IL4/IL1B/IL4R/IRF1/CD81	6
BP	GO:1903035	negative regulation of response to wounding	5/49	90/18670	3.7533e-06	0.000125993	6.26189e-05	HRG/PROC/KLKB1/KNG1/SERPING1	5
BP	GO:0030072	peptide hormone secretion	7/49	250/18670	3.77448e-06	0.000125993	6.26189e-05	LRP1/IL1B/SCT/GHRH/VGF/CRH/RAF1	7
BP	GO:0002460	adaptive immune response based on somatic recombination of immune receptors built from immunoglobulin superfamily domains	8/49	361/18670	4.08242e-06	0.00013438	6.6787e-05	TGFB1/C1QBP/IL4/IL1B/STAT3/SERPING1/IL4R/CD81	8
BP	GO:0018108	peptidyl-tyrosine phosphorylation	8/49	363/18670	4.25197e-06	0.000138043	6.86079e-05	TGFB1/IL4/HRG/STAT3/EGF/ARRB2/CSK/CD81	8
BP	GO:0050730	regulation of peptidyl-tyrosine phosphorylation	7/49	256/18670	4.41238e-06	0.000141315	7.0234e-05	TGFB1/IL4/HRG/STAT3/EGF/ARRB2/CD81	7
BP	GO:0018212	peptidyl-tyrosine modification	8/49	366/18670	4.51749e-06	0.000142753	7.09484e-05	TGFB1/IL4/HRG/STAT3/EGF/ARRB2/CSK/CD81	8
BP	GO:0002702	positive regulation of production of molecular mediator of immune response	5/49	95/18670	4.8998e-06	0.000152796	7.59401e-05	TGFB1/IL4/IL1B/IL4R/CD81	5
BP	GO:0120162	positive regulation of cold-induced thermogenesis	5/49	97/18670	5.42857e-06	0.000167087	8.30427e-05	IL4/PTH2R/IL4R/ADRB1/ADRB2	5
BP	GO:0030213	hyaluronan biosynthetic process	3/49	14/18670	6.05954e-06	0.000184117	9.15064e-05	TGFB1/IL1B/EGF	3
BP	GO:0045776	negative regulation of blood pressure	4/49	46/18670	6.30012e-06	0.000189004	9.39352e-05	VEGFC/CRH/ADRB1/ADRB2	4
BP	GO:1901653	cellular response to peptide	8/49	385/18670	6.54843e-06	0.000191331	9.50918e-05	TGFB1/LRP1/GAB1/IL1B/STAT3/GLP2R/CSK/ADRB2	8
BP	GO:0046651	lymphocyte proliferation	7/49	272/18670	6.56688e-06	0.000191331	9.50918e-05	TGFB1/CD79A/IL4/RAC2/IL1B/IRF1/CD81	7
BP	GO:0007631	feeding behavior	5/49	101/18670	6.61989e-06	0.000191331	9.50918e-05	STAT3/IAPP/MC3R/OPRD1/NPY	5
BP	GO:0032943	mononuclear cell proliferation	7/49	274/18670	6.88907e-06	0.000196018	9.74211e-05	TGFB1/CD79A/IL4/RAC2/IL1B/IRF1/CD81	7
BP	GO:0002367	cytokine production involved in immune response	5/49	102/18670	6.94746e-06	0.000196018	9.74211e-05	TGFB1/IL4/TGFB3/IL1B/CD81	5
BP	GO:1903034	regulation of response to wounding	6/49	179/18670	7.09384e-06	0.000197793	9.83035e-05	HRG/PROC/LRP1/KLKB1/KNG1/SERPING1	6
BP	GO:0070613	regulation of protein processing	6/49	180/18670	7.32395e-06	0.000201835	0.000100312	C1QBP/IL1B/KLKB1/SERPING1/CD81/A2M	6
BP	GO:1903317	regulation of protein maturation	6/49	182/18670	7.80237e-06	0.000212547	0.000105637	C1QBP/IL1B/KLKB1/SERPING1/CD81/A2M	6
BP	GO:0030100	regulation of endocytosis	7/49	281/18670	8.12228e-06	0.000218748	0.000108718	TGFB1/IL4/LRP1/IL1B/EGF/ARRB2/CSK	7
BP	GO:0042098	T cell proliferation	6/49	184/18670	8.30586e-06	0.000221178	0.000109926	TGFB1/IL4/RAC2/IL1B/IRF1/CD81	6
BP	GO:0009409	response to cold	4/49	50/18670	8.82296e-06	0.000232338	0.000115472	VGF/ADM/ADRB1/ADRB2	4
BP	GO:0045785	positive regulation of cell adhesion	8/49	403/18670	9.13926e-06	0.000238022	0.000118298	TGFB1/C1QBP/IL4/HRG/IL1B/IL4R/CSK/CD81	8
BP	GO:0031623	receptor internalization	5/49	111/18670	1.05031e-05	0.000267016	0.000132708	LRP1/EGF/ARRB2/ADM/CD81	5
BP	GO:0043112	receptor metabolic process	6/49	192/18670	1.05905e-05	0.000267016	0.000132708	TGFB1/LRP1/EGF/ARRB2/ADM/CD81	6
BP	GO:0050731	positive regulation of peptidyl-tyrosine phosphorylation	6/49	192/18670	1.05905e-05	0.000267016	0.000132708	TGFB1/IL4/STAT3/EGF/ARRB2/CD81	6
BP	GO:0031649	heat generation	3/49	17/18670	1.12574e-05	0.000280843	0.00013958	IL1B/ADRB1/ADRB2	3
BP	GO:0001818	negative regulation of cytokine production	7/49	296/18670	1.13908e-05	0.00028121	0.000139762	TGFB1/C1QBP/IL4/TGFB3/POMC/ARRB2/CSK	7
BP	GO:0070661	leukocyte proliferation	7/49	298/18670	1.18992e-05	0.000290732	0.000144495	TGFB1/CD79A/IL4/RAC2/IL1B/IRF1/CD81	7
BP	GO:0030449	regulation of complement activation	5/49	115/18670	1.24789e-05	0.000301786	0.000149988	C1QBP/IL1B/SERPING1/CD81/A2M	5
BP	GO:2000257	regulation of protein activation cascade	5/49	116/18670	1.30154e-05	0.000311582	0.000154857	C1QBP/IL1B/SERPING1/CD81/A2M	5
BP	GO:0060326	cell chemotaxis	7/49	304/18670	1.35386e-05	0.000317688	0.000157891	C1QBP/HRG/RAC2/GAB1/IL1B/VEGFC/ARRB2	7
BP	GO:1903037	regulation of leukocyte cell-cell adhesion	7/49	304/18670	1.35386e-05	0.000317688	0.000157891	TGFB1/IL4/IL1B/IL4R/CSK/IRF1/CD81	7
BP	GO:0050870	positive regulation of T cell activation	6/49	202/18670	1.41364e-05	0.000328463	0.000163247	TGFB1/IL4/IL1B/IL4R/CSK/CD81	6
BP	GO:0048732	gland development	8/49	434/18670	1.56322e-05	0.000359691	0.000178767	TGFB1/HAMP/TGFB3/EGF/GHRH/CRH/RAF1/KRAS	8
BP	GO:0003085	negative regulation of systemic arterial blood pressure	3/49	19/18670	1.59827e-05	0.000360497	0.000179168	CRH/ADRB1/ADRB2	3
BP	GO:0043434	response to peptide hormone	8/49	436/18670	1.61588e-05	0.000360497	0.000179168	TGFB1/GAB1/IL1B/STAT3/VGF/GLP2R/ADM/CSK	8
BP	GO:0050804	modulation of chemical synaptic transmission	8/49	436/18670	1.61588e-05	0.000360497	0.000179168	IL1B/STAT3/SCTR/SCT/ARRB2/CRH/KRAS/ADRB2	8
BP	GO:0060249	anatomical structure homeostasis	8/49	437/18670	1.64277e-05	0.000360497	0.000179168	TGFB1/RAC2/LYZ/IAPP/CSK/KRAS/ADRB2/PTH1R	8
BP	GO:0099177	regulation of trans-synaptic signaling	8/49	437/18670	1.64277e-05	0.000360497	0.000179168	IL1B/STAT3/SCTR/SCT/ARRB2/CRH/KRAS/ADRB2	8
BP	GO:0050670	regulation of lymphocyte proliferation	6/49	208/18670	1.6688e-05	0.000362848	0.000180336	TGFB1/IL4/RAC2/IL1B/IRF1/CD81	6
BP	GO:0097755	positive regulation of blood vessel diameter	4/49	59/18670	1.71364e-05	0.000366117	0.000181961	KNG1/ADM/ADRB1/ADRB2	4
BP	GO:0032944	regulation of mononuclear cell proliferation	6/49	209/18670	1.71473e-05	0.000366117	0.000181961	TGFB1/IL4/RAC2/IL1B/IRF1/CD81	6
BP	GO:0006898	receptor-mediated endocytosis	7/49	316/18670	1.73823e-05	0.000367822	0.000182808	IL4/LRP1/EGF/ARRB2/ADM/CD81/ADRB2	7
BP	GO:0007204	positive regulation of cytosolic calcium ion concentration	7/49	319/18670	1.84726e-05	0.000387435	0.000192556	TGFB1/LRP1/KNG1/IAPP/PTGER2/ADM/PTH1R	7
BP	GO:0032368	regulation of lipid transport	5/49	127/18670	2.01898e-05	0.000419736	0.000208609	LRP1/IL1B/EGF/POMC/CRH	5
BP	GO:0002699	positive regulation of immune effector process	6/49	216/18670	2.06564e-05	0.0004257	0.000211574	TGFB1/IL4/RAC2/IL1B/IL4R/CD81	6
BP	GO:0010001	glial cell differentiation	6/49	218/18670	2.17587e-05	0.00042809	0.000212762	TGFB1/LRP1/IL1B/STAT3/CSK/KRAS	6
BP	GO:0016064	immunoglobulin mediated immune response	6/49	218/18670	2.17587e-05	0.00042809	0.000212762	TGFB1/C1QBP/IL4/SERPING1/IL4R/CD81	6
BP	GO:1903039	positive regulation of leukocyte cell-cell adhesion	6/49	218/18670	2.17587e-05	0.00042809	0.000212762	TGFB1/IL4/IL1B/IL4R/CSK/CD81	6
BP	GO:0002029	desensitization of G protein-coupled receptor signaling pathway	3/49	21/18670	2.18561e-05	0.00042809	0.000212762	ARRB2/ADM/ADRB2	3
BP	GO:0022401	negative adaptation of signaling pathway	3/49	21/18670	2.18561e-05	0.00042809	0.000212762	ARRB2/ADM/ADRB2	3
BP	GO:0035743	CD4-positive, alpha-beta T cell cytokine production	3/49	21/18670	2.18561e-05	0.00042809	0.000212762	IL4/IL1B/CD81	3
BP	GO:0062012	regulation of small molecule metabolic process	8/49	459/18670	2.33734e-05	0.000452821	0.000225053	TGFB1/IL4/IL1B/STAT3/EGF/POMC/ADM/PTH1R	8
BP	GO:0019724	B cell mediated immunity	6/49	221/18670	2.35008e-05	0.000452821	0.000225053	TGFB1/C1QBP/IL4/SERPING1/IL4R/CD81	6
BP	GO:0070663	regulation of leukocyte proliferation	6/49	222/18670	2.41059e-05	0.000460734	0.000228986	TGFB1/IL4/RAC2/IL1B/IRF1/CD81	6
BP	GO:0032147	activation of protein kinase activity	7/49	333/18670	2.4338e-05	0.000461448	0.00022934	IL4/TGFB3/IL1B/EGF/RAF1/CD81/ADRB2	7
BP	GO:0002705	positive regulation of leukocyte mediated immunity	5/49	133/18670	2.52252e-05	0.000471394	0.000234284	TGFB1/IL4/IL1B/IL4R/CD81	5
BP	GO:0023058	adaptation of signaling pathway	3/49	22/18670	2.52603e-05	0.000471394	0.000234284	ARRB2/ADM/ADRB2	3
BP	GO:0002920	regulation of humoral immune response	5/49	134/18670	2.61516e-05	0.000484213	0.000240655	C1QBP/IL1B/SERPING1/CD81/A2M	5
BP	GO:0040014	regulation of multicellular organism growth	4/49	66/18670	2.67731e-05	0.000491878	0.000244465	STAT3/GHRH/ADRB1/ADRB2	4
BP	GO:0050708	regulation of protein secretion	8/49	472/18670	2.85332e-05	0.000520182	0.000258531	TGFB1/TGFB3/LRP1/IL1B/PAEP/VEGFC/CRH/IL4R	8
BP	GO:0043950	positive regulation of cAMP-mediated signaling	3/49	23/18670	2.89958e-05	0.00052458	0.000260718	SCTR/SCT/CRH	3
BP	GO:0050727	regulation of inflammatory response	8/49	485/18670	3.46178e-05	0.000616873	0.000306587	C1QBP/IL4/PROC/IL1B/KLKB1/SERPING1/CD81/A2M	8
BP	GO:0051249	regulation of lymphocyte activation	8/49	485/18670	3.46178e-05	0.000616873	0.000306587	TGFB1/IL4/RAC2/IL1B/IL4R/CSK/IRF1/CD81	8
BP	GO:0106106	cold-induced thermogenesis	5/49	143/18670	3.57327e-05	0.000622964	0.000309615	IL4/PTH2R/IL4R/ADRB1/ADRB2	5
BP	GO:0120161	regulation of cold-induced thermogenesis	5/49	143/18670	3.57327e-05	0.000622964	0.000309615	IL4/PTH2R/IL4R/ADRB1/ADRB2	5
BP	GO:0050795	regulation of behavior	4/49	71/18670	3.57482e-05	0.000622964	0.000309615	STAT3/GHRH/MC3R/CRH	4
BP	GO:0031348	negative regulation of defense response	6/49	239/18670	3.64678e-05	0.000630866	0.000313542	C1QBP/IL4/PROC/SERPING1/ARRB2/A2M	6
BP	GO:0006959	humoral immune response	7/49	356/18670	3.7268e-05	0.00063767	0.000316923	C1QBP/HRG/LYZ/IL1B/SERPING1/CD81/A2M	7
BP	GO:0051155	positive regulation of striated muscle cell differentiation	4/49	72/18670	3.77782e-05	0.00063767	0.000316923	TGFB1/HAMP/ARRB2/IL4R	4
BP	GO:0051480	regulation of cytosolic calcium ion concentration	7/49	357/18670	3.79382e-05	0.00063767	0.000316923	TGFB1/LRP1/KNG1/IAPP/PTGER2/ADM/PTH1R	7
BP	GO:0002822	regulation of adaptive immune response based on somatic recombination of immune receptors built from immunoglobulin superfamily domains	5/49	145/18670	3.81899e-05	0.00063767	0.000316923	TGFB1/IL4/IL1B/IL4R/CD81	5
BP	GO:0042593	glucose homeostasis	6/49	241/18670	3.82064e-05	0.00063767	0.000316923	LRP1/STAT3/VGF/POMC/CRH/RAF1	6
BP	GO:0033500	carbohydrate homeostasis	6/49	242/18670	3.91003e-05	0.000648026	0.00032207	LRP1/STAT3/VGF/POMC/CRH/RAF1	6
BP	GO:0045834	positive regulation of lipid metabolic process	5/49	146/18670	3.94666e-05	0.000649554	0.00032283	TGFB1/IL1B/SCT/ADM/CD81	5
BP	GO:0061041	regulation of wound healing	5/49	148/18670	4.21191e-05	0.000687194	0.000341537	HRG/PROC/KLKB1/KNG1/SERPING1	5
BP	GO:0032967	positive regulation of collagen biosynthetic process	3/49	26/18670	4.23335e-05	0.000687194	0.000341537	TGFB1/TGFB3/ARRB2	3
BP	GO:0002706	regulation of lymphocyte mediated immunity	5/49	149/18670	4.34961e-05	0.000699232	0.00034752	TGFB1/IL4/IL1B/ARRB2/CD81	5
BP	GO:0032102	negative regulation of response to external stimulus	7/49	365/18670	4.36651e-05	0.000699232	0.00034752	C1QBP/IL4/HRG/PROC/KLKB1/KNG1/SERPING1	7
BP	GO:0010951	negative regulation of endopeptidase activity	6/49	250/18670	4.68738e-05	0.000745576	0.000370553	HRG/KNG1/SERPING1/ARRB2/RAF1/A2M	6
BP	GO:0010714	positive regulation of collagen metabolic process	3/49	27/18670	4.75373e-05	0.000750824	0.000373161	TGFB1/TGFB3/ARRB2	3
BP	GO:0032675	regulation of interleukin-6 production	5/49	152/18670	4.78373e-05	0.000750824	0.000373161	IL1B/STAT3/PAEP/ARRB2/CSK	5
BP	GO:0045807	positive regulation of endocytosis	5/49	153/18670	4.93565e-05	0.000769572	0.000382479	IL4/LRP1/IL1B/EGF/ARRB2	5
BP	GO:0022409	positive regulation of cell-cell adhesion	6/49	255/18670	5.23304e-05	0.000810608	0.000402874	TGFB1/IL4/IL1B/IL4R/CSK/CD81	6
BP	GO:0042730	fibrinolysis	3/49	28/18670	5.31435e-05	0.000817858	0.000406477	HRG/KLKB1/SERPING1	3
BP	GO:1905952	regulation of lipid localization	5/49	157/18670	5.58102e-05	0.000853356	0.00042412	LRP1/IL1B/EGF/POMC/CRH	5
BP	GO:0022617	extracellular matrix disassembly	4/49	80/18670	5.71895e-05	0.00086884	0.000431815	TGFB1/LRP1/KLKB1/A2M	4
BP	GO:2000727	positive regulation of cardiac muscle cell differentiation	3/49	29/18670	5.91662e-05	0.000893145	0.000443895	TGFB1/HAMP/ARRB2	3
BP	GO:0048708	astrocyte differentiation	4/49	81/18670	6.00447e-05	0.000900202	0.000447402	LRP1/IL1B/STAT3/KRAS	4
BP	GO:0010466	negative regulation of peptidase activity	6/49	262/18670	6.08134e-05	0.000900202	0.000447402	HRG/KNG1/SERPING1/ARRB2/RAF1/A2M	6
BP	GO:0042692	muscle cell differentiation	7/49	385/18670	6.1153e-05	0.000900202	0.000447402	TGFB1/HAMP/ARRB2/ADM/IL4R/KRAS/CD81	7
BP	GO:0048545	response to steroid hormone	7/49	385/18670	6.1153e-05	0.000900202	0.000447402	TGFB1/TGFB3/PTGER2/ARRB2/CRH/ADM/KRAS	7
BP	GO:0032635	interleukin-6 production	5/49	161/18670	6.28979e-05	0.000920172	0.000457327	IL1B/STAT3/PAEP/ARRB2/CSK	5
BP	GO:0046883	regulation of hormone secretion	6/49	266/18670	6.61339e-05	0.000961578	0.000477906	LRP1/IL1B/SCT/GHRH/POMC/CRH	6
BP	GO:0002718	regulation of cytokine production involved in immune response	4/49	84/18670	6.92351e-05	0.000994468	0.000494252	TGFB1/TGFB3/IL1B/CD81	4
BP	GO:0050886	endocrine process	4/49	84/18670	6.92351e-05	0.000994468	0.000494252	IL1B/POMC/CRH/KRAS	4
BP	GO:0010959	regulation of metal ion transport	7/49	394/18670	7.07082e-05	0.00100951	0.000501728	TGFB1/HAMP/EGF/ARRB2/CRH/OPRD1/ADRB2	7
BP	GO:0001906	cell killing	5/49	168/18670	7.69542e-05	0.0010921	0.000542778	HAMP/IL4/HRG/LYZ/ARRB2	5
BP	GO:0051781	positive regulation of cell division	4/49	87/18670	7.94106e-05	0.00112007	0.000556675	TGFB1/TGFB3/IL1B/VEGFC	4
BP	GO:0042311	vasodilation	3/49	32/18670	7.98696e-05	0.00112007	0.000556675	KNG1/ADRB1/ADRB2	3
BP	GO:0022407	regulation of cell-cell adhesion	7/49	403/18670	8.14535e-05	0.00113556	0.000564374	TGFB1/IL4/IL1B/IL4R/CSK/IRF1/CD81	7
BP	GO:0034103	regulation of tissue remodeling	4/49	88/18670	8.30321e-05	0.0011508	0.000571948	TGFB1/HRG/IAPP/CSK	4
BP	GO:0042755	eating behavior	3/49	33/18670	8.76946e-05	0.00120835	0.000600552	STAT3/IAPP/OPRD1	3
BP	GO:0003018	vascular process in circulatory system	5/49	173/18670	8.83926e-05	0.00121093	0.000601833	TGFB1/KNG1/ADM/ADRB1/ADRB2	5
BP	GO:0006956	complement activation	5/49	175/18670	9.33176e-05	0.00127105	0.000631714	C1QBP/IL1B/SERPING1/CD81/A2M	5
BP	GO:0002440	production of molecular mediator of immune response	6/49	286/18670	9.86016e-05	0.00133535	0.000663671	TGFB1/IL4/TGFB3/IL1B/IL4R/CD81	6
BP	GO:0003073	regulation of systemic arterial blood pressure	4/49	93/18670	0.000102968	0.00138656	0.000689123	CRH/ADM/ADRB1/ADRB2	4
BP	GO:0007162	negative regulation of cell adhesion	6/49	289/18670	0.000104409	0.00139551	0.000693572	TGFB1/HRG/LRP1/KNG1/IL4R/IRF1	6
BP	GO:0042092	type 2 immune response	3/49	35/18670	0.000104811	0.00139551	0.000693572	IL4/IL4R/CD81	3
BP	GO:0042063	gliogenesis	6/49	290/18670	0.000106404	0.00140881	0.000700182	TGFB1/LRP1/IL1B/STAT3/CSK/KRAS	6
BP	GO:0002285	lymphocyte activation involved in immune response	5/49	181/18670	0.000109368	0.00144001	0.000715689	TGFB1/IL4/STAT3/IL4R/CD81	5
BP	GO:0009896	positive regulation of catabolic process	7/49	423/18670	0.000110161	0.00144243	0.000716893	IL4/LRP1/IL1B/EGF/SCT/CD81/ADRB2	7
BP	GO:0051146	striated muscle cell differentiation	6/49	293/18670	0.000112572	0.00146591	0.000728562	TGFB1/HAMP/ARRB2/IL4R/KRAS/CD81	6
BP	GO:0052548	regulation of endopeptidase activity	7/49	425/18670	0.000113435	0.00146908	0.000730134	HRG/STAT3/KNG1/SERPING1/ARRB2/RAF1/A2M	7
BP	GO:0090277	positive regulation of peptide hormone secretion	4/49	96/18670	0.000116479	0.0015003	0.000745652	LRP1/SCT/GHRH/CRH	4
BP	GO:0030212	hyaluronan metabolic process	3/49	37/18670	0.000123969	0.00158815	0.000789313	TGFB1/IL1B/EGF	3
BP	GO:0050764	regulation of phagocytosis	4/49	98/18670	0.000126172	0.00160768	0.000799019	TGFB1/LRP1/IL1B/CSK	4
BP	GO:0002824	positive regulation of adaptive immune response based on somatic recombination of immune receptors built from immunoglobulin superfamily domains	4/49	100/18670	0.000136437	0.00172918	0.000859405	TGFB1/IL4/IL1B/CD81	4
BP	GO:0030501	positive regulation of bone mineralization	3/49	39/18670	0.000145275	0.00183139	0.000910203	TGFB1/TGFB3/ADRB2	3
BP	GO:0002369	T cell cytokine production	3/49	40/18670	0.000156764	0.00193506	0.000961728	IL4/IL1B/CD81	3
BP	GO:0019835	cytolysis	3/49	40/18670	0.000156764	0.00193506	0.000961728	TGFB1/HRG/LYZ	3
BP	GO:0044058	regulation of digestive system process	3/49	40/18670	0.000156764	0.00193506	0.000961728	HAMP/SCT/CRH	3
BP	GO:0050832	defense response to fungus	3/49	40/18670	0.000156764	0.00193506	0.000961728	TGFB1/HAMP/HRG	3
BP	GO:0007218	neuropeptide signaling pathway	4/49	104/18670	0.000158764	0.00194005	0.000964206	POMC/PTH2/OPRD1/NPY	4
BP	GO:0002685	regulation of leukocyte migration	5/49	196/18670	0.000158805	0.00194005	0.000964206	TGFB1/C1QBP/RAC2/VEGFC/CD81	5
BP	GO:0002708	positive regulation of lymphocyte mediated immunity	4/49	105/18670	0.000164734	0.00197312	0.000980643	TGFB1/IL4/IL1B/CD81	4
BP	GO:0002821	positive regulation of adaptive immune response	4/49	105/18670	0.000164734	0.00197312	0.000980643	TGFB1/IL4/IL1B/CD81	4
BP	GO:0033138	positive regulation of peptidyl-serine phosphorylation	4/49	105/18670	0.000164734	0.00197312	0.000980643	TGFB1/ARRB2/OPRD1/RAF1	4
BP	GO:0045088	regulation of innate immune response	7/49	452/18670	0.000165977	0.00197312	0.000980643	C1QBP/SERPING1/ARRB2/IRF1/RAF1/KRAS/A2M	7
BP	GO:0052547	regulation of peptidase activity	7/49	452/18670	0.000165977	0.00197312	0.000980643	HRG/STAT3/KNG1/SERPING1/ARRB2/RAF1/A2M	7
BP	GO:0031099	regeneration	5/49	198/18670	0.000166508	0.00197312	0.000980643	TGFB1/HAMP/LRP1/ADM/CD81	5
BP	GO:1905209	positive regulation of cardiocyte differentiation	3/49	41/18670	0.000168829	0.00199067	0.000989365	TGFB1/HAMP/ARRB2	3
BP	GO:0070371	ERK1 and ERK2 cascade	6/49	317/18670	0.000172849	0.00202798	0.00100791	TGFB1/LRP1/IL1B/EGF/ARRB2/CSK	6
BP	GO:0006874	cellular calcium ion homeostasis	7/49	458/18670	0.000179985	0.00210131	0.00104435	TGFB1/LRP1/KNG1/IAPP/PTGER2/ADM/PTH1R	7
BP	GO:0002639	positive regulation of immunoglobulin production	3/49	42/18670	0.00018148	0.00210838	0.00104787	TGFB1/IL4/IL4R	3
BP	GO:0071375	cellular response to peptide hormone stimulus	6/49	321/18670	0.000184997	0.00213875	0.00106296	TGFB1/GAB1/IL1B/STAT3/GLP2R/CSK	6
BP	GO:0051149	positive regulation of muscle cell differentiation	4/49	109/18670	0.000190249	0.00218879	0.00108783	TGFB1/HAMP/ARRB2/IL4R	4
BP	GO:0045766	positive regulation of angiogenesis	5/49	204/18670	0.000191339	0.0021907	0.00108878	GAB1/IL1B/STAT3/VEGFC/ADM	5
BP	GO:1903829	positive regulation of cellular protein localization	6/49	324/18670	0.000194544	0.00220821	0.00109748	TGFB1/LRP1/RAC2/IL1B/EGF/CD81	6
BP	GO:0032881	regulation of polysaccharide metabolic process	3/49	43/18670	0.000194732	0.00220821	0.00109748	TGFB1/EGF/POMC	3
BP	GO:0006109	regulation of carbohydrate metabolic process	5/49	206/18670	0.000200215	0.00225956	0.00112301	TGFB1/STAT3/EGF/POMC/PTH1R	5
BP	GO:0030073	insulin secretion	5/49	207/18670	0.000204768	0.00227651	0.00113143	LRP1/IL1B/VGF/CRH/RAF1	5
BP	GO:0016485	protein processing	6/49	328/18670	0.000207875	0.00227651	0.00113143	C1QBP/IL1B/KLKB1/SERPING1/CD81/A2M	6
BP	GO:0014002	astrocyte development	3/49	44/18670	0.000208596	0.00227651	0.00113143	LRP1/IL1B/KRAS	3
BP	GO:0032965	regulation of collagen biosynthetic process	3/49	44/18670	0.000208596	0.00227651	0.00113143	TGFB1/TGFB3/ARRB2	3
BP	GO:0038084	vascular endothelial growth factor signaling pathway	3/49	44/18670	0.000208596	0.00227651	0.00113143	HRG/GAB1/VEGFC	3
BP	GO:0044060	regulation of endocrine process	3/49	44/18670	0.000208596	0.00227651	0.00113143	IL1B/POMC/CRH	3
BP	GO:0090276	regulation of peptide hormone secretion	5/49	208/18670	0.000209401	0.00227651	0.00113143	LRP1/IL1B/SCT/GHRH/CRH	5
BP	GO:1901215	negative regulation of neuron death	5/49	208/18670	0.000209401	0.00227651	0.00113143	TGFB3/LRP1/STAT3/ARRB2/KRAS	5
BP	GO:0055074	calcium ion homeostasis	7/49	471/18670	0.000213642	0.00231202	0.00114908	TGFB1/LRP1/KNG1/IAPP/PTGER2/ADM/PTH1R	7
BP	GO:0097529	myeloid leukocyte migration	5/49	210/18670	0.000218906	0.00235821	0.00117204	C1QBP/RAC2/IL1B/VEGFC/CD81	5
BP	GO:0032570	response to progesterone	3/49	45/18670	0.000223084	0.00239235	0.001189	TGFB1/TGFB3/PTGER2	3
BP	GO:0030282	bone mineralization	4/49	114/18670	0.000226013	0.00240202	0.00119381	TGFB1/TGFB3/ADRB2/PTH1R	4
BP	GO:0042035	regulation of cytokine biosynthetic process	4/49	114/18670	0.000226013	0.00240202	0.00119381	IL4/IL1B/STAT3/IRF1	4
BP	GO:0051251	positive regulation of lymphocyte activation	6/49	334/18670	0.000229216	0.00242518	0.00120532	TGFB1/IL4/IL1B/IL4R/CSK/CD81	6
BP	GO:0048512	circadian behavior	3/49	46/18670	0.000238208	0.00250913	0.00124704	GHRH/MC3R/CRH	3
BP	GO:0021782	glial cell development	4/49	116/18670	0.00024159	0.00253348	0.00125915	TGFB1/LRP1/IL1B/KRAS	4
BP	GO:0032388	positive regulation of intracellular transport	5/49	215/18670	0.000244108	0.00254862	0.00126667	TGFB1/RAC2/IL1B/IL4R/CD81	5
BP	GO:0051153	regulation of striated muscle cell differentiation	4/49	117/18670	0.000249661	0.0025916	0.00128803	TGFB1/HAMP/ARRB2/IL4R	4
BP	GO:0006953	acute-phase response	3/49	47/18670	0.000253981	0.0025916	0.00128803	HAMP/IL1B/STAT3	3
BP	GO:0007622	rhythmic behavior	3/49	47/18670	0.000253981	0.0025916	0.00128803	GHRH/MC3R/CRH	3
BP	GO:0060986	endocrine hormone secretion	3/49	47/18670	0.000253981	0.0025916	0.00128803	IL1B/POMC/CRH	3
BP	GO:0070169	positive regulation of biomineral tissue development	3/49	47/18670	0.000253981	0.0025916	0.00128803	TGFB1/TGFB3/ADRB2	3
BP	GO:0050920	regulation of chemotaxis	5/49	217/18670	0.000254786	0.0025916	0.00128803	TGFB1/C1QBP/HRG/RAC2/VEGFC	5
BP	GO:0060324	face development	3/49	48/18670	0.000270414	0.00273881	0.0013612	TGFB1/TGFB3/RAF1	3
BP	GO:0048638	regulation of developmental growth	6/49	347/18670	0.000281393	0.00283291	0.00140796	HAMP/LRP1/STAT3/GHRH/ADRB1/ADRB2	6
BP	GO:0072503	cellular divalent inorganic cation homeostasis	7/49	493/18670	0.000282095	0.00283291	0.00140796	TGFB1/LRP1/KNG1/IAPP/PTGER2/ADM/PTH1R	7
BP	GO:0010712	regulation of collagen metabolic process	3/49	49/18670	0.00028752	0.0028752	0.00142898	TGFB1/TGFB3/ARRB2	3
BP	GO:0010739	positive regulation of protein kinase A signaling	2/49	10/18670	0.000299607	0.00294634	0.00146434	IAPP/ADRB2	2
BP	GO:0060456	positive regulation of digestive system process	2/49	10/18670	0.000299607	0.00294634	0.00146434	SCT/CRH	2
BP	GO:1904350	regulation of protein catabolic process in the vacuole	2/49	10/18670	0.000299607	0.00294634	0.00146434	LRP1/CD81	2
BP	GO:2000849	regulation of glucocorticoid secretion	2/49	10/18670	0.000299607	0.00294634	0.00146434	POMC/CRH	2
BP	GO:0042089	cytokine biosynthetic process	4/49	123/18670	0.000302223	0.00295979	0.00147102	IL4/IL1B/STAT3/IRF1	4
BP	GO:0010718	positive regulation of epithelial to mesenchymal transition	3/49	50/18670	0.000305309	0.0029655	0.00147386	TGFB1/TGFB3/IL1B	3
BP	GO:2000725	regulation of cardiac muscle cell differentiation	3/49	50/18670	0.000305309	0.0029655	0.00147386	TGFB1/HAMP/ARRB2	3
BP	GO:0030098	lymphocyte differentiation	6/49	353/18670	0.000308428	0.00298357	0.00148284	TGFB1/CD79A/IL4/STAT3/IL4R/IRF1	6
BP	GO:0042107	cytokine metabolic process	4/49	124/18670	0.000311698	0.00300294	0.00149247	IL4/IL1B/STAT3/IRF1	4
BP	GO:0043949	regulation of cAMP-mediated signaling	3/49	51/18670	0.000323793	0.00309432	0.00153788	SCTR/SCT/CRH	3
BP	GO:0048260	positive regulation of receptor-mediated endocytosis	3/49	51/18670	0.000323793	0.00309432	0.00153788	IL4/EGF/ARRB2	3
BP	GO:0009743	response to carbohydrate	5/49	230/18670	0.000333115	0.00315793	0.0015695	TGFB1/LRP1/IL1B/CRH/RAF1	5
BP	GO:1904018	positive regulation of vasculature development	5/49	230/18670	0.000333115	0.00315793	0.0015695	GAB1/IL1B/STAT3/VEGFC/ADM	5
BP	GO:0001666	response to hypoxia	6/49	359/18670	0.000337466	0.00318643	0.00158366	TGFB1/TGFB3/VEGFC/ADM/OPRD1/RAF1	6
BP	GO:0009620	response to fungus	3/49	52/18670	0.000342985	0.00322569	0.00160318	TGFB1/HAMP/HRG	3
BP	GO:0031331	positive regulation of cellular catabolic process	6/49	361/18670	0.000347608	0.00325625	0.00161836	IL4/LRP1/IL1B/EGF/CD81/ADRB2	6
BP	GO:0002687	positive regulation of leukocyte migration	4/49	128/18670	0.000351737	0.00328196	0.00163114	TGFB1/C1QBP/RAC2/VEGFC	4
BP	GO:0097305	response to alcohol	5/49	233/18670	0.00035353	0.00328575	0.00163303	TGFB1/HAMP/STAT3/PTGER2/CRH	5
BP	GO:0045861	negative regulation of proteolysis	6/49	363/18670	0.000357988	0.00330689	0.00164353	HRG/KNG1/SERPING1/ARRB2/RAF1/A2M	6
BP	GO:0032964	collagen biosynthetic process	3/49	53/18670	0.000362895	0.00330689	0.00164353	TGFB1/TGFB3/ARRB2	3
BP	GO:0045744	negative regulation of G protein-coupled receptor signaling pathway	3/49	53/18670	0.000362895	0.00330689	0.00164353	ARRB2/ADM/ADRB2	3
BP	GO:0045840	positive regulation of mitotic nuclear division	3/49	53/18670	0.000362895	0.00330689	0.00164353	TGFB1/IL1B/EGF	3
BP	GO:0035933	glucocorticoid secretion	2/49	11/18670	0.000365572	0.00330689	0.00164353	POMC/CRH	2
BP	GO:0040015	negative regulation of multicellular organism growth	2/49	11/18670	0.000365572	0.00330689	0.00164353	ADRB1/ADRB2	2
BP	GO:0046886	positive regulation of hormone biosynthetic process	2/49	11/18670	0.000365572	0.00330689	0.00164353	IL1B/ADM	2
BP	GO:0032655	regulation of interleukin-12 production	3/49	54/18670	0.000383534	0.0034481	0.00171371	C1QBP/ARRB2/IRF1	3
BP	GO:0046887	positive regulation of hormone secretion	4/49	131/18670	0.000384092	0.0034481	0.00171371	LRP1/SCT/GHRH/CRH	4
BP	GO:0036293	response to decreased oxygen levels	6/49	370/18670	0.00039625	0.00354382	0.00176129	TGFB1/TGFB3/VEGFC/ADM/OPRD1/RAF1	6
BP	GO:0030217	T cell differentiation	5/49	240/18670	0.000404851	0.00360713	0.00179275	TGFB1/IL4/STAT3/IL4R/IRF1	5
BP	GO:0048565	digestive tract development	4/49	134/18670	0.000418524	0.00371499	0.00184636	TGFB1/TGFB3/SCT/NPY	4
BP	GO:0032615	interleukin-12 production	3/49	56/18670	0.000427047	0.00376067	0.00186906	C1QBP/ARRB2/IRF1	3
BP	GO:0009266	response to temperature stimulus	5/49	243/18670	0.000428493	0.00376067	0.00186906	VGF/ARRB2/ADM/ADRB1/ADRB2	5
BP	GO:0050921	positive regulation of chemotaxis	4/49	135/18670	0.000430475	0.00376067	0.00186906	TGFB1/C1QBP/RAC2/VEGFC	4
BP	GO:0002551	mast cell chemotaxis	2/49	12/18670	0.000437951	0.00376067	0.00186906	RAC2/VEGFC	2
BP	GO:0002921	negative regulation of humoral immune response	2/49	12/18670	0.000437951	0.00376067	0.00186906	SERPING1/A2M	2
BP	GO:0060391	positive regulation of SMAD protein signal transduction	2/49	12/18670	0.000437951	0.00376067	0.00186906	TGFB1/TGFB3	2
BP	GO:0070486	leukocyte aggregation	2/49	12/18670	0.000437951	0.00376067	0.00186906	RAC2/IL1B	2
BP	GO:0097531	mast cell migration	2/49	12/18670	0.000437951	0.00376067	0.00186906	RAC2/VEGFC	2
BP	GO:1903909	regulation of receptor clustering	2/49	12/18670	0.000437951	0.00376067	0.00186906	TGFB1/CD81	2
BP	GO:0002696	positive regulation of leukocyte activation	6/49	380/18670	0.000456394	0.00390488	0.00194073	TGFB1/IL4/IL1B/IL4R/CSK/CD81	6
BP	GO:0030900	forebrain development	6/49	381/18670	0.00046278	0.00394528	0.00196081	LRP1/SCT/GHRH/CRH/NPY/KRAS	6
BP	GO:0046631	alpha-beta T cell activation	4/49	138/18670	0.000467794	0.00397373	0.00197495	STAT3/IL4R/IRF1/CD81	4
BP	GO:0032722	positive regulation of chemokine production	3/49	58/18670	0.000473612	0.00400879	0.00199237	LRP1/IL1B/IL4R	3
BP	GO:0045765	regulation of angiogenesis	6/49	383/18670	0.000475762	0.00401173	0.00199384	HRG/GAB1/IL1B/STAT3/VEGFC/ADM	6
BP	GO:0033135	regulation of peptidyl-serine phosphorylation	4/49	139/18670	0.00048073	0.00401173	0.00199384	TGFB1/ARRB2/OPRD1/RAF1	4
BP	GO:0045580	regulation of T cell differentiation	4/49	139/18670	0.00048073	0.00401173	0.00199384	TGFB1/IL4/IL4R/IRF1	4
BP	GO:0050715	positive regulation of cytokine secretion	4/49	139/18670	0.00048073	0.00401173	0.00199384	LRP1/IL1B/PAEP/IL4R	4
BP	GO:0045824	negative regulation of innate immune response	3/49	59/18670	0.000498066	0.00414181	0.00205849	SERPING1/ARRB2/A2M	3
BP	GO:0001867	complement activation, lectin pathway	2/49	13/18670	0.000516712	0.00417955	0.00207724	SERPING1/A2M	2
BP	GO:0007171	activation of transmembrane receptor protein tyrosine kinase activity	2/49	13/18670	0.000516712	0.00417955	0.00207724	EGF/ADRB2	2
BP	GO:0032725	positive regulation of granulocyte macrophage colony-stimulating factor production	2/49	13/18670	0.000516712	0.00417955	0.00207724	IL1B/PAEP	2
BP	GO:0035745	T-helper 2 cell cytokine production	2/49	13/18670	0.000516712	0.00417955	0.00207724	IL4/CD81	2
BP	GO:0045779	negative regulation of bone resorption	2/49	13/18670	0.000516712	0.00417955	0.00207724	IAPP/CSK	2
BP	GO:0060312	regulation of blood vessel remodeling	2/49	13/18670	0.000516712	0.00417955	0.00207724	TGFB1/HRG	2
BP	GO:1901550	regulation of endothelial cell development	2/49	13/18670	0.000516712	0.00417955	0.00207724	PROC/IL1B	2
BP	GO:1903140	regulation of establishment of endothelial barrier	2/49	13/18670	0.000516712	0.00417955	0.00207724	PROC/IL1B	2
BP	GO:0051924	regulation of calcium ion transport	5/49	254/18670	0.000524207	0.00422575	0.00210021	TGFB1/EGF/ARRB2/CRH/OPRD1	5
BP	GO:0035296	regulation of tube diameter	4/49	143/18670	0.000535037	0.00426949	0.00212194	KNG1/ADM/ADRB1/ADRB2	4
BP	GO:0050880	regulation of blood vessel size	4/49	143/18670	0.000535037	0.00426949	0.00212194	KNG1/ADM/ADRB1/ADRB2	4
BP	GO:0097746	regulation of blood vessel diameter	4/49	143/18670	0.000535037	0.00426949	0.00212194	KNG1/ADM/ADRB1/ADRB2	4
BP	GO:0035150	regulation of tube size	4/49	144/18670	0.000549268	0.00434898	0.00216145	KNG1/ADM/ADRB1/ADRB2	4
BP	GO:0032370	positive regulation of lipid transport	3/49	61/18670	0.000549371	0.00434898	0.00216145	LRP1/IL1B/CRH	3
BP	GO:0050867	positive regulation of cell activation	6/49	394/18670	0.000552339	0.00434898	0.00216145	TGFB1/IL4/IL1B/IL4R/CSK/CD81	6
BP	GO:0070482	response to oxygen levels	6/49	394/18670	0.000552339	0.00434898	0.00216145	TGFB1/TGFB3/VEGFC/ADM/OPRD1/RAF1	6
BP	GO:0051604	protein maturation	6/49	397/18670	0.000574805	0.00445172	0.00221251	C1QBP/IL1B/KLKB1/SERPING1/CD81/A2M	6
BP	GO:0031640	killing of cells of other organism	3/49	62/18670	0.000576243	0.00445172	0.00221251	HAMP/HRG/LYZ	3
BP	GO:0044364	disruption of cells of other organism	3/49	62/18670	0.000576243	0.00445172	0.00221251	HAMP/HRG/LYZ	3
BP	GO:0055025	positive regulation of cardiac muscle tissue development	3/49	62/18670	0.000576243	0.00445172	0.00221251	TGFB1/HAMP/ARRB2	3
BP	GO:0035264	multicellular organism growth	4/49	146/18670	0.000578536	0.00445172	0.00221251	STAT3/GHRH/ADRB1/ADRB2	4
BP	GO:0051384	response to glucocorticoid	4/49	146/18670	0.000578536	0.00445172	0.00221251	TGFB1/CRH/ADM/KRAS	4
BP	GO:0055123	digestive system development	4/49	146/18670	0.000578536	0.00445172	0.00221251	TGFB1/TGFB3/SCT/NPY	4
BP	GO:0051091	positive regulation of DNA-binding transcription factor activity	5/49	261/18670	0.000592986	0.004538	0.0022554	TGFB1/IL1B/STAT3/OPRD1/KRAS	5
BP	GO:0043524	negative regulation of neuron apoptotic process	4/49	147/18670	0.000593578	0.004538	0.0022554	TGFB3/LRP1/ARRB2/KRAS	4
BP	GO:0010935	regulation of macrophage cytokine production	2/49	14/18670	0.00060182	0.00457152	0.00227205	TGFB1/TGFB3	2
BP	GO:0051917	regulation of fibrinolysis	2/49	14/18670	0.00060182	0.00457152	0.00227205	HRG/KLKB1	2
BP	GO:0002637	regulation of immunoglobulin production	3/49	63/18670	0.000603943	0.00457298	0.00227278	TGFB1/IL4/IL4R	3
BP	GO:0051092	positive regulation of NF-kappaB transcription factor activity	4/49	149/18670	0.000624494	0.00471354	0.00234264	TGFB1/IL1B/STAT3/KRAS	4
BP	GO:0035773	insulin secretion involved in cellular response to glucose stimulus	3/49	64/18670	0.00063248	0.00475866	0.00236506	LRP1/CRH/RAF1	3
BP	GO:0000187	activation of MAPK activity	4/49	152/18670	0.000672988	0.00502444	0.00249715	TGFB3/IL1B/EGF/CD81	4
BP	GO:0090316	positive regulation of intracellular protein transport	4/49	153/18670	0.00068973	0.00502444	0.00249715	TGFB1/RAC2/IL1B/CD81	4
BP	GO:0051785	positive regulation of nuclear division	3/49	66/18670	0.000692106	0.00502444	0.00249715	TGFB1/IL1B/EGF	3
BP	GO:1905207	regulation of cardiocyte differentiation	3/49	66/18670	0.000692106	0.00502444	0.00249715	TGFB1/HAMP/ARRB2	3
BP	GO:0007039	protein catabolic process in the vacuole	2/49	15/18670	0.000693245	0.00502444	0.00249715	LRP1/CD81	2
BP	GO:0032352	positive regulation of hormone metabolic process	2/49	15/18670	0.000693245	0.00502444	0.00249715	IL1B/ADM	2
BP	GO:0032645	regulation of granulocyte macrophage colony-stimulating factor production	2/49	15/18670	0.000693245	0.00502444	0.00249715	IL1B/PAEP	2
BP	GO:0032736	positive regulation of interleukin-13 production	2/49	15/18670	0.000693245	0.00502444	0.00249715	IL4/PAEP	2
BP	GO:0034616	response to laminar fluid shear stress	2/49	15/18670	0.000693245	0.00502444	0.00249715	TGFB1/TGFB3	2
BP	GO:0045410	positive regulation of interleukin-6 biosynthetic process	2/49	15/18670	0.000693245	0.00502444	0.00249715	IL1B/STAT3	2
BP	GO:0046851	negative regulation of bone remodeling	2/49	15/18670	0.000693245	0.00502444	0.00249715	IAPP/CSK	2
BP	GO:0090197	positive regulation of chemokine secretion	2/49	15/18670	0.000693245	0.00502444	0.00249715	LRP1/IL4R	2
BP	GO:0042108	positive regulation of cytokine biosynthetic process	3/49	67/18670	0.000723217	0.00522568	0.00259717	IL1B/STAT3/IRF1	3
BP	GO:0035924	cellular response to vascular endothelial growth factor stimulus	3/49	68/18670	0.000755205	0.00544023	0.00270381	HRG/GAB1/VEGFC	3
BP	GO:0002830	positive regulation of type 2 immune response	2/49	16/18670	0.000790953	0.00559585	0.00278115	IL4R/CD81	2
BP	GO:0010934	macrophage cytokine production	2/49	16/18670	0.000790953	0.00559585	0.00278115	TGFB1/TGFB3	2
BP	GO:0032604	granulocyte macrophage colony-stimulating factor production	2/49	16/18670	0.000790953	0.00559585	0.00278115	IL1B/PAEP	2
BP	GO:0032695	negative regulation of interleukin-12 production	2/49	16/18670	0.000790953	0.00559585	0.00278115	C1QBP/ARRB2	2
BP	GO:2000846	regulation of corticosteroid hormone secretion	2/49	16/18670	0.000790953	0.00559585	0.00278115	POMC/CRH	2
BP	GO:1901342	regulation of vasculature development	6/49	422/18670	0.000790974	0.00559585	0.00278115	HRG/GAB1/IL1B/STAT3/VEGFC/ADM	6
BP	GO:0032720	negative regulation of tumor necrosis factor production	3/49	70/18670	0.000821855	0.00579701	0.00288113	IL4/POMC/ARRB2	3
BP	GO:0031960	response to corticosteroid	4/49	162/18670	0.000853953	0.00600554	0.00298477	TGFB1/CRH/ADM/KRAS	4
BP	GO:0031214	biomineral tissue development	4/49	163/18670	0.000873758	0.00611223	0.00303779	TGFB1/TGFB3/ADRB2/PTH1R	4
BP	GO:1903556	negative regulation of tumor necrosis factor superfamily cytokine production	3/49	72/18670	0.000892135	0.00611223	0.00303779	IL4/POMC/ARRB2	3
BP	GO:0051090	regulation of DNA-binding transcription factor activity	6/49	432/18670	0.000893229	0.00611223	0.00303779	TGFB1/IL1B/STAT3/ARRB2/OPRD1/KRAS	6
BP	GO:0035821	modification of morphology or physiology of other organism	4/49	164/18670	0.000893885	0.00611223	0.00303779	TGFB1/HAMP/HRG/LYZ	4
BP	GO:0002031	G protein-coupled receptor internalization	2/49	17/18670	0.000894913	0.00611223	0.00303779	ARRB2/ADM	2
BP	GO:0010715	regulation of extracellular matrix disassembly	2/49	17/18670	0.000894913	0.00611223	0.00303779	TGFB1/LRP1	2
BP	GO:0032460	negative regulation of protein oligomerization	2/49	17/18670	0.000894913	0.00611223	0.00303779	IAPP/OPRD1	2
BP	GO:0035930	corticosteroid hormone secretion	2/49	17/18670	0.000894913	0.00611223	0.00303779	POMC/CRH	2
BP	GO:0042753	positive regulation of circadian rhythm	2/49	17/18670	0.000894913	0.00611223	0.00303779	GHRH/CRH	2
BP	GO:0045187	regulation of circadian sleep/wake cycle, sleep	2/49	17/18670	0.000894913	0.00611223	0.00303779	GHRH/CRH	2
BP	GO:0031100	animal organ regeneration	3/49	73/18670	0.000928659	0.00628835	0.00312532	TGFB1/HAMP/ADM	3
BP	GO:0043627	response to estrogen	3/49	73/18670	0.000928659	0.00628835	0.00312532	TGFB3/CRH/IL4R	3
BP	GO:1903524	positive regulation of blood circulation	3/49	73/18670	0.000928659	0.00628835	0.00312532	PTGER2/ADM/ADRB1	3
BP	GO:0034330	cell junction organization	5/49	290/18670	0.000952462	0.00643116	0.0031963	TGFB1/HRG/TGFB3/LRP1/CSK	5
BP	GO:0014015	positive regulation of gliogenesis	3/49	74/18670	0.00096612	0.00650484	0.00323292	TGFB1/LRP1/IL1B	3
BP	GO:0051302	regulation of cell division	4/49	168/18670	0.000977677	0.00656401	0.00326232	TGFB1/TGFB3/IL1B/VEGFC	4
BP	GO:0090287	regulation of cellular response to growth factor stimulus	5/49	292/18670	0.000982144	0.00657537	0.00326797	TGFB1/HRG/TGFB3/IL1B/VEGFC	5
BP	GO:0045619	regulation of lymphocyte differentiation	4/49	169/18670	0.000999459	0.00661685	0.00328859	TGFB1/IL4/IL4R/IRF1	4
BP	GO:0150076	neuroinflammatory response	3/49	75/18670	0.00100453	0.00661685	0.00328859	IL4/LRP1/IL1B	3
BP	GO:0043011	myeloid dendritic cell differentiation	2/49	18/18670	0.00100509	0.00661685	0.00328859	TGFB1/IL4	2
BP	GO:0090196	regulation of chemokine secretion	2/49	18/18670	0.00100509	0.00661685	0.00328859	LRP1/IL4R	2
BP	GO:0097094	craniofacial suture morphogenesis	2/49	18/18670	0.00100509	0.00661685	0.00328859	TGFB1/TGFB3	2
BP	GO:1900221	regulation of amyloid-beta clearance	2/49	18/18670	0.00100509	0.00661685	0.00328859	IL4/LRP1	2
BP	GO:0048511	rhythmic process	5/49	295/18670	0.00102795	0.00674861	0.00335407	TGFB3/GHRH/MC3R/ARRB2/CRH	5
BP	GO:0030500	regulation of bone mineralization	3/49	76/18670	0.00104389	0.00683429	0.00339665	TGFB1/TGFB3/ADRB2	3
BP	GO:0002758	innate immune response-activating signal transduction	5/49	298/18670	0.00107533	0.00702077	0.00348934	C1QBP/ARRB2/IRF1/RAF1/KRAS	5
BP	GO:0070372	regulation of ERK1 and ERK2 cascade	5/49	300/18670	0.00110781	0.00721295	0.00358485	TGFB1/LRP1/IL1B/ARRB2/CSK	5
BP	GO:0002726	positive regulation of T cell cytokine production	2/49	19/18670	0.00112146	0.00724211	0.00359934	IL1B/CD81	2
BP	GO:0060457	negative regulation of digestive system process	2/49	19/18670	0.00112146	0.00724211	0.00359934	HAMP/SCT	2
BP	GO:2000831	regulation of steroid hormone secretion	2/49	19/18670	0.00112146	0.00724211	0.00359934	POMC/CRH	2
BP	GO:0071260	cellular response to mechanical stimulus	3/49	79/18670	0.00116779	0.00752081	0.00373786	TGFB1/IL1B/IRF1	3
BP	GO:0010738	regulation of protein kinase A signaling	2/49	20/18670	0.00124398	0.00792534	0.00393891	IAPP/ADRB2	2
BP	GO:0034104	negative regulation of tissue remodeling	2/49	20/18670	0.00124398	0.00792534	0.00393891	IAPP/CSK	2
BP	GO:0050802	circadian sleep/wake cycle, sleep	2/49	20/18670	0.00124398	0.00792534	0.00393891	GHRH/CRH	2
BP	GO:0090195	chemokine secretion	2/49	20/18670	0.00124398	0.00792534	0.00393891	LRP1/IL4R	2
BP	GO:0051147	regulation of muscle cell differentiation	4/49	181/18670	0.00128818	0.00818495	0.00406794	TGFB1/HAMP/ARRB2/IL4R	4
BP	GO:0032642	regulation of chemokine production	3/49	82/18670	0.00130061	0.00821983	0.00408527	LRP1/IL1B/IL4R	3
BP	GO:1905954	positive regulation of lipid localization	3/49	82/18670	0.00130061	0.00821983	0.00408527	LRP1/IL1B/CRH	3
BP	GO:0061138	morphogenesis of a branching epithelium	4/49	182/18670	0.00131461	0.00828621	0.00411826	TGFB1/EGF/ADM/KRAS	4
BP	GO:0051346	negative regulation of hydrolase activity	6/49	466/18670	0.00131914	0.00829271	0.0041215	HRG/KNG1/SERPING1/ARRB2/RAF1/A2M	6
BP	GO:1901214	regulation of neuron death	5/49	313/18670	0.00133702	0.0083829	0.00416632	TGFB3/LRP1/STAT3/ARRB2/KRAS	5
BP	GO:0045582	positive regulation of T cell differentiation	3/49	83/18670	0.0013469	0.00842257	0.00418604	TGFB1/IL4/IL4R	3
BP	GO:0010310	regulation of hydrogen peroxide metabolic process	2/49	21/18670	0.00137262	0.00851601	0.00423247	RAC2/STAT3	2
BP	GO:0010893	positive regulation of steroid biosynthetic process	2/49	21/18670	0.00137262	0.00851601	0.00423247	IL1B/ADM	2
BP	GO:0042749	regulation of circadian sleep/wake cycle	2/49	21/18670	0.00137262	0.00851601	0.00423247	GHRH/CRH	2
BP	GO:1903708	positive regulation of hemopoiesis	4/49	185/18670	0.00139616	0.00863942	0.00429381	TGFB1/IL4/STAT3/IL4R	4
BP	GO:0048167	regulation of synaptic plasticity	4/49	187/18670	0.00145245	0.00892678	0.00443663	SCTR/SCT/CRH/KRAS	4
BP	GO:1905475	regulation of protein localization to membrane	4/49	187/18670	0.00145245	0.00892678	0.00443663	TGFB1/LRP1/CSK/CD81	4
BP	GO:0002218	activation of innate immune response	5/49	319/18670	0.0014539	0.00892678	0.00443663	C1QBP/ARRB2/IRF1/RAF1/KRAS	5
BP	GO:0042446	hormone biosynthetic process	3/49	86/18670	0.00149197	0.00909018	0.00451784	IL1B/CRH/ADM	3
BP	GO:0031342	negative regulation of cell killing	2/49	22/18670	0.00150736	0.00909018	0.00451784	IL4/ARRB2	2
BP	GO:0032656	regulation of interleukin-13 production	2/49	22/18670	0.00150736	0.00909018	0.00451784	IL4/PAEP	2
BP	GO:0035929	steroid hormone secretion	2/49	22/18670	0.00150736	0.00909018	0.00451784	POMC/CRH	2
BP	GO:0050765	negative regulation of phagocytosis	2/49	22/18670	0.00150736	0.00909018	0.00451784	TGFB1/CSK	2
BP	GO:0060390	regulation of SMAD protein signal transduction	2/49	22/18670	0.00150736	0.00909018	0.00451784	TGFB1/TGFB3	2
BP	GO:1903077	negative regulation of protein localization to plasma membrane	2/49	22/18670	0.00150736	0.00909018	0.00451784	TGFB1/CSK	2
BP	GO:0002690	positive regulation of leukocyte chemotaxis	3/49	87/18670	0.00154242	0.00923117	0.00458791	C1QBP/RAC2/VEGFC	3
BP	GO:0045844	positive regulation of striated muscle tissue development	3/49	87/18670	0.00154242	0.00923117	0.00458791	TGFB1/HAMP/ARRB2	3
BP	GO:0048636	positive regulation of muscle organ development	3/49	87/18670	0.00154242	0.00923117	0.00458791	TGFB1/HAMP/ARRB2	3
BP	GO:1901863	positive regulation of muscle tissue development	3/49	88/18670	0.00159393	0.0094915	0.00471729	TGFB1/HAMP/ARRB2	3
BP	GO:2000177	regulation of neural precursor cell proliferation	3/49	88/18670	0.00159393	0.0094915	0.00471729	TGFB1/EGF/VEGFC	3
BP	GO:1901654	response to ketone	4/49	193/18670	0.00163084	0.00968694	0.00481443	TGFB1/TGFB3/PTGER2/CRH	4
BP	GO:0032602	chemokine production	3/49	89/18670	0.00164651	0.00971673	0.00482924	LRP1/IL1B/IL4R	3
BP	GO:0022410	circadian sleep/wake cycle process	2/49	23/18670	0.00164815	0.00971673	0.00482924	GHRH/CRH	2
BP	GO:2000637	positive regulation of gene silencing by miRNA	2/49	23/18670	0.00164815	0.00971673	0.00482924	TGFB1/STAT3	2
BP	GO:0032496	response to lipopolysaccharide	5/49	330/18670	0.00168757	0.00992441	0.00493245	TGFB1/HAMP/IL1B/PTGER2/ADM	5
BP	GO:2000377	regulation of reactive oxygen species metabolic process	4/49	195/18670	0.00169354	0.00992456	0.00493253	TGFB1/RAC2/IL1B/STAT3	4
BP	GO:0010717	regulation of epithelial to mesenchymal transition	3/49	90/18670	0.00170016	0.00992456	0.00493253	TGFB1/TGFB3/IL1B	3
BP	GO:0045778	positive regulation of ossification	3/49	90/18670	0.00170016	0.00992456	0.00493253	TGFB1/TGFB3/ADRB2	3
BP	GO:0001763	morphogenesis of a branching structure	4/49	196/18670	0.00172552	0.0100479	0.00499381	TGFB1/EGF/ADM/KRAS	4
BP	GO:0009749	response to glucose	4/49	197/18670	0.00175791	0.0102114	0.00507508	TGFB1/LRP1/CRH/RAF1	4
BP	GO:0030336	negative regulation of cell migration	5/49	334/18670	0.00177904	0.0102508	0.00509469	TGFB1/IL4/HRG/LRP1/STAT3	5
BP	GO:0007626	locomotory behavior	4/49	198/18670	0.00179072	0.0102508	0.00509469	MC3R/ARRB2/CRH/OPRD1	4
BP	GO:0002092	positive regulation of receptor internalization	2/49	24/18670	0.00179498	0.0102508	0.00509469	EGF/ARRB2	2
BP	GO:0050996	positive regulation of lipid catabolic process	2/49	24/18670	0.00179498	0.0102508	0.00509469	IL1B/SCT	2
BP	GO:0060148	positive regulation of posttranscriptional gene silencing	2/49	24/18670	0.00179498	0.0102508	0.00509469	TGFB1/STAT3	2
BP	GO:0090023	positive regulation of neutrophil chemotaxis	2/49	24/18670	0.00179498	0.0102508	0.00509469	C1QBP/RAC2	2
BP	GO:1904376	negative regulation of protein localization to cell periphery	2/49	24/18670	0.00179498	0.0102508	0.00509469	TGFB1/CSK	2
BP	GO:0035710	CD4-positive, alpha-beta T cell activation	3/49	92/18670	0.00181072	0.0103159	0.00512701	STAT3/IL4R/CD81	3
BP	GO:0050900	leukocyte migration	6/49	499/18670	0.00186714	0.010564	0.00525033	TGFB1/C1QBP/RAC2/IL1B/VEGFC/CD81	6
BP	GO:0046634	regulation of alpha-beta T cell activation	3/49	93/18670	0.00186764	0.010564	0.00525033	IL4R/IRF1/CD81	3
BP	GO:1901655	cellular response to ketone	3/49	93/18670	0.00186764	0.010564	0.00525033	TGFB1/PTGER2/CRH	3
BP	GO:0051056	regulation of small GTPase mediated signal transduction	5/49	338/18670	0.0018741	0.0105753	0.00525594	SOS2/RAC2/RAF1/KRAS/A2M	5
BP	GO:0045621	positive regulation of lymphocyte differentiation	3/49	94/18670	0.00192567	0.0107924	0.00536384	TGFB1/IL4/IL4R	3
BP	GO:0070167	regulation of biomineral tissue development	3/49	94/18670	0.00192567	0.0107924	0.00536384	TGFB1/TGFB3/ADRB2	3
BP	GO:0009746	response to hexose	4/49	202/18670	0.00192624	0.0107924	0.00536384	TGFB1/LRP1/CRH/RAF1	4
BP	GO:0002719	negative regulation of cytokine production involved in immune response	2/49	25/18670	0.0019478	0.0108364	0.0053857	TGFB1/TGFB3	2
BP	GO:0032616	interleukin-13 production	2/49	25/18670	0.0019478	0.0108364	0.0053857	IL4/PAEP	2
BP	GO:0045830	positive regulation of isotype switching	2/49	25/18670	0.0019478	0.0108364	0.0053857	TGFB1/IL4	2
BP	GO:0042100	B cell proliferation	3/49	95/18670	0.00198482	0.0109651	0.00544967	CD79A/IL4/CD81	3
BP	GO:0042102	positive regulation of T cell proliferation	3/49	95/18670	0.00198482	0.0109651	0.00544967	IL4/IL1B/CD81	3
BP	GO:1903076	regulation of protein localization to plasma membrane	3/49	95/18670	0.00198482	0.0109651	0.00544967	TGFB1/LRP1/CSK	3
BP	GO:0002237	response to molecule of bacterial origin	5/49	343/18670	0.00199812	0.0110129	0.00547343	TGFB1/HAMP/IL1B/PTGER2/ADM	5
BP	GO:0010721	negative regulation of cell development	5/49	344/18670	0.00202363	0.0111276	0.00553045	TGFB1/LRP1/IL1B/STAT3/PAEP	5
BP	GO:0032755	positive regulation of interleukin-6 production	3/49	96/18670	0.00204509	0.0112196	0.00557616	IL1B/STAT3/PAEP	3
BP	GO:0034284	response to monosaccharide	4/49	207/18670	0.00210544	0.0113987	0.00566517	TGFB1/LRP1/CRH/RAF1	4
BP	GO:0030316	osteoclast differentiation	3/49	97/18670	0.00210649	0.0113987	0.00566517	TGFB1/IL4/CD81	3
BP	GO:0043255	regulation of carbohydrate biosynthetic process	3/49	97/18670	0.00210649	0.0113987	0.00566517	TGFB1/EGF/PTH1R	3
BP	GO:0010460	positive regulation of heart rate	2/49	26/18670	0.00210659	0.0113987	0.00566517	ADM/ADRB1	2
BP	GO:0042745	circadian sleep/wake cycle	2/49	26/18670	0.00210659	0.0113987	0.00566517	GHRH/CRH	2
BP	GO:0071624	positive regulation of granulocyte chemotaxis	2/49	26/18670	0.00210659	0.0113987	0.00566517	C1QBP/RAC2	2
BP	GO:0070997	neuron death	5/49	348/18670	0.00212806	0.0114886	0.00570987	TGFB3/LRP1/STAT3/ARRB2/KRAS	5
BP	GO:2000146	negative regulation of cell motility	5/49	349/18670	0.00215478	0.0116064	0.00576841	TGFB1/IL4/HRG/LRP1/STAT3	5
BP	GO:0009612	response to mechanical stimulus	4/49	210/18670	0.00221833	0.0118678	0.00589833	TGFB1/IL1B/IRF1/RAF1	4
BP	GO:0043523	regulation of neuron apoptotic process	4/49	210/18670	0.00221833	0.0118678	0.00589833	TGFB3/LRP1/ARRB2/KRAS	4
BP	GO:0050707	regulation of cytokine secretion	4/49	210/18670	0.00221833	0.0118678	0.00589833	LRP1/IL1B/PAEP/IL4R	4
BP	GO:0002026	regulation of the force of heart contraction	2/49	27/18670	0.00227132	0.0119623	0.00594527	ADM/ADRB1	2
BP	GO:0002825	regulation of T-helper 1 type immune response	2/49	27/18670	0.00227132	0.0119623	0.00594527	IL1B/IL4R	2
BP	GO:0006884	cell volume homeostasis	2/49	27/18670	0.00227132	0.0119623	0.00594527	SCTR/SCT	2
BP	GO:0035902	response to immobilization stress	2/49	27/18670	0.00227132	0.0119623	0.00594527	TGFB1/CRH	2
BP	GO:0046885	regulation of hormone biosynthetic process	2/49	27/18670	0.00227132	0.0119623	0.00594527	IL1B/ADM	2
BP	GO:0048143	astrocyte activation	2/49	27/18670	0.00227132	0.0119623	0.00594527	LRP1/IL1B	2
BP	GO:0060259	regulation of feeding behavior	2/49	27/18670	0.00227132	0.0119623	0.00594527	STAT3/MC3R	2
BP	GO:0007200	phospholipase C-activating G protein-coupled receptor signaling pathway	3/49	100/18670	0.00229754	0.0120202	0.00597408	MC3R/OPRD1/PTH1R	3
BP	GO:0022600	digestive system process	3/49	100/18670	0.00229754	0.0120202	0.00597408	HAMP/SCT/CRH	3
BP	GO:0055024	regulation of cardiac muscle tissue development	3/49	100/18670	0.00229754	0.0120202	0.00597408	TGFB1/HAMP/ARRB2	3
BP	GO:0002027	regulation of heart rate	3/49	101/18670	0.00236353	0.0123111	0.00611866	MC3R/ADM/ADRB1	3
BP	GO:0046632	alpha-beta T cell differentiation	3/49	101/18670	0.00236353	0.0123111	0.00611866	STAT3/IL4R/IRF1	3
BP	GO:0045732	positive regulation of protein catabolic process	4/49	214/18670	0.00237528	0.0123452	0.00613558	LRP1/IL1B/EGF/CD81	4
BP	GO:0010810	regulation of cell-substrate adhesion	4/49	215/18670	0.00241568	0.0125269	0.00622587	C1QBP/HRG/LRP1/RAC2	4
BP	GO:0001773	myeloid dendritic cell activation	2/49	28/18670	0.00244194	0.0125269	0.00622587	TGFB1/IL4	2
BP	GO:0032770	positive regulation of monooxygenase activity	2/49	28/18670	0.00244194	0.0125269	0.00622587	IL1B/KRAS	2
BP	GO:0045408	regulation of interleukin-6 biosynthetic process	2/49	28/18670	0.00244194	0.0125269	0.00622587	IL1B/STAT3	2
BP	GO:0048520	positive regulation of behavior	2/49	28/18670	0.00244194	0.0125269	0.00622587	GHRH/CRH	2
BP	GO:1902932	positive regulation of alcohol biosynthetic process	2/49	28/18670	0.00244194	0.0125269	0.00622587	IL1B/PTH1R	2
BP	GO:0048259	regulation of receptor-mediated endocytosis	3/49	103/18670	0.00249902	0.0127644	0.00634394	IL4/EGF/ARRB2	3
BP	GO:1902106	negative regulation of leukocyte differentiation	3/49	103/18670	0.00249902	0.0127644	0.00634394	IL4/IL4R/IRF1	3
BP	GO:0019233	sensory perception of pain	3/49	104/18670	0.00256854	0.0130632	0.00649241	IAPP/ARRB2/OPRD1	3
BP	GO:0030593	neutrophil chemotaxis	3/49	104/18670	0.00256854	0.0130632	0.00649241	C1QBP/RAC2/IL1B	3
BP	GO:0006869	lipid transport	5/49	365/18670	0.0026164	0.0131477	0.00653444	LRP1/IL1B/EGF/POMC/CRH	5
BP	GO:0010575	positive regulation of vascular endothelial growth factor production	2/49	29/18670	0.00261845	0.0131477	0.00653444	TGFB1/IL1B	2
BP	GO:0010800	positive regulation of peptidyl-threonine phosphorylation	2/49	29/18670	0.00261845	0.0131477	0.00653444	TGFB1/EGF	2
BP	GO:0010954	positive regulation of protein processing	2/49	29/18670	0.00261845	0.0131477	0.00653444	IL1B/KLKB1	2
BP	GO:0042226	interleukin-6 biosynthetic process	2/49	29/18670	0.00261845	0.0131477	0.00653444	IL1B/STAT3	2
BP	GO:1902624	positive regulation of neutrophil migration	2/49	29/18670	0.00261845	0.0131477	0.00653444	C1QBP/RAC2	2
BP	GO:0002286	T cell activation involved in immune response	3/49	106/18670	0.00271113	0.0135556	0.00673719	STAT3/IL4R/CD81	3
BP	GO:0002456	T cell mediated immunity	3/49	106/18670	0.00271113	0.0135556	0.00673719	IL4/IL1B/CD81	3
BP	GO:0002828	regulation of type 2 immune response	2/49	30/18670	0.00280079	0.0137149	0.00681634	IL4R/CD81	2
BP	GO:0035066	positive regulation of histone acetylation	2/49	30/18670	0.00280079	0.0137149	0.00681634	TGFB1/IL1B	2
BP	GO:0045940	positive regulation of steroid metabolic process	2/49	30/18670	0.00280079	0.0137149	0.00681634	IL1B/ADM	2
BP	GO:0046640	regulation of alpha-beta T cell proliferation	2/49	30/18670	0.00280079	0.0137149	0.00681634	IRF1/CD81	2
BP	GO:0061082	myeloid leukocyte cytokine production	2/49	30/18670	0.00280079	0.0137149	0.00681634	TGFB1/TGFB3	2
BP	GO:0071549	cellular response to dexamethasone stimulus	2/49	30/18670	0.00280079	0.0137149	0.00681634	TGFB1/CRH	2
BP	GO:0090022	regulation of neutrophil chemotaxis	2/49	30/18670	0.00280079	0.0137149	0.00681634	C1QBP/RAC2	2
BP	GO:0097421	liver regeneration	2/49	30/18670	0.00280079	0.0137149	0.00681634	TGFB1/HAMP	2
BP	GO:1905476	negative regulation of protein localization to membrane	2/49	30/18670	0.00280079	0.0137149	0.00681634	TGFB1/CSK	2
BP	GO:0030595	leukocyte chemotaxis	4/49	224/18670	0.00280085	0.0137149	0.00681634	C1QBP/RAC2/IL1B/VEGFC	4
BP	GO:0033157	regulation of intracellular protein transport	4/49	225/18670	0.0028461	0.0139077	0.00691217	TGFB1/RAC2/IL1B/CD81	4
BP	GO:0051098	regulation of binding	5/49	373/18670	0.00287243	0.0140075	0.00696177	TGFB1/LRP1/EGF/ARRB2/ADRB2	5
BP	GO:0001963	synaptic transmission, dopaminergic	2/49	31/18670	0.00298895	0.0143397	0.00712686	ARRB2/CRH	2
BP	GO:0002675	positive regulation of acute inflammatory response	2/49	31/18670	0.00298895	0.0143397	0.00712686	IL1B/KLKB1	2
BP	GO:0002724	regulation of T cell cytokine production	2/49	31/18670	0.00298895	0.0143397	0.00712686	IL1B/CD81	2
BP	GO:0030431	sleep	2/49	31/18670	0.00298895	0.0143397	0.00712686	GHRH/CRH	2
BP	GO:0043304	regulation of mast cell degranulation	2/49	31/18670	0.00298895	0.0143397	0.00712686	RAC2/IL4R	2
BP	GO:0071880	adenylate cyclase-activating adrenergic receptor signaling pathway	2/49	31/18670	0.00298895	0.0143397	0.00712686	ADRB1/ADRB2	2
BP	GO:1902895	positive regulation of pri-miRNA transcription by RNA polymerase II	2/49	31/18670	0.00298895	0.0143397	0.00712686	TGFB1/STAT3	2
BP	GO:1903319	positive regulation of protein maturation	2/49	31/18670	0.00298895	0.0143397	0.00712686	IL1B/KLKB1	2
BP	GO:0006024	glycosaminoglycan biosynthetic process	3/49	110/18670	0.00301078	0.0144153	0.00716442	TGFB1/IL1B/EGF	3
BP	GO:0045089	positive regulation of innate immune response	5/49	381/18670	0.0031462	0.0149671	0.0074387	C1QBP/ARRB2/IRF1/RAF1/KRAS	5
BP	GO:0050868	negative regulation of T cell activation	3/49	112/18670	0.00316795	0.0149671	0.0074387	TGFB1/IL4R/IRF1	3
BP	GO:1903510	mucopolysaccharide metabolic process	3/49	112/18670	0.00316795	0.0149671	0.0074387	TGFB1/IL1B/EGF	3
BP	GO:0033006	regulation of mast cell activation involved in immune response	2/49	32/18670	0.00318289	0.0149671	0.0074387	RAC2/IL4R	2
BP	GO:0038128	ERBB2 signaling pathway	2/49	32/18670	0.00318289	0.0149671	0.0074387	GAB1/EGF	2
BP	GO:0045589	regulation of regulatory T cell differentiation	2/49	32/18670	0.00318289	0.0149671	0.0074387	TGFB1/IRF1	2
BP	GO:0051385	response to mineralocorticoid	2/49	32/18670	0.00318289	0.0149671	0.0074387	CRH/KRAS	2
BP	GO:0060325	face morphogenesis	2/49	32/18670	0.00318289	0.0149671	0.0074387	TGFB1/TGFB3	2
BP	GO:2000778	positive regulation of interleukin-6 secretion	2/49	32/18670	0.00318289	0.0149671	0.0074387	IL1B/PAEP	2
BP	GO:0051271	negative regulation of cellular component movement	5/49	384/18670	0.00325359	0.0152693	0.00758887	TGFB1/IL4/HRG/LRP1/STAT3	5
BP	GO:0002688	regulation of leukocyte chemotaxis	3/49	114/18670	0.00333007	0.015536	0.00772141	C1QBP/RAC2/VEGFC	3
BP	GO:0005976	polysaccharide metabolic process	3/49	114/18670	0.00333007	0.015536	0.00772141	TGFB1/EGF/POMC	3
BP	GO:0010633	negative regulation of epithelial cell migration	3/49	114/18670	0.00333007	0.015536	0.00772141	TGFB1/IL4/HRG	3
BP	GO:0010591	regulation of lamellipodium assembly	2/49	33/18670	0.00338258	0.0155664	0.00773654	HRG/RAC2	2
BP	GO:0010737	protein kinase A signaling	2/49	33/18670	0.00338258	0.0155664	0.00773654	IAPP/ADRB2	2
BP	GO:0035774	positive regulation of insulin secretion involved in cellular response to glucose stimulus	2/49	33/18670	0.00338258	0.0155664	0.00773654	LRP1/CRH	2
BP	GO:0045191	regulation of isotype switching	2/49	33/18670	0.00338258	0.0155664	0.00773654	TGFB1/IL4	2
BP	GO:0046633	alpha-beta T cell proliferation	2/49	33/18670	0.00338258	0.0155664	0.00773654	IRF1/CD81	2
BP	GO:1902692	regulation of neuroblast proliferation	2/49	33/18670	0.00338258	0.0155664	0.00773654	TGFB1/VEGFC	2
BP	GO:2000758	positive regulation of peptidyl-lysine acetylation	2/49	33/18670	0.00338258	0.0155664	0.00773654	TGFB1/IL1B	2
BP	GO:0006023	aminoglycan biosynthetic process	3/49	115/18670	0.00341301	0.0156155	0.00776094	TGFB1/IL1B/EGF	3
BP	GO:0032963	collagen metabolic process	3/49	115/18670	0.00341301	0.0156155	0.00776094	TGFB1/TGFB3/ARRB2	3
BP	GO:1904375	regulation of protein localization to cell periphery	3/49	115/18670	0.00341301	0.0156155	0.00776094	TGFB1/LRP1/CSK	3
BP	GO:0051048	negative regulation of secretion	4/49	238/18670	0.00348073	0.0158947	0.00789968	IL1B/EGF/SCT/CRH	4
BP	GO:0051402	neuron apoptotic process	4/49	239/18670	0.00353321	0.0161033	0.00800337	TGFB3/LRP1/ARRB2/KRAS	4
BP	GO:0050663	cytokine secretion	4/49	240/18670	0.00358624	0.0161664	0.00803474	LRP1/IL1B/PAEP/IL4R	4
BP	GO:0007435	salivary gland morphogenesis	2/49	34/18670	0.00358799	0.0161664	0.00803474	TGFB1/TGFB3	2
BP	GO:0010574	regulation of vascular endothelial growth factor production	2/49	34/18670	0.00358799	0.0161664	0.00803474	TGFB1/IL1B	2
BP	GO:0016601	Rac protein signal transduction	2/49	34/18670	0.00358799	0.0161664	0.00803474	RAC2/KRAS	2
BP	GO:0045066	regulatory T cell differentiation	2/49	34/18670	0.00358799	0.0161664	0.00803474	TGFB1/IRF1	2
BP	GO:0071875	adrenergic receptor signaling pathway	2/49	34/18670	0.00358799	0.0161664	0.00803474	ADRB1/ADRB2	2
BP	GO:1990266	neutrophil migration	3/49	118/18670	0.0036694	0.0165019	0.00820146	C1QBP/RAC2/IL1B	3
BP	GO:0040013	negative regulation of locomotion	5/49	396/18670	0.00370976	0.0166518	0.00827596	TGFB1/IL4/HRG/LRP1/STAT3	5
BP	GO:0007173	epidermal growth factor receptor signaling pathway	3/49	119/18670	0.00375741	0.0168338	0.00836642	TGFB1/GAB1/EGF	3
BP	GO:0002701	negative regulation of production of molecular mediator of immune response	2/49	35/18670	0.00379909	0.0169884	0.00844326	TGFB1/TGFB3	2
BP	GO:0010876	lipid localization	5/49	400/18670	0.00387157	0.0172799	0.00858814	LRP1/IL1B/EGF/POMC/CRH	5
BP	GO:0010573	vascular endothelial growth factor production	2/49	36/18670	0.00401585	0.0176907	0.00879229	TGFB1/IL1B	2
BP	GO:0030947	regulation of vascular endothelial growth factor receptor signaling pathway	2/49	36/18670	0.00401585	0.0176907	0.00879229	IL1B/VEGFC	2
BP	GO:0090218	positive regulation of lipid kinase activity	2/49	36/18670	0.00401585	0.0176907	0.00879229	TGFB1/CD81	2
BP	GO:0097242	amyloid-beta clearance	2/49	36/18670	0.00401585	0.0176907	0.00879229	IL4/LRP1	2
BP	GO:1902622	regulation of neutrophil migration	2/49	36/18670	0.00401585	0.0176907	0.00879229	C1QBP/RAC2	2
BP	GO:2000516	positive regulation of CD4-positive, alpha-beta T cell activation	2/49	36/18670	0.00401585	0.0176907	0.00879229	IL4R/CD81	2
BP	GO:2001171	positive regulation of ATP biosynthetic process	2/49	36/18670	0.00401585	0.0176907	0.00879229	IL4/STAT3	2
BP	GO:1905477	positive regulation of protein localization to membrane	3/49	122/18670	0.00402916	0.0177163	0.00880505	TGFB1/LRP1/CD81	3
BP	GO:0045926	negative regulation of growth	4/49	249/18670	0.00408807	0.0179421	0.00891724	TGFB1/HRG/ADRB1/ADRB2	4
BP	GO:0071621	granulocyte chemotaxis	3/49	123/18670	0.00412233	0.018059	0.00897537	C1QBP/RAC2/IL1B	3
BP	GO:0014013	regulation of gliogenesis	3/49	124/18670	0.00421681	0.018263	0.00907674	TGFB1/LRP1/IL1B	3
BP	GO:0002714	positive regulation of B cell mediated immunity	2/49	37/18670	0.00423825	0.018263	0.00907674	TGFB1/IL4	2
BP	GO:0002891	positive regulation of immunoglobulin mediated immune response	2/49	37/18670	0.00423825	0.018263	0.00907674	TGFB1/IL4	2
BP	GO:0007431	salivary gland development	2/49	37/18670	0.00423825	0.018263	0.00907674	TGFB1/TGFB3	2
BP	GO:0032885	regulation of polysaccharide biosynthetic process	2/49	37/18670	0.00423825	0.018263	0.00907674	TGFB1/EGF	2
BP	GO:0034405	response to fluid shear stress	2/49	37/18670	0.00423825	0.018263	0.00907674	TGFB1/TGFB3	2
BP	GO:0043114	regulation of vascular permeability	2/49	37/18670	0.00423825	0.018263	0.00907674	TGFB1/ADM	2
BP	GO:0060323	head morphogenesis	2/49	37/18670	0.00423825	0.018263	0.00907674	TGFB1/TGFB3	2
BP	GO:2000273	positive regulation of signaling receptor activity	2/49	37/18670	0.00423825	0.018263	0.00907674	EGF/ADRB2	2
BP	GO:0019216	regulation of lipid metabolic process	5/49	410/18670	0.00429825	0.0184879	0.00918854	TGFB1/IL1B/SCT/ADM/CD81	5
BP	GO:0045471	response to ethanol	3/49	125/18670	0.0043126	0.0185161	0.00920251	HAMP/STAT3/CRH	3
BP	GO:0032094	response to food	2/49	38/18670	0.00446624	0.0191065	0.00949596	GHRH/NPY	2
BP	GO:0032350	regulation of hormone metabolic process	2/49	38/18670	0.00446624	0.0191065	0.00949596	IL1B/ADM	2
BP	GO:0035270	endocrine system development	3/49	127/18670	0.00450813	0.0192509	0.00956775	GHRH/CRH/RAF1	3
BP	GO:0034763	negative regulation of transmembrane transport	3/49	128/18670	0.00460788	0.0196415	0.00976188	TGFB1/HAMP/IL1B	3
BP	GO:0010874	regulation of cholesterol efflux	2/49	39/18670	0.00469981	0.0199615	0.00992093	LRP1/EGF	2
BP	GO:0045911	positive regulation of DNA recombination	2/49	39/18670	0.00469981	0.0199615	0.00992093	TGFB1/IL4	2
BP	GO:1903038	negative regulation of leukocyte cell-cell adhesion	3/49	129/18670	0.00470897	0.0199647	0.00992249	TGFB1/IL4R/IRF1	3
BP	GO:0072659	protein localization to plasma membrane	4/49	260/18670	0.0047636	0.0201602	0.0100197	TGFB1/LRP1/CSK/CD81	4
BP	GO:0050671	positive regulation of lymphocyte proliferation	3/49	130/18670	0.00481139	0.0203262	0.0101022	IL4/IL1B/CD81	3
BP	GO:0015850	organic hydroxy compound transport	4/49	262/18670	0.00489402	0.0206078	0.0102421	LRP1/EGF/POMC/CRH	4
BP	GO:0032386	regulation of intracellular transport	5/49	423/18670	0.00490207	0.0206078	0.0102421	TGFB1/RAC2/IL1B/IL4R/CD81	5
BP	GO:0032946	positive regulation of mononuclear cell proliferation	3/49	131/18670	0.00491516	0.0206078	0.0102421	IL4/IL1B/CD81	3
BP	GO:0042596	fear response	2/49	40/18670	0.00493891	0.0206078	0.0102421	CRH/ADRB1	2
BP	GO:0045124	regulation of bone resorption	2/49	40/18670	0.00493891	0.0206078	0.0102421	IAPP/CSK	2
BP	GO:0045823	positive regulation of heart contraction	2/49	40/18670	0.00493891	0.0206078	0.0102421	ADM/ADRB1	2
BP	GO:0071548	response to dexamethasone	2/49	40/18670	0.00493891	0.0206078	0.0102421	TGFB1/CRH	2
BP	GO:0042476	odontogenesis	3/49	132/18670	0.00502027	0.0208738	0.0103743	TGFB1/TGFB3/ADM	3
BP	GO:0055007	cardiac muscle cell differentiation	3/49	132/18670	0.00502027	0.0208738	0.0103743	TGFB1/HAMP/ARRB2	3
BP	GO:0071333	cellular response to glucose stimulus	3/49	133/18670	0.00512673	0.0211445	0.0105089	LRP1/CRH/RAF1	3
BP	GO:0007520	myoblast fusion	2/49	41/18670	0.00518353	0.0211445	0.0105089	IL4R/CD81	2
BP	GO:0010955	negative regulation of protein processing	2/49	41/18670	0.00518353	0.0211445	0.0105089	SERPING1/A2M	2
BP	GO:0030890	positive regulation of B cell proliferation	2/49	41/18670	0.00518353	0.0211445	0.0105089	IL4/CD81	2
BP	GO:0050873	brown fat cell differentiation	2/49	41/18670	0.00518353	0.0211445	0.0105089	ADRB1/ADRB2	2
BP	GO:0061028	establishment of endothelial barrier	2/49	41/18670	0.00518353	0.0211445	0.0105089	PROC/IL1B	2
BP	GO:0090279	regulation of calcium ion import	2/49	41/18670	0.00518353	0.0211445	0.0105089	EGF/CRH	2
BP	GO:0150077	regulation of neuroinflammatory response	2/49	41/18670	0.00518353	0.0211445	0.0105089	IL4/IL1B	2
BP	GO:1902893	regulation of pri-miRNA transcription by RNA polymerase II	2/49	41/18670	0.00518353	0.0211445	0.0105089	TGFB1/STAT3	2
BP	GO:1903053	regulation of extracellular matrix organization	2/49	41/18670	0.00518353	0.0211445	0.0105089	TGFB1/LRP1	2
BP	GO:1903318	negative regulation of protein maturation	2/49	41/18670	0.00518353	0.0211445	0.0105089	SERPING1/A2M	2
BP	GO:0001889	liver development	3/49	135/18670	0.00534374	0.0217233	0.0107965	TGFB1/HAMP/KRAS	3
BP	GO:0071331	cellular response to hexose stimulus	3/49	135/18670	0.00534374	0.0217233	0.0107965	LRP1/CRH/RAF1	3
BP	GO:0033003	regulation of mast cell activation	2/49	42/18670	0.00543364	0.0220132	0.0109406	RAC2/IL4R	2
BP	GO:0097028	dendritic cell differentiation	2/49	42/18670	0.00543364	0.0220132	0.0109406	TGFB1/IL4	2
BP	GO:0071326	cellular response to monosaccharide stimulus	3/49	136/18670	0.00545429	0.0220381	0.010953	LRP1/CRH/RAF1	3
BP	GO:0006816	calcium ion transport	5/49	434/18670	0.00545839	0.0220381	0.010953	TGFB1/EGF/ARRB2/CRH/OPRD1	5
BP	GO:0046425	regulation of JAK-STAT cascade	3/49	137/18670	0.00556621	0.0224239	0.0111447	IL4/STAT3/EGF	3
BP	GO:0032868	response to insulin	4/49	272/18670	0.00558232	0.0224239	0.0111447	GAB1/IL1B/VGF/ADM	4
BP	GO:1902105	regulation of leukocyte differentiation	4/49	272/18670	0.00558232	0.0224239	0.0111447	TGFB1/IL4/IL4R/IRF1	4
BP	GO:0061008	hepaticobiliary system development	3/49	138/18670	0.00567951	0.0226612	0.0112626	TGFB1/HAMP/KRAS	3
BP	GO:0032459	regulation of protein oligomerization	2/49	43/18670	0.00568919	0.0226612	0.0112626	IAPP/OPRD1	2
BP	GO:0042088	T-helper 1 type immune response	2/49	43/18670	0.00568919	0.0226612	0.0112626	IL1B/IL4R	2
BP	GO:1901985	positive regulation of protein acetylation	2/49	43/18670	0.00568919	0.0226612	0.0112626	TGFB1/IL1B	2
BP	GO:1904646	cellular response to amyloid-beta	2/49	43/18670	0.00568919	0.0226612	0.0112626	LRP1/ADRB2	2
BP	GO:0002831	regulation of response to biotic stimulus	3/49	139/18670	0.00579419	0.0229132	0.0113879	C1QBP/HRG/IL1B	3
BP	GO:0007586	digestion	3/49	139/18670	0.00579419	0.0229132	0.0113879	HAMP/SCT/CRH	3
BP	GO:0031333	negative regulation of protein complex assembly	3/49	139/18670	0.00579419	0.0229132	0.0113879	IAPP/OPRD1/RAF1	3
BP	GO:0070665	positive regulation of leukocyte proliferation	3/49	139/18670	0.00579419	0.0229132	0.0113879	IL4/IL1B/CD81	3
BP	GO:0043270	positive regulation of ion transport	4/49	275/18670	0.00580081	0.0229132	0.0113879	IL1B/ARRB2/CRH/ADRB2	4
BP	GO:0001837	epithelial to mesenchymal transition	3/49	140/18670	0.00591025	0.0232294	0.011545	TGFB1/TGFB3/IL1B	3
BP	GO:0060078	regulation of postsynaptic membrane potential	3/49	140/18670	0.00591025	0.0232294	0.011545	ARRB2/ADRB1/ADRB2	3
BP	GO:1903364	positive regulation of cellular protein catabolic process	3/49	140/18670	0.00591025	0.0232294	0.011545	LRP1/EGF/CD81	3
BP	GO:0045601	regulation of endothelial cell differentiation	2/49	44/18670	0.00595017	0.0233089	0.0115846	PROC/IL1B	2
BP	GO:0071622	regulation of granulocyte chemotaxis	2/49	44/18670	0.00595017	0.0233089	0.0115846	C1QBP/RAC2	2
BP	GO:0097530	granulocyte migration	3/49	141/18670	0.00602771	0.0235737	0.0117162	C1QBP/RAC2/IL1B	3
BP	GO:0010675	regulation of cellular carbohydrate metabolic process	3/49	142/18670	0.00614656	0.0238809	0.0118688	STAT3/POMC/PTH1R	3
BP	GO:0034332	adherens junction organization	3/49	142/18670	0.00614656	0.0238809	0.0118688	HRG/LRP1/CSK	3
BP	GO:0038127	ERBB signaling pathway	3/49	142/18670	0.00614656	0.0238809	0.0118688	TGFB1/GAB1/EGF	3
BP	GO:0050871	positive regulation of B cell activation	3/49	142/18670	0.00614656	0.0238809	0.0118688	TGFB1/IL4/CD81	3
BP	GO:0001974	blood vessel remodeling	2/49	45/18670	0.00621655	0.0240346	0.0119453	TGFB1/HRG	2
BP	GO:0045581	negative regulation of T cell differentiation	2/49	45/18670	0.00621655	0.0240346	0.0119453	IL4R/IRF1	2
BP	GO:1902743	regulation of lamellipodium organization	2/49	45/18670	0.00621655	0.0240346	0.0119453	HRG/RAC2	2
BP	GO:0030879	mammary gland development	3/49	143/18670	0.0062668	0.0241894	0.0120222	TGFB1/TGFB3/EGF	3
BP	GO:0030534	adult behavior	3/49	144/18670	0.00638845	0.0245391	0.012196	ARRB2/OPRD1/NPY	3
BP	GO:0071322	cellular response to carbohydrate stimulus	3/49	144/18670	0.00638845	0.0245391	0.012196	LRP1/CRH/RAF1	3
BP	GO:1902107	positive regulation of leukocyte differentiation	3/49	144/18670	0.00638845	0.0245391	0.012196	TGFB1/IL4/IL4R	3
BP	GO:0022602	ovulation cycle process	2/49	46/18670	0.00648829	0.0246909	0.0122714	TGFB3/ARRB2	2
BP	GO:0030810	positive regulation of nucleotide biosynthetic process	2/49	46/18670	0.00648829	0.0246909	0.0122714	IL4/STAT3	2
BP	GO:0043300	regulation of leukocyte degranulation	2/49	46/18670	0.00648829	0.0246909	0.0122714	RAC2/IL4R	2
BP	GO:0071354	cellular response to interleukin-6	2/49	46/18670	0.00648829	0.0246909	0.0122714	HAMP/STAT3	2
BP	GO:1900373	positive regulation of purine nucleotide biosynthetic process	2/49	46/18670	0.00648829	0.0246909	0.0122714	IL4/STAT3	2
BP	GO:0072593	reactive oxygen species metabolic process	4/49	284/18670	0.00649048	0.0246909	0.0122714	TGFB1/RAC2/IL1B/STAT3	4
BP	GO:0051250	negative regulation of lymphocyte activation	3/49	146/18670	0.00663598	0.0251636	0.0125064	TGFB1/IL4R/IRF1	3
BP	GO:1904892	regulation of STAT cascade	3/49	146/18670	0.00663598	0.0251636	0.0125064	IL4/STAT3/EGF	3
BP	GO:0061351	neural precursor cell proliferation	3/49	147/18670	0.00676186	0.0253301	0.0125891	TGFB1/EGF/VEGFC	3
BP	GO:0002204	somatic recombination of immunoglobulin genes involved in immune response	2/49	47/18670	0.00676537	0.0253301	0.0125891	TGFB1/IL4	2
BP	GO:0002208	somatic diversification of immunoglobulins involved in immune response	2/49	47/18670	0.00676537	0.0253301	0.0125891	TGFB1/IL4	2
BP	GO:0010799	regulation of peptidyl-threonine phosphorylation	2/49	47/18670	0.00676537	0.0253301	0.0125891	TGFB1/EGF	2
BP	GO:0043303	mast cell degranulation	2/49	47/18670	0.00676537	0.0253301	0.0125891	RAC2/IL4R	2
BP	GO:0045190	isotype switching	2/49	47/18670	0.00676537	0.0253301	0.0125891	TGFB1/IL4	2
BP	GO:0061614	pri-miRNA transcription by RNA polymerase II	2/49	47/18670	0.00676537	0.0253301	0.0125891	TGFB1/STAT3	2
BP	GO:1903580	positive regulation of ATP metabolic process	2/49	47/18670	0.00676537	0.0253301	0.0125891	IL4/STAT3	2
BP	GO:0001667	ameboidal-type cell migration	5/49	461/18670	0.00701189	0.0259366	0.0128906	TGFB1/C1QBP/IL4/HRG/VEGFC	5
BP	GO:0008277	regulation of G protein-coupled receptor signaling pathway	3/49	149/18670	0.00701789	0.0259366	0.0128906	ARRB2/ADM/ADRB2	3
BP	GO:0002279	mast cell activation involved in immune response	2/49	48/18670	0.00704776	0.0259366	0.0128906	RAC2/IL4R	2
BP	GO:0002711	positive regulation of T cell mediated immunity	2/49	48/18670	0.00704776	0.0259366	0.0128906	IL1B/CD81	2
BP	GO:0010862	positive regulation of pathway-restricted SMAD protein phosphorylation	2/49	48/18670	0.00704776	0.0259366	0.0128906	TGFB1/TGFB3	2
BP	GO:0035272	exocrine system development	2/49	48/18670	0.00704776	0.0259366	0.0128906	TGFB1/TGFB3	2
BP	GO:0044764	multi-organism cellular process	2/49	48/18670	0.00704776	0.0259366	0.0128906	C1QBP/HRG	2
BP	GO:0045912	negative regulation of carbohydrate metabolic process	2/49	48/18670	0.00704776	0.0259366	0.0128906	TGFB1/STAT3	2
BP	GO:0046850	regulation of bone remodeling	2/49	48/18670	0.00704776	0.0259366	0.0128906	IAPP/CSK	2
BP	GO:0072604	interleukin-6 secretion	2/49	48/18670	0.00704776	0.0259366	0.0128906	IL1B/PAEP	2
BP	GO:1903727	positive regulation of phospholipid metabolic process	2/49	48/18670	0.00704776	0.0259366	0.0128906	TGFB1/CD81	2
BP	GO:0010632	regulation of epithelial cell migration	4/49	291/18670	0.00706319	0.0259531	0.0128987	TGFB1/IL4/HRG/VEGFC	4
BP	GO:0002455	humoral immune response mediated by circulating immunoglobulin	3/49	150/18670	0.00714804	0.0261433	0.0129933	C1QBP/SERPING1/CD81	3
BP	GO:0016331	morphogenesis of embryonic epithelium	3/49	150/18670	0.00714804	0.0261433	0.0129933	TGFB1/VEGFC/ADM	3
BP	GO:0048754	branching morphogenesis of an epithelial tube	3/49	150/18670	0.00714804	0.0261433	0.0129933	TGFB1/EGF/KRAS	3
BP	GO:0002448	mast cell mediated immunity	2/49	49/18670	0.00733543	0.0267461	0.0132929	RAC2/IL4R	2
BP	GO:0003044	regulation of systemic arterial blood pressure mediated by a chemical signal	2/49	49/18670	0.00733543	0.0267461	0.0132929	ADRB1/ADRB2	2
BP	GO:0043254	regulation of protein complex assembly	5/49	467/18670	0.0073953	0.0268623	0.0133506	TGFB1/HRG/IAPP/OPRD1/RAF1	5
BP	GO:0050768	negative regulation of neurogenesis	4/49	295/18670	0.00740504	0.0268623	0.0133506	TGFB1/LRP1/IL1B/STAT3	4
BP	GO:0001678	cellular glucose homeostasis	3/49	152/18670	0.00741265	0.0268623	0.0133506	LRP1/CRH/RAF1	3
BP	GO:0016202	regulation of striated muscle tissue development	3/49	152/18670	0.00741265	0.0268623	0.0133506	TGFB1/HAMP/ARRB2	3
BP	GO:0042326	negative regulation of phosphorylation	5/49	468/18670	0.0074606	0.0269948	0.0134165	TGFB1/IL1B/STAT3/ARRB2/CSK	5
BP	GO:0030168	platelet activation	3/49	153/18670	0.0075471	0.0272247	0.0135307	HRG/ARRB2/RAF1	3
BP	GO:0050729	positive regulation of inflammatory response	3/49	153/18670	0.0075471	0.0272247	0.0135307	IL1B/KLKB1/CD81	3
BP	GO:1903522	regulation of blood circulation	4/49	297/18670	0.00758	0.0273018	0.0135691	MC3R/PTGER2/ADM/ADRB1	4
BP	GO:0010171	body morphogenesis	2/49	50/18670	0.00762835	0.0273927	0.0136142	TGFB1/TGFB3	2
BP	GO:0070741	response to interleukin-6	2/49	50/18670	0.00762835	0.0273927	0.0136142	HAMP/STAT3	2
BP	GO:0018105	peptidyl-serine phosphorylation	4/49	299/18670	0.00775768	0.027815	0.0138241	TGFB1/ARRB2/OPRD1/RAF1	4
BP	GO:0002429	immune response-activating cell surface receptor signaling pathway	5/49	473/18670	0.00779319	0.0279001	0.0138664	CD79A/CSK/RAF1/KRAS/CD81	5
BP	GO:1901861	regulation of muscle tissue development	3/49	155/18670	0.00782035	0.027913	0.0138728	TGFB1/HAMP/ARRB2	3
BP	GO:1903707	negative regulation of hemopoiesis	3/49	155/18670	0.00782035	0.027913	0.0138728	IL4/IL4R/IRF1	3
BP	GO:0002712	regulation of B cell mediated immunity	2/49	51/18670	0.0079265	0.0280702	0.013951	TGFB1/IL4	2
BP	GO:0002889	regulation of immunoglobulin mediated immune response	2/49	51/18670	0.0079265	0.0280702	0.013951	TGFB1/IL4	2
BP	GO:0007566	embryo implantation	2/49	51/18670	0.0079265	0.0280702	0.013951	C1QBP/IL1B	2
BP	GO:0050999	regulation of nitric-oxide synthase activity	2/49	51/18670	0.0079265	0.0280702	0.013951	IL1B/KRAS	2
BP	GO:1903706	regulation of hemopoiesis	5/49	475/18670	0.00792909	0.0280702	0.013951	TGFB1/IL4/STAT3/IL4R/IRF1	5
BP	GO:0007259	JAK-STAT cascade	3/49	156/18670	0.00795915	0.0280702	0.013951	IL4/STAT3/EGF	3
BP	GO:0043535	regulation of blood vessel endothelial cell migration	3/49	156/18670	0.00795915	0.0280702	0.013951	TGFB1/HRG/VEGFC	3
BP	GO:0048634	regulation of muscle organ development	3/49	156/18670	0.00795915	0.0280702	0.013951	TGFB1/HAMP/ARRB2	3
BP	GO:0016447	somatic recombination of immunoglobulin gene segments	2/49	52/18670	0.00822984	0.0289354	0.014381	TGFB1/IL4	2
BP	GO:2000179	positive regulation of neural precursor cell proliferation	2/49	52/18670	0.00822984	0.0289354	0.014381	EGF/VEGFC	2
BP	GO:0043467	regulation of generation of precursor metabolites and energy	3/49	158/18670	0.00824111	0.0289354	0.014381	IL4/STAT3/POMC	3
BP	GO:0070838	divalent metal ion transport	5/49	483/18670	0.00848929	0.0296714	0.0147467	TGFB1/EGF/ARRB2/CRH/OPRD1	5
BP	GO:0006754	ATP biosynthetic process	3/49	160/18670	0.0085289	0.0296714	0.0147467	TGFB1/IL4/STAT3	3
BP	GO:0030203	glycosaminoglycan metabolic process	3/49	160/18670	0.0085289	0.0296714	0.0147467	TGFB1/IL1B/EGF	3
BP	GO:0032680	regulation of tumor necrosis factor production	3/49	160/18670	0.0085289	0.0296714	0.0147467	IL4/POMC/ARRB2	3
BP	GO:0000186	activation of MAPKK activity	2/49	53/18670	0.00853835	0.0296714	0.0147467	EGF/RAF1	2
BP	GO:0032715	negative regulation of interleukin-6 production	2/49	53/18670	0.00853835	0.0296714	0.0147467	ARRB2/CSK	2
BP	GO:0035065	regulation of histone acetylation	2/49	53/18670	0.00853835	0.0296714	0.0147467	TGFB1/IL1B	2
BP	GO:0042113	B cell activation	4/49	310/18670	0.00878422	0.0304811	0.0151492	TGFB1/CD79A/IL4/CD81	4
BP	GO:0002720	positive regulation of cytokine production involved in immune response	2/49	54/18670	0.00885199	0.0305374	0.0151772	IL1B/CD81	2
BP	GO:0050994	regulation of lipid catabolic process	2/49	54/18670	0.00885199	0.0305374	0.0151772	IL1B/SCT	2
BP	GO:0051353	positive regulation of oxidoreductase activity	2/49	54/18670	0.00885199	0.0305374	0.0151772	IL1B/KRAS	2
BP	GO:1904645	response to amyloid-beta	2/49	54/18670	0.00885199	0.0305374	0.0151772	LRP1/ADRB2	2
BP	GO:1990778	protein localization to cell periphery	4/49	311/18670	0.00888174	0.0305955	0.015206	TGFB1/LRP1/CSK/CD81	4
BP	GO:0072511	divalent inorganic cation transport	5/49	489/18670	0.00892715	0.0307073	0.0152616	TGFB1/EGF/ARRB2/CRH/OPRD1	5
BP	GO:0032640	tumor necrosis factor production	3/49	163/18670	0.00897161	0.0307265	0.0152711	IL4/POMC/ARRB2	3
BP	GO:0045931	positive regulation of mitotic cell cycle	3/49	163/18670	0.00897161	0.0307265	0.0152711	TGFB1/IL1B/EGF	3
BP	GO:1903555	regulation of tumor necrosis factor superfamily cytokine production	3/49	163/18670	0.00897161	0.0307265	0.0152711	IL4/POMC/ARRB2	3
BP	GO:0007088	regulation of mitotic nuclear division	3/49	164/18670	0.00912212	0.031094	0.0154538	TGFB1/IL1B/EGF	3
BP	GO:0001541	ovarian follicle development	2/49	55/18670	0.00917075	0.031094	0.0154538	VGF/ARRB2	2
BP	GO:0002090	regulation of receptor internalization	2/49	55/18670	0.00917075	0.031094	0.0154538	EGF/ARRB2	2
BP	GO:0002886	regulation of myeloid leukocyte mediated immunity	2/49	55/18670	0.00917075	0.031094	0.0154538	RAC2/IL4R	2
BP	GO:0010823	negative regulation of mitochondrion organization	2/49	55/18670	0.00917075	0.031094	0.0154538	IAPP/ARRB2	2
BP	GO:0043113	receptor clustering	2/49	55/18670	0.00917075	0.031094	0.0154538	TGFB1/CD81	2
BP	GO:0045620	negative regulation of lymphocyte differentiation	2/49	55/18670	0.00917075	0.031094	0.0154538	IL4R/IRF1	2
BP	GO:0051961	negative regulation of nervous system development	4/49	315/18670	0.00927892	0.0314158	0.0156137	TGFB1/LRP1/IL1B/STAT3	4
BP	GO:0090288	negative regulation of cellular response to growth factor stimulus	3/49	166/18670	0.0094276	0.0318282	0.0158187	TGFB1/HRG/TGFB3	3
BP	GO:0097696	STAT cascade	3/49	166/18670	0.0094276	0.0318282	0.0158187	IL4/STAT3/EGF	3
BP	GO:0000768	syncytium formation by plasma membrane fusion	2/49	56/18670	0.00949459	0.0318728	0.0158408	IL4R/CD81	2
BP	GO:0002381	immunoglobulin production involved in immunoglobulin mediated immune response	2/49	56/18670	0.00949459	0.0318728	0.0158408	TGFB1/IL4	2
BP	GO:0031295	T cell costimulation	2/49	56/18670	0.00949459	0.0318728	0.0158408	CSK/CD81	2
BP	GO:0140253	cell-cell fusion	2/49	56/18670	0.00949459	0.0318728	0.0158408	IL4R/CD81	2
BP	GO:0035051	cardiocyte differentiation	3/49	167/18670	0.00958256	0.0321226	0.015965	TGFB1/HAMP/ARRB2	3
BP	GO:0050806	positive regulation of synaptic transmission	3/49	168/18670	0.00973901	0.032555	0.0161799	ARRB2/CRH/ADRB2	3
BP	GO:0071706	tumor necrosis factor superfamily cytokine production	3/49	168/18670	0.00973901	0.032555	0.0161799	IL4/POMC/ARRB2	3
BP	GO:0031294	lymphocyte costimulation	2/49	57/18670	0.00982349	0.0325618	0.0161833	CSK/CD81	2
BP	GO:0033344	cholesterol efflux	2/49	57/18670	0.00982349	0.0325618	0.0161833	LRP1/EGF	2
BP	GO:0042743	hydrogen peroxide metabolic process	2/49	57/18670	0.00982349	0.0325618	0.0161833	RAC2/STAT3	2
BP	GO:0045981	positive regulation of nucleotide metabolic process	2/49	57/18670	0.00982349	0.0325618	0.0161833	IL4/STAT3	2
BP	GO:0061178	regulation of insulin secretion involved in cellular response to glucose stimulus	2/49	57/18670	0.00982349	0.0325618	0.0161833	LRP1/CRH	2
BP	GO:1900544	positive regulation of purine nucleotide metabolic process	2/49	57/18670	0.00982349	0.0325618	0.0161833	IL4/STAT3	2
BP	GO:0018209	peptidyl-serine modification	4/49	322/18670	0.0100017	0.0330599	0.0164308	TGFB1/ARRB2/OPRD1/RAF1	4
BP	GO:0060562	epithelial tube morphogenesis	4/49	322/18670	0.0100017	0.0330599	0.0164308	TGFB1/EGF/ADM/KRAS	4
BP	GO:0006022	aminoglycan metabolic process	3/49	170/18670	0.0100564	0.0331945	0.0164977	TGFB1/IL1B/EGF	3
BP	GO:0006949	syncytium formation	2/49	58/18670	0.0101574	0.0332961	0.0165482	IL4R/CD81	2
BP	GO:0031663	lipopolysaccharide-mediated signaling pathway	2/49	58/18670	0.0101574	0.0332961	0.0165482	TGFB1/IL1B	2
BP	GO:0042093	T-helper cell differentiation	2/49	58/18670	0.0101574	0.0332961	0.0165482	STAT3/IL4R	2
BP	GO:0061900	glial cell activation	2/49	58/18670	0.0101574	0.0332961	0.0165482	LRP1/IL1B	2
BP	GO:0071385	cellular response to glucocorticoid stimulus	2/49	58/18670	0.0101574	0.0332961	0.0165482	TGFB1/CRH	2
BP	GO:0009206	purine ribonucleoside triphosphate biosynthetic process	3/49	171/18670	0.0102173	0.0334462	0.0166228	TGFB1/IL4/STAT3	3
BP	GO:0009145	purine nucleoside triphosphate biosynthetic process	3/49	172/18670	0.0103798	0.0338377	0.0168174	TGFB1/IL4/STAT3	3
BP	GO:0021543	pallium development	3/49	172/18670	0.0103798	0.0338377	0.0168174	LRP1/SCT/NPY	3
BP	GO:0030324	lung development	3/49	172/18670	0.0103798	0.0338377	0.0168174	TGFB3/CRH/KRAS	3
BP	GO:0001885	endothelial cell development	2/49	59/18670	0.0104963	0.033984	0.0168901	PROC/IL1B	2
BP	GO:0031102	neuron projection regeneration	2/49	59/18670	0.0104963	0.033984	0.0168901	LRP1/ADM	2
BP	GO:0033619	membrane protein proteolysis	2/49	59/18670	0.0104963	0.033984	0.0168901	TGFB1/IL1B	2
BP	GO:0043388	positive regulation of DNA binding	2/49	59/18670	0.0104963	0.033984	0.0168901	TGFB1/EGF	2
BP	GO:2000756	regulation of peptidyl-lysine acetylation	2/49	59/18670	0.0104963	0.033984	0.0168901	TGFB1/IL1B	2
BP	GO:0010469	regulation of signaling receptor activity	3/49	173/18670	0.0105437	0.0340908	0.0169432	EGF/CRH/ADRB2	3
BP	GO:0002294	CD4-positive, alpha-beta T cell differentiation involved in immune response	2/49	60/18670	0.0108402	0.0348594	0.0173252	STAT3/IL4R	2
BP	GO:0045576	mast cell activation	2/49	60/18670	0.0108402	0.0348594	0.0173252	RAC2/IL4R	2
BP	GO:0051893	regulation of focal adhesion assembly	2/49	60/18670	0.0108402	0.0348594	0.0173252	HRG/LRP1	2
BP	GO:0090109	regulation of cell-substrate junction assembly	2/49	60/18670	0.0108402	0.0348594	0.0173252	HRG/LRP1	2
BP	GO:0002695	negative regulation of leukocyte activation	3/49	175/18670	0.0108761	0.03488	0.0173354	TGFB1/IL4R/IRF1	3
BP	GO:0120032	regulation of plasma membrane bounded cell projection assembly	3/49	175/18670	0.0108761	0.03488	0.0173354	HRG/TGFB3/RAC2	3
BP	GO:0008202	steroid metabolic process	4/49	331/18670	0.0109836	0.0350823	0.017436	IL4/IL1B/CRH/ADM	4
BP	GO:0071214	cellular response to abiotic stimulus	4/49	331/18670	0.0109836	0.0350823	0.017436	TGFB1/HAMP/IL1B/IRF1	4
BP	GO:0104004	cellular response to environmental stimulus	4/49	331/18670	0.0109836	0.0350823	0.017436	TGFB1/HAMP/IL1B/IRF1	4
BP	GO:0030323	respiratory tube development	3/49	176/18670	0.0110446	0.0351822	0.0174856	TGFB3/CRH/KRAS	3
BP	GO:0050796	regulation of insulin secretion	3/49	176/18670	0.0110446	0.0351822	0.0174856	LRP1/IL1B/CRH	3
BP	GO:0002287	alpha-beta T cell activation involved in immune response	2/49	61/18670	0.0111891	0.0353436	0.0175659	STAT3/IL4R	2
BP	GO:0002293	alpha-beta T cell differentiation involved in immune response	2/49	61/18670	0.0111891	0.0353436	0.0175659	STAT3/IL4R	2
BP	GO:0007405	neuroblast proliferation	2/49	61/18670	0.0111891	0.0353436	0.0175659	TGFB1/VEGFC	2
BP	GO:0030888	regulation of B cell proliferation	2/49	61/18670	0.0111891	0.0353436	0.0175659	IL4/CD81	2
BP	GO:0071384	cellular response to corticosteroid stimulus	2/49	61/18670	0.0111891	0.0353436	0.0175659	TGFB1/CRH	2
BP	GO:2000514	regulation of CD4-positive, alpha-beta T cell activation	2/49	61/18670	0.0111891	0.0353436	0.0175659	IL4R/CD81	2
BP	GO:0009201	ribonucleoside triphosphate biosynthetic process	3/49	177/18670	0.0112145	0.0353436	0.0175659	TGFB1/IL4/STAT3	3
BP	GO:0060491	regulation of cell projection assembly	3/49	177/18670	0.0112145	0.0353436	0.0175659	HRG/TGFB3/RAC2	3
BP	GO:0002562	somatic diversification of immune receptors via germline recombination within a single locus	2/49	62/18670	0.0115428	0.0360934	0.0179385	TGFB1/IL4	2
BP	GO:0016444	somatic cell DNA recombination	2/49	62/18670	0.0115428	0.0360934	0.0179385	TGFB1/IL4	2
BP	GO:0046635	positive regulation of alpha-beta T cell activation	2/49	62/18670	0.0115428	0.0360934	0.0179385	IL4R/CD81	2
BP	GO:0046824	positive regulation of nucleocytoplasmic transport	2/49	62/18670	0.0115428	0.0360934	0.0179385	TGFB1/IL1B	2
BP	GO:0060393	regulation of pathway-restricted SMAD protein phosphorylation	2/49	62/18670	0.0115428	0.0360934	0.0179385	TGFB1/TGFB3	2
BP	GO:0008361	regulation of cell size	3/49	179/18670	0.011559	0.0360934	0.0179385	LRP1/SCTR/SCT	3
BP	GO:0051099	positive regulation of binding	3/49	179/18670	0.011559	0.0360934	0.0179385	TGFB1/LRP1/EGF	3
BP	GO:0043534	blood vessel endothelial cell migration	3/49	180/18670	0.0117335	0.0365901	0.0181854	TGFB1/HRG/VEGFC	3
BP	GO:0032371	regulation of sterol transport	2/49	63/18670	0.0119015	0.0369931	0.0183856	LRP1/EGF	2
BP	GO:0032374	regulation of cholesterol transport	2/49	63/18670	0.0119015	0.0369931	0.0183856	LRP1/EGF	2
BP	GO:0022408	negative regulation of cell-cell adhesion	3/49	181/18670	0.0119096	0.0369931	0.0183856	TGFB1/IL4R/IRF1	3
BP	GO:0010821	regulation of mitochondrion organization	3/49	182/18670	0.0120872	0.0374955	0.0186353	RAC2/IAPP/ARRB2	3
BP	GO:0016445	somatic diversification of immunoglobulins	2/49	64/18670	0.012265	0.0376567	0.0187155	TGFB1/IL4	2
BP	GO:0030032	lamellipodium assembly	2/49	64/18670	0.012265	0.0376567	0.0187155	HRG/RAC2	2
BP	GO:0032768	regulation of monooxygenase activity	2/49	64/18670	0.012265	0.0376567	0.0187155	IL1B/KRAS	2
BP	GO:0043550	regulation of lipid kinase activity	2/49	64/18670	0.012265	0.0376567	0.0187155	TGFB1/CD81	2
BP	GO:1900449	regulation of glutamate receptor signaling pathway	2/49	64/18670	0.012265	0.0376567	0.0187155	CRH/ADRB2	2
BP	GO:1904062	regulation of cation transmembrane transport	4/49	342/18670	0.012266	0.0376567	0.0187155	TGFB1/HAMP/CRH/ADRB2	4
BP	GO:0009127	purine nucleoside monophosphate biosynthetic process	3/49	183/18670	0.0122662	0.0376567	0.0187155	TGFB1/IL4/STAT3	3
BP	GO:0009168	purine ribonucleoside monophosphate biosynthetic process	3/49	183/18670	0.0122662	0.0376567	0.0187155	TGFB1/IL4/STAT3	3
BP	GO:0032956	regulation of actin cytoskeleton organization	4/49	343/18670	0.0123872	0.0379788	0.0188755	TGFB1/HRG/TGFB3/LRP1	4
BP	GO:0048639	positive regulation of developmental growth	3/49	184/18670	0.0124469	0.0380633	0.0189176	HAMP/LRP1/GHRH	3
BP	GO:0050864	regulation of B cell activation	3/49	184/18670	0.0124469	0.0380633	0.0189176	TGFB1/IL4/CD81	3
BP	GO:0060389	pathway-restricted SMAD protein phosphorylation	2/49	65/18670	0.0126334	0.0385838	0.0191762	TGFB1/TGFB3	2
BP	GO:0046888	negative regulation of hormone secretion	2/49	66/18670	0.0130065	0.0396214	0.0196919	IL1B/CRH	2
BP	GO:1904888	cranial skeletal system development	2/49	66/18670	0.0130065	0.0396214	0.0196919	TGFB1/TGFB3	2
BP	GO:0009142	nucleoside triphosphate biosynthetic process	3/49	188/18670	0.0131847	0.0400612	0.0199105	TGFB1/IL4/STAT3	3
BP	GO:0051783	regulation of nuclear division	3/49	188/18670	0.0131847	0.0400612	0.0199105	TGFB1/IL1B/EGF	3
BP	GO:0010631	epithelial cell migration	4/49	351/18670	0.0133842	0.0405124	0.0201347	TGFB1/IL4/HRG/VEGFC	4
BP	GO:0048662	negative regulation of smooth muscle cell proliferation	2/49	67/18670	0.0133845	0.0405124	0.0201347	TGFB3/VIPR2	2
BP	GO:1903391	regulation of adherens junction organization	2/49	67/18670	0.0133845	0.0405124	0.0201347	HRG/LRP1	2
BP	GO:0002292	T cell differentiation involved in immune response	2/49	68/18670	0.0137672	0.0413654	0.0205587	STAT3/IL4R	2
BP	GO:0016239	positive regulation of macroautophagy	2/49	68/18670	0.0137672	0.0413654	0.0205587	IL4/ADRB2	2
BP	GO:0045806	negative regulation of endocytosis	2/49	68/18670	0.0137672	0.0413654	0.0205587	TGFB1/CSK	2
BP	GO:0050918	positive chemotaxis	2/49	68/18670	0.0137672	0.0413654	0.0205587	LRP1/VEGFC	2
BP	GO:0031589	cell-substrate adhesion	4/49	354/18670	0.013771	0.0413654	0.0205587	C1QBP/HRG/LRP1/RAC2	4
BP	GO:0090132	epithelium migration	4/49	354/18670	0.013771	0.0413654	0.0205587	TGFB1/IL4/HRG/VEGFC	4
BP	GO:0002377	immunoglobulin production	3/49	193/18670	0.0141416	0.0423566	0.0210513	TGFB1/IL4/IL4R	3
BP	GO:0007219	Notch signaling pathway	3/49	193/18670	0.0141416	0.0423566	0.0210513	TGFB1/STAT3/EGF	3
BP	GO:0042698	ovulation cycle	2/49	69/18670	0.0141546	0.0423566	0.0210513	TGFB3/ARRB2	2
BP	GO:0002709	regulation of T cell mediated immunity	2/49	70/18670	0.0145468	0.043257	0.0214988	IL1B/CD81	2
BP	GO:0034121	regulation of toll-like receptor signaling pathway	2/49	70/18670	0.0145468	0.043257	0.0214988	ARRB2/IRF1	2
BP	GO:0050766	positive regulation of phagocytosis	2/49	70/18670	0.0145468	0.043257	0.0214988	LRP1/IL1B	2
BP	GO:0060395	SMAD protein signal transduction	2/49	70/18670	0.0145468	0.043257	0.0214988	TGFB1/TGFB3	2
BP	GO:0072091	regulation of stem cell proliferation	2/49	70/18670	0.0145468	0.043257	0.0214988	TGFB1/VEGFC	2
BP	GO:0090130	tissue migration	4/49	360/18670	0.0145658	0.0432594	0.0215	TGFB1/IL4/HRG/VEGFC	4
BP	GO:0006694	steroid biosynthetic process	3/49	196/18670	0.0147343	0.043705	0.0217214	IL1B/CRH/ADM	3
BP	GO:0002221	pattern recognition receptor signaling pathway	3/49	197/18670	0.014935	0.0440501	0.021893	C1QBP/ARRB2/IRF1	3
BP	GO:0009156	ribonucleoside monophosphate biosynthetic process	3/49	197/18670	0.014935	0.0440501	0.021893	TGFB1/IL4/STAT3	3
BP	GO:0042531	positive regulation of tyrosine phosphorylation of STAT protein	2/49	71/18670	0.0149436	0.0440501	0.021893	IL4/STAT3	2
BP	GO:0051057	positive regulation of small GTPase mediated signal transduction	2/49	71/18670	0.0149436	0.0440501	0.021893	SOS2/KRAS	2
BP	GO:0071479	cellular response to ionizing radiation	2/49	71/18670	0.0149436	0.0440501	0.021893	TGFB1/HAMP	2
BP	GO:0045862	positive regulation of proteolysis	4/49	363/18670	0.014974	0.0440849	0.0219103	IL1B/STAT3/KLKB1/EGF	4
BP	GO:0060541	respiratory system development	3/49	198/18670	0.0151372	0.04451	0.0221216	TGFB3/CRH/KRAS	3
BP	GO:0007179	transforming growth factor beta receptor signaling pathway	3/49	199/18670	0.0153409	0.0448985	0.0223146	TGFB1/TGFB3/ARRB2	3
BP	GO:0050866	negative regulation of cell activation	3/49	199/18670	0.0153409	0.0448985	0.0223146	TGFB1/IL4R/IRF1	3
BP	GO:0032024	positive regulation of insulin secretion	2/49	72/18670	0.015345	0.0448985	0.0223146	LRP1/CRH	2
BP	GO:0035019	somatic stem cell population maintenance	2/49	72/18670	0.015345	0.0448985	0.0223146	STAT3/RAF1	2
BP	GO:0030198	extracellular matrix organization	4/49	368/18670	0.0156703	0.0457478	0.0227367	TGFB1/LRP1/KLKB1/A2M	4
BP	GO:0002312	B cell activation involved in immune response	2/49	73/18670	0.0157511	0.0457478	0.0227367	TGFB1/IL4	2
BP	GO:0009988	cell-cell recognition	2/49	73/18670	0.0157511	0.0457478	0.0227367	PAEP/CD81	2
BP	GO:0033555	multicellular organismal response to stress	2/49	73/18670	0.0157511	0.0457478	0.0227367	CRH/ADRB1	2
BP	GO:0050688	regulation of defense response to virus	2/49	73/18670	0.0157511	0.0457478	0.0227367	C1QBP/IL1B	2
BP	GO:1901983	regulation of protein acetylation	2/49	73/18670	0.0157511	0.0457478	0.0227367	TGFB1/IL1B	2
BP	GO:0006909	phagocytosis	4/49	369/18670	0.0158119	0.0458682	0.0227966	TGFB1/LRP1/IL1B/CSK	4
BP	GO:0030104	water homeostasis	2/49	74/18670	0.0161618	0.0464566	0.023089	SCTR/SCT	2
BP	GO:0032418	lysosome localization	2/49	74/18670	0.0161618	0.0464566	0.023089	RAC2/IL4R	2
BP	GO:0043367	CD4-positive, alpha-beta T cell differentiation	2/49	74/18670	0.0161618	0.0464566	0.023089	STAT3/IL4R	2
BP	GO:0051145	smooth muscle cell differentiation	2/49	74/18670	0.0161618	0.0464566	0.023089	TGFB1/ADM	2
BP	GO:0099601	regulation of neurotransmitter receptor activity	2/49	74/18670	0.0161618	0.0464566	0.023089	CRH/ADRB2	2
BP	GO:1903036	positive regulation of response to wounding	2/49	74/18670	0.0161618	0.0464566	0.023089	HRG/LRP1	2
BP	GO:0007266	Rho protein signal transduction	3/49	203/18670	0.0161716	0.0464566	0.023089	SOS2/RAC2/RAF1	3
BP	GO:0030278	regulation of ossification	3/49	203/18670	0.0161716	0.0464566	0.023089	TGFB1/TGFB3/ADRB2	3
BP	GO:0002573	myeloid leukocyte differentiation	3/49	204/18670	0.0163832	0.0470074	0.0233628	TGFB1/IL4/CD81	3
BP	GO:0002200	somatic diversification of immune receptors	2/49	75/18670	0.0165771	0.0474466	0.0235811	TGFB1/IL4	2
BP	GO:0021536	diencephalon development	2/49	75/18670	0.0165771	0.0474466	0.0235811	GHRH/CRH	2
BP	GO:0071222	cellular response to lipopolysaccharide	3/49	205/18670	0.0165963	0.0474466	0.0235811	TGFB1/HAMP/IL1B	3
BP	GO:0050679	positive regulation of epithelial cell proliferation	3/49	206/18670	0.016811	0.0480025	0.0238573	TGFB1/STAT3/VEGFC	3
BP	GO:0007623	circadian rhythm	3/49	208/18670	0.0172451	0.0491236	0.0244145	GHRH/MC3R/CRH	3
BP	GO:0009124	nucleoside monophosphate biosynthetic process	3/49	208/18670	0.0172451	0.0491236	0.0244145	TGFB1/IL4/STAT3	3
BP	GO:0008344	adult locomotory behavior	2/49	77/18670	0.0174213	0.0495659	0.0246343	ARRB2/OPRD1	2
BP	GO:0042176	regulation of protein catabolic process	4/49	381/18670	0.0175756	0.0499452	0.0248229	LRP1/IL1B/EGF/CD81	4
CC	GO:0031093	platelet alpha granule lumen	8/49	67/19717	4.66139e-12	6.43272e-10	5.05393e-10	TGFB1/HRG/TGFB3/KNG1/EGF/SERPING1/VEGFC/A2M	8
CC	GO:0031091	platelet alpha granule	8/49	91/19717	5.80953e-11	4.00857e-09	3.14938e-09	TGFB1/HRG/TGFB3/KNG1/EGF/SERPING1/VEGFC/A2M	8
CC	GO:0034774	secretory granule lumen	10/49	321/19717	5.32734e-09	2.45058e-07	1.92532e-07	TGFB1/HRG/TGFB3/LYZ/KNG1/EGF/SERPING1/VEGFC/POMC/A2M	10
CC	GO:0060205	cytoplasmic vesicle lumen	10/49	338/19717	8.71613e-09	2.47427e-07	1.94393e-07	TGFB1/HRG/TGFB3/LYZ/KNG1/EGF/SERPING1/VEGFC/POMC/A2M	10
CC	GO:0031983	vesicle lumen	10/49	339/19717	8.96473e-09	2.47427e-07	1.94393e-07	TGFB1/HRG/TGFB3/LYZ/KNG1/EGF/SERPING1/VEGFC/POMC/A2M	10
CC	GO:0072562	blood microparticle	5/49	147/19717	3.15027e-05	0.000724561	0.000569258	TGFB1/HRG/KNG1/SERPING1/A2M	5
CC	GO:0062023	collagen-containing extracellular matrix	6/49	406/19717	0.000486003	0.0095812	0.00752757	TGFB1/HRG/TGFB3/KNG1/SERPING1/A2M	6
CC	GO:0043025	neuronal cell body	6/49	497/19717	0.00138864	0.0239541	0.0188198	TGFB1/TGFB3/LRP1/GHRH/IAPP/CRH	6
CC	GO:0016323	basolateral plasma membrane	4/49	217/19717	0.00205208	0.0314652	0.024721	LRP1/ARRB2/CD81/PTH1R	4
MF	GO:0048018	receptor ligand activity	15/48	482/17697	1.29988e-12	2.1318e-10	1.29988e-10	TGFB1/HAMP/IL4/TGFB3/IL1B/EGF/VEGFC/SCT/GHRH/IAPP/VGF/POMC/CRH/ADM/NPY	15
MF	GO:0005179	hormone activity	9/48	122/17697	3.48898e-11	2.86096e-09	1.74449e-09	HAMP/SCT/GHRH/IAPP/VGF/POMC/CRH/ADM/NPY	9
MF	GO:0017046	peptide hormone binding	7/48	49/17697	5.39078e-11	2.94696e-09	1.79693e-09	SCTR/MC3R/VIPR2/GLP2R/PTH2R/PTH1R/VIPR1	7
MF	GO:0042277	peptide binding	11/48	295/17697	2.99581e-10	1.22828e-08	7.48952e-09	LRP1/SCTR/IAPP/MC3R/VIPR2/GLP2R/PTH2R/OPRD1/ADRB2/PTH1R/VIPR1	11
MF	GO:0033218	amide binding	11/48	356/17697	2.17339e-09	7.12872e-08	4.34678e-08	LRP1/SCTR/IAPP/MC3R/VIPR2/GLP2R/PTH2R/OPRD1/ADRB2/PTH1R/VIPR1	11
MF	GO:0001664	G protein-coupled receptor binding	10/48	280/17697	3.22388e-09	8.81193e-08	5.37313e-08	C1QBP/STAT3/SCT/GHRH/POMC/ARRB2/CRH/ADM/NPY/ADRB1	10
MF	GO:0008528	G protein-coupled peptide receptor activity	8/48	146/17697	5.0525e-09	1.18373e-07	7.21785e-08	SCTR/MC3R/VIPR2/GLP2R/PTH2R/OPRD1/PTH1R/VIPR1	8
MF	GO:0001653	peptide receptor activity	8/48	152/17697	6.94341e-09	1.4234e-07	8.67927e-08	SCTR/MC3R/VIPR2/GLP2R/PTH2R/OPRD1/PTH1R/VIPR1	8
MF	GO:0042562	hormone binding	7/48	102/17697	1.04056e-08	1.89614e-07	1.15618e-07	SCTR/MC3R/VIPR2/GLP2R/PTH2R/PTH1R/VIPR1	7
MF	GO:0005184	neuropeptide hormone activity	4/48	28/17697	9.2968e-07	1.52468e-05	9.2968e-06	GHRH/VGF/CRH/NPY	4
MF	GO:0071855	neuropeptide receptor binding	4/48	32/17697	1.61984e-06	2.41504e-05	1.47258e-05	GHRH/POMC/CRH/NPY	4
MF	GO:0008083	growth factor activity	6/48	163/17697	4.96154e-06	6.78077e-05	4.13462e-05	TGFB1/IL4/TGFB3/EGF/VEGFC/VGF	6
MF	GO:0031690	adrenergic receptor binding	3/48	19/17697	1.7601e-05	0.000222043	0.000135392	C1QBP/ARRB2/ADRB1	3
MF	GO:0005126	cytokine receptor binding	6/48	286/17697	0.000117292	0.00137399	0.0008378	TGFB1/IL4/TGFB3/IL1B/STAT3/VEGFC	6
MF	GO:0034713	type I transforming growth factor beta receptor binding	2/48	11/17697	0.000390078	0.00426486	0.00260052	TGFB1/TGFB3	2
MF	GO:0070851	growth factor receptor binding	4/48	134/17697	0.000472379	0.00484189	0.00295237	IL4/IL1B/EGF/VEGFC	4
MF	GO:0008179	adenylate cyclase binding	2/48	13/17697	0.00055129	0.00531832	0.00324288	RAF1/ADRB2	2
MF	GO:0043395	heparan sulfate proteoglycan binding	2/48	16/17697	0.000843745	0.00768745	0.00468747	HRG/LRP1	2
MF	GO:0004935	adrenergic receptor activity	2/48	17/17697	0.000954591	0.00823963	0.00502416	ADRB1/ADRB2	2
MF	GO:0001540	amyloid-beta binding	3/48	78/17697	0.00123516	0.00970531	0.00591787	LRP1/IAPP/ADRB2	3
MF	GO:0004866	endopeptidase inhibitor activity	4/48	175/17697	0.00128057	0.00970531	0.00591787	HRG/KNG1/SERPING1/A2M	4
MF	GO:1901338	catecholamine binding	2/48	20/17697	0.00132672	0.00970531	0.00591787	ADRB1/ADRB2	2
MF	GO:0051428	peptide hormone receptor binding	2/48	21/17697	0.00146384	0.00970531	0.00591787	GHRH/CRH	2
MF	GO:0030414	peptidase inhibitor activity	4/48	182/17697	0.00147947	0.00970531	0.00591787	HRG/KNG1/SERPING1/A2M	4
MF	GO:0061135	endopeptidase regulator activity	4/48	182/17697	0.00147947	0.00970531	0.00591787	HRG/KNG1/SERPING1/A2M	4
MF	GO:0042923	neuropeptide binding	2/48	24/17697	0.00191395	0.0120726	0.00736135	MC3R/OPRD1	2
MF	GO:0004867	serine-type endopeptidase inhibitor activity	3/48	94/17697	0.00211131	0.0128242	0.00781966	HRG/SERPING1/A2M	3
MF	GO:0061134	peptidase regulator activity	4/48	219/17697	0.00289936	0.0166671	0.0101629	HRG/KNG1/SERPING1/A2M	4
MF	GO:0005125	cytokine activity	4/48	220/17697	0.00294723	0.0166671	0.0101629	TGFB1/IL4/TGFB3/IL1B	4
MF	GO:0043394	proteoglycan binding	2/48	36/17697	0.00427924	0.0233932	0.0142641	HRG/LRP1	2
MF	GO:0005088	Ras guanyl-nucleotide exchange factor activity	3/48	137/17697	0.00608749	0.0322048	0.0196371	SOS2/EGF/ADRB1	3
MF	GO:0005160	transforming growth factor beta receptor binding	2/48	51/17697	0.00843954	0.0432526	0.0263735	TGFB1/TGFB3	2

## Sheet: B
Table S5B. KEGG pathways of five immune-prognosis genes
ID	Description	GeneRatio	BgRatio	pvalue	p.adjust	qvalue	geneID	Count
hsa04080	Neuroactive ligand-receptor interaction	20/45	341/8095	2.16817e-16	3.66421e-14	1.8943e-14	3827/6344/6343/2691/3375/4159/5732/7434/9340/5443/113091/5746/1392/133/4985/4852/153/154/5745/7433	20
hsa05212	Pancreatic cancer	7/45	76/8095	1.65562e-07	1.399e-05	7.23246e-06	7040/7043/5880/6774/1950/5894/3845	7
hsa05210	Colorectal cancer	7/45	86/8095	3.90445e-07	2.19951e-05	1.13709e-05	6655/7040/7043/5880/1950/5894/3845	7
hsa05321	Inflammatory bowel disease	6/45	65/8095	1.35062e-06	5.70637e-05	2.95004e-05	7040/3565/7043/3553/6774/3566	6
hsa05211	Renal cell carcinoma	6/45	69/8095	1.92794e-06	6.51645e-05	3.36883e-05	6655/7040/7043/2549/5894/3845	6
hsa04024	cAMP signaling pathway	9/45	219/8095	2.5021e-06	7.04759e-05	3.64341e-05	5880/5732/7434/5443/1392/4852/5894/153/154	9
hsa04010	MAPK signaling pathway	10/45	294/8095	3.53619e-06	8.53736e-05	4.41359e-05	6655/7040/7043/5880/3553/1950/7424/409/5894/3845	10
hsa01521	EGFR tyrosine kinase inhibitor resistance	6/45	79/8095	4.2888e-06	9.06009e-05	4.68382e-05	6655/2549/6774/1950/5894/3845	6
hsa04662	B cell receptor signaling pathway	6/45	82/8095	5.336e-06	0.000100198	5.17997e-05	6655/973/5880/5894/3845/975	6
hsa04068	FoxO signaling pathway	7/45	131/8095	6.73213e-06	0.000113773	5.88175e-05	6655/7040/7043/6774/1950/5894/3845	7
hsa05144	Malaria	5/45	50/8095	7.4308e-06	0.000114164	5.90198e-05	7040/7043/4035/3553/975	5
hsa05226	Gastric cancer	7/45	149/8095	1.56987e-05	0.000219064	0.00011325	6655/7040/7043/2549/1950/5894/3845	7
hsa04933	AGE-RAGE signaling pathway in diabetic complications	6/45	100/8095	1.68586e-05	0.000219064	0.00011325	7040/7043/3553/6774/7424/3845	6
hsa05207	Chemical carcinogenesis - receptor activation	8/45	212/8095	1.81473e-05	0.000219064	0.00011325	6655/6774/1950/409/5894/3845/153/154	8
hsa04664	Fc epsilon RI signaling pathway	5/45	68/8095	3.39426e-05	0.00038242	0.000197701	6655/3565/5880/5894/3845	5
hsa04917	Prolactin signaling pathway	5/45	70/8095	3.90856e-05	0.000412842	0.000213428	6655/6774/3659/5894/3845	5
hsa05223	Non-small cell lung cancer	5/45	72/8095	4.48133e-05	0.000445497	0.00023031	6655/6774/1950/5894/3845	5
hsa05220	Chronic myeloid leukemia	5/45	76/8095	5.82047e-05	0.000546477	0.000282514	6655/7040/7043/5894/3845	5
hsa04926	Relaxin signaling pathway	6/45	129/8095	7.13264e-05	0.00063443	0.000327983	6655/7040/7424/409/5894/3845	6
hsa04012	ErbB signaling pathway	5/45	85/8095	9.95759e-05	0.000801349	0.000414276	6655/2549/1950/5894/3845	5
hsa04610	Complement and coagulation cascades	5/45	85/8095	9.95759e-05	0.000801349	0.000414276	5624/3818/3827/710/2	5
hsa04540	Gap junction	5/45	88/8095	0.000117464	0.00090234	0.000466485	6655/1950/5894/3845/153	5
hsa05231	Choline metabolism in cancer	5/45	98/8095	0.000195401	0.00143577	0.000742255	6655/5880/1950/5894/3845	5
hsa05160	Hepatitis C	6/45	157/8095	0.000210812	0.00145569	0.000752552	6655/6774/1950/5894/3845/975	6
hsa05163	Human cytomegalovirus infection	7/45	225/8095	0.000215339	0.00145569	0.000752552	6655/5880/3553/6774/5732/5894/3845	7
hsa04630	JAK-STAT signaling pathway	6/45	162/8095	0.00024997	0.00156463	0.000808869	6655/3565/6774/1950/3566/5894	6
hsa05161	Hepatitis B	6/45	162/8095	0.00024997	0.00156463	0.000808869	6655/7040/7043/6774/5894/3845	6
hsa04014	Ras signaling pathway	7/45	232/8095	0.000259945	0.00156895	0.000811106	6655/5880/2549/1950/7424/5894/3845	7
hsa05213	Endometrial cancer	4/45	58/8095	0.000284049	0.00165532	0.000855756	6655/1950/5894/3845	4
hsa05225	Hepatocellular carcinoma	6/45	168/8095	0.000304304	0.00167791	0.000867436	6655/7040/7043/2549/5894/3845	6
hsa04659	Th17 cell differentiation	5/45	108/8095	0.000307783	0.00167791	0.000867436	7040/3565/3553/6774/3566	5
hsa04071	Sphingolipid signaling pathway	5/45	119/8095	0.000481946	0.00245952	0.0012715	5880/3827/4985/5894/3845	5
hsa04935	Growth hormone synthesis, secretion and action	5/45	119/8095	0.000481946	0.00245952	0.0012715	6655/6774/2691/5894/3845	5
hsa05221	Acute myeloid leukemia	4/45	67/8095	0.000494814	0.00245952	0.0012715	6655/6774/5894/3845	4
hsa04062	Chemokine signaling pathway	6/45	192/8095	0.000620793	0.00299755	0.00154965	6655/5880/6774/409/5894/3845	6
hsa05214	Glioma	4/45	75/8095	0.000759687	0.00356631	0.00184368	6655/1950/5894/3845	4
hsa05140	Leishmaniasis	4/45	77/8095	0.000839023	0.0038323	0.00198119	7040/3565/7043/3553	4
hsa05205	Proteoglycans in cancer	6/45	205/8095	0.000875833	0.00389515	0.00201369	6655/7040/2549/6774/5894/3845	6
hsa04810	Regulation of actin cytoskeleton	6/45	218/8095	0.0012054	0.0052234	0.00270036	6655/5880/3827/1950/5894/3845	6
hsa04072	Phospholipase D signaling pathway	5/45	148/8095	0.0012943	0.00546842	0.00282702	6655/2549/1950/5894/3845	5
hsa05235	PD-L1 expression and PD-1 checkpoint pathway in cancer	4/45	89/8095	0.00144219	0.00594112	0.0030714	6774/1950/5894/3845	4
hsa05219	Bladder cancer	3/45	41/8095	0.00147649	0.00594112	0.0030714	1950/5894/3845	3
hsa05215	Prostate cancer	4/45	97/8095	0.00198157	0.00778803	0.0040262	6655/1950/5894/3845	4
hsa04022	cGMP-PKG signaling pathway	5/45	167/8095	0.00220682	0.00847618	0.00438196	3827/4985/5894/153/154	5
hsa05142	Chagas disease	4/45	102/8095	0.00238186	0.00894519	0.00462442	7040/7043/3553/3827	4
hsa04625	C-type lectin receptor signaling pathway	4/45	104/8095	0.00255652	0.0091926	0.00475233	3553/3659/5894/3845	4
hsa04660	T cell receptor signaling pathway	4/45	104/8095	0.00255652	0.0091926	0.00475233	6655/3565/5894/3845	4
hsa04151	PI3K-Akt signaling pathway	7/45	354/8095	0.00311071	0.0109523	0.00566203	6655/3565/1950/7424/3566/5894/3845	7
hsa05034	Alcoholism	5/45	187/8095	0.00360176	0.0124224	0.00642204	6655/1392/4852/5894/3845	5
hsa04923	Regulation of lipolysis in adipocytes	3/45	57/8095	0.00380939	0.0128757	0.00665641	4852/153/154	3
hsa04722	Neurotrophin signaling pathway	4/45	119/8095	0.00415615	0.0136493	0.00705634	6655/2549/5894/3845	4
hsa04370	VEGF signaling pathway	3/45	59/8095	0.0041998	0.0136493	0.00705634	5880/5894/3845	3
hsa04730	Long-term depression	3/45	60/8095	0.0044038	0.0140423	0.00725949	1392/5894/3845	3
hsa04510	Focal adhesion	5/45	201/8095	0.00489726	0.0153266	0.00792344	6655/5880/1950/7424/5894	5
hsa04929	GnRH secretion	3/45	64/8095	0.0052796	0.0162228	0.00838673	409/5894/3845	3
hsa04650	Natural killer cell mediated cytotoxicity	4/45	131/8095	0.00584343	0.0174571	0.00902485	6655/5880/5894/3845	4
hsa04015	Rap1 signaling pathway	5/45	210/8095	0.0058879	0.0174571	0.00902485	5880/1950/7424/5894/3845	5
hsa04920	Adipocytokine signaling pathway	3/45	69/8095	0.00651244	0.0186543	0.00964376	6774/5443/4852	3
hsa04924	Renin secretion	3/45	69/8095	0.00651244	0.0186543	0.00964376	5732/153/154	3
hsa04915	Estrogen signaling pathway	4/45	138/8095	0.00701306	0.0197534	0.010212	6655/5443/5894/3845	4
hsa05218	Melanoma	3/45	72/8095	0.00732786	0.0203018	0.0104955	1950/5894/3845	3
hsa05133	Pertussis	3/45	76/8095	0.00850555	0.0231845	0.0119858	3553/710/3659	3
hsa05224	Breast cancer	4/45	147/8095	0.0087325	0.0234253	0.0121102	6655/1950/5894/3845	4
hsa04218	Cellular senescence	4/45	156/8095	0.0107084	0.0282768	0.0146184	7040/7043/5894/3845	4
hsa04912	GnRH signaling pathway	3/45	93/8095	0.0147069	0.0370966	0.0191779	6655/5894/3845	3
hsa04970	Salivary secretion	3/45	93/8095	0.0147069	0.0370966	0.0191779	4069/153/154	3
hsa05323	Rheumatoid arthritis	3/45	93/8095	0.0147069	0.0370966	0.0191779	7040/7043/3553	3
hsa04350	TGF-beta signaling pathway	3/45	94/8095	0.0151336	0.0376114	0.0194441	7040/57817/7043	3
hsa05414	Dilated cardiomyopathy	3/45	96/8095	0.0160079	0.0392076	0.0202693	7040/7043/153	3
hsa01522	Endocrine resistance	3/45	98/8095	0.0169102	0.0402171	0.0207911	6655/5894/3845	3
hsa04750	Inflammatory mediator regulation of TRP channels	3/45	98/8095	0.0169102	0.0402171	0.0207911	3553/3827/5732	3
hsa05152	Tuberculosis	4/45	180/8095	0.0173311	0.0402171	0.0207911	7040/7043/3553/5894	4
hsa04640	Hematopoietic cell lineage	3/45	99/8095	0.0173719	0.0402171	0.0207911	3565/3553/3566	3
hsa05143	African trypanosomiasis	2/45	37/8095	0.0177889	0.0406261	0.0210026	3553/3827	2
hsa04916	Melanogenesis	3/45	101/8095	0.0183164	0.041273	0.021337	5443/5894/3845	3
hsa05146	Amoebiasis	3/45	102/8095	0.0187993	0.0418037	0.0216114	7040/7043/3553	3
hsa04928	Parathyroid hormone synthesis, secretion and action	3/45	106/8095	0.0208015	0.0456553	0.0236025	409/5894/5745	3
hsa04060	Cytokine-cytokine receptor interaction	5/45	295/8095	0.0230565	0.0499558	0.0258258	7040/3565/7043/3553/3566	5
